# Supplementary material for: Integrative transcriptomic, proteomic, and machine learning approach to identifying feature genes of atrial fibrillation using atrial samples from patients with valvular heart disease
Source: BMC Cardiovasc Disord. 2021 Jan 28;21:52. doi: 10.1186/s12872-020-01819-0 (PMC7842070; doi:10.1186/s12872-020-01819-0)
Supplement: Supplementary file 2 — Additional file 2. Results of the microarray meta-analysis. [file 12872_2020_1819_MOESM2_ESM.xlsx]

## Sheet: Supplementray Table SI
	zSco_Ex_1	FDR_Ex_1	zSco_Ex_2	FDR_Ex_2	zSco_Ex_3	FDR_Ex_3	zSco_Ex_4	FDR_Ex_4	zSco_Ex_5	FDR_Ex_5	zSco_Ex_6	FDR_Ex_6	zSco_Ex_7	FDR_Ex_7	zSco_Ex_8	FDR_Ex_8	zSco	FDR	MUvals	MUsds	Qvals	df	Qpvalues	Chisq
A1BG-AS1	1.62686	0.646687	0.240022	0.926631	-0.462188	0.807309	0.87677	0.752909	-1.41421	0.570362	0.38785	0.98146	1.04082	0.884125	-0.948665	0.482492	0.49322	0.807751	0.102692	0.208208	6.72766	6	0.346769	0.621857
A1CF	0.525795	0.907879	0.799415	0.714656	-2.60741	0.0859698	-0.424411	0.898147	-0.884616	0.739135	-1.70302	0.718663	-0.881117	0.9108	-2.62686	0.0298134	-1.80054	0.243084	-0.412607	0.229157	7.6833	6	0.262236	0.0717749
A2M	0.605878	0.886646	-1.06856	0.599378	1.20121	0.460013	2.46077	0.311977	1.53427	0.537271	1.66587	0.734676	-0.0864285	0.995761	3.85581	0.00116813	2.26459	0.127564	0.504418	0.222741	7.28474	6	0.295315	0.0235379
A2M-AS1	-2.58839	0.609844	-2.37682	0.204104	1.46411	0.352742	-0.176621	0.963334	0.36975	0.907595	-1.60664	0.753404	-2.55965	0.727945	-4.02406	0.000700201	-1.69377	0.279429	-0.634953	0.374876	18.9559	6	0.00423871	0.0903096
A2ML1	-1.77901	0.621476	-1.15881	0.562232	-1.95014	0.200789	-1.15369	0.653295	-0.56442	0.843703	-1.79554	0.69964	-0.606336	0.95001	-2.28115	0.06208	-3.2358	0.0176906	-0.63424	0.196007	3.0815	6	0.798551	0.001213
A2ML1-AS1	-0.905045	0.813971	0.925075	0.661773	-1.97845	0.193657	-2.03637	0.395717	-0.582651	0.839079	0.019196	0.997545	0.0227601	0.997622	0.242347	0.872252	-1.41177	0.386756	-0.324112	0.229579	7.76901	6	0.25552	0.158019
A2MP1	-1.53669	0.656935	-0.364742	0.884542	-0.0179199	0.992862	-1.05651	0.689751	-1.62354	0.516431	-1.10825	0.891511	-0.181098	0.989901	-2.29525	0.0603557	-2.28973	0.122966	-0.443523	0.193701	2.26504	6	0.893781	0.0220371
A4GALT	0.295168	0.953928	-0.572781	0.8063	-0.901978	0.599975	0.201638	0.959347	-0.177975	0.955761	0.753443	0.946908	1.59354	0.808403	-1.44822	0.259086	0.423788	0.836648	0.0817479	0.192898	4.22854	6	0.645779	0.671721
A4GNT	-0.0474987	0.99351	2.08245	0.267037	-1.29757	0.418563	-0.708624	0.811547	1.10367	0.666626	-0.459261	0.974399	-0.813812	0.926339	-0.630597	0.654309	-0.0547924	0.982508	-0.0132244	0.241355	8.61495	6	0.196419	0.956304
AAAS	-1.6289	0.646495	-1.33498	0.493919	0.735672	0.680017	0.37916	0.912555	-0.297403	0.92776	-0.589478	0.966573	0.592179	0.950848	-1.20986	0.356945	-0.696905	0.713198	-0.134203	0.19257	5.42138	6	0.49101	0.485862
AACS	0.741413	0.849717	0.142901	0.958531	-0.587724	0.749618	-1.4467	0.5632	-0.687584	0.809133	-1.5504	0.776185	-0.630785	0.949145	-1.29005	0.322269	-1.78963	0.246681	-0.346603	0.193673	3.0801	6	0.798729	0.0735129
AACSP1	0.0390023	0.994859	-0.434097	0.859012	-1.02958	0.5389	0.925183	0.735733	-1.26997	0.610879	0.972554	0.915247	-0.513756	0.957927	-1.72458	0.170834	-0.427596	0.835253	-0.0825997	0.193172	4.74576	6	0.576811	0.668945
AADAC	-2.1831	0.568031	-0.799877	0.714316	-1.93467	0.204731	-1.7364	0.476694	0.241333	0.942285	1.03349	0.903602	0.351659	0.971083	-1.44683	0.25957	-1.33992	0.415864	-0.389268	0.290516	11.967	6	0.0627088	0.180272
AADACL2	0.937929	0.803547	-0.772147	0.724777	-0.176116	0.931235	-1.91946	0.425571	-1.13344	0.657642	-0.164699	0.992077	0.11914	0.992859	-1.98998	0.108356	-1.28685	0.436751	-0.249086	0.193563	4.86127	6	0.561726	0.198147
AADACP1	0.181684	0.974041	0.597497	0.795271	1.04141	0.531984	0.470971	0.886209	1.27877	0.60728	0.0333345	0.997436	-0.334889	0.972361	2.0765	0.0925353	1.28513	0.437412	0.247345	0.192467	1.79332	6	0.937692	0.198747
AADAT	-0.598028	0.88773	0.00650081	0.998277	1.30457	0.415495	-1.1717	0.648369	1.53458	0.537553	-0.265735	0.987927	0.103166	0.99494	-1.75556	0.162211	0.531511	0.791048	0.102865	0.193534	5.58616	6	0.471105	0.595065
AAGAB	-0.0945748	0.987059	0.702811	0.753078	-0.714021	0.690042	0.382785	0.911133	0.87515	0.741635	0.856553	0.934867	0.286617	0.978304	1.47096	0.250781	1.04158	0.547415	0.200127	0.192137	1.65607	6	0.948462	0.297606
AAK1	0.626278	0.883236	0.253295	0.922789	-0.828068	0.635335	0.452948	0.889782	1.14948	0.652784	1.61009	0.753281	-0.699492	0.940343	-0.182547	0.905573	1.2996	0.432843	0.251427	0.193464	4.06125	6	0.668387	0.193737
AAMDC	-1.04852	0.771077	-1.02385	0.619491	-1.80615	0.238267	-1.81681	0.452617	-2.29176	0.363815	-2.30243	0.494449	-1.70669	0.802848	-5.29241	2.91262e-05	-4.65827	0.000222222	-0.935643	0.200856	0.477347	6	0.998103	3.1888e-06
AAMP	1.80271	0.616539	3.20432	0.100038	1.32555	0.407033	0.479355	0.884973	-0.505925	0.862577	0.397635	0.980334	0.720592	0.938251	1.68522	0.181541	1.94651	0.202735	0.568804	0.292217	12.0597	6	0.0606492	0.051593
AANAT	-0.242365	0.963361	1.97762	0.290484	1.38162	0.384601	0.279349	0.938556	-0.662207	0.816185	-0.57136	0.968311	-0.92152	0.901902	0.886801	0.514358	0.281621	0.896937	0.0629295	0.223455	7.54307	6	0.273526	0.778234
AAR2	1.14147	0.746077	0.641254	0.777724	-0.675537	0.707064	-1.16764	0.650114	1.52628	0.540296	0.602509	0.964418	1.54548	0.80947	3.71746	0.00184425	1.26141	0.447059	0.264367	0.20958	6.73545	6	0.346007	0.207159
AARS1	0.728986	0.854565	1.4829	0.442461	-1.31404	0.412295	-1.62364	0.510412	0.655112	0.817656	1.6371	0.745223	-0.309225	0.97492	0.0629995	0.968238	0.365583	0.86298	0.0947484	0.259171	9.75656	6	0.135285	0.714676
AASDH	0.378666	0.944173	0.947722	0.65129	0.48853	0.795864	-0.702064	0.81373	2.57363	0.304229	-0.168689	0.991459	-0.479149	0.961254	-2.0707	0.0934281	1.14847	0.497576	0.245925	0.214133	6.99085	6	0.321694	0.250774
AASDHPPT	-0.35605	0.946689	-1.24818	0.527276	2.0669	0.173281	1.69137	0.490984	0.389863	0.901189	-0.8586	0.934775	-0.982258	0.894358	0.101143	0.9495	0.219924	0.92217	0.0599917	0.272783	10.6329	6	0.100406	0.82593
AASS	-1.14394	0.74701	-0.789278	0.717295	1.1801	0.469036	-0.396209	0.907734	0.504159	0.8635	0.569437	0.968021	-1.35302	0.841706	-2.72445	0.02401	-0.111363	0.962966	-0.0215116	0.193168	5.87787	6	0.43701	0.911329
AATBC	1.25819	0.726548	1.0334	0.615827	-0.151864	0.941809	-0.331748	0.925527	0.150345	0.962801	-0.258595	0.988815	0.733218	0.937213	-1.56284	0.21953	0.617383	0.750608	0.118476	0.1919	3.03	6	0.805073	0.536982
AATF	0.96385	0.795059	0.55553	0.813629	-1.35426	0.395392	-0.879255	0.751619	2.08039	0.396543	0.284519	0.986571	1.78912	0.780677	3.34091	0.00539328	0.978352	0.578301	0.254118	0.259741	9.69846	6	0.137938	0.3279
AATK	-0.347135	0.947282	0.600842	0.793882	-0.143551	0.945139	1.10681	0.672844	-0.995626	0.703159	-0.727285	0.948113	0.511127	0.95819	-0.332515	0.822901	-0.298376	0.891082	-0.0574296	0.192474	3.41958	6	0.754636	0.765416
ABAT	-0.554386	0.898675	-2.71441	0.148688	1.02738	0.539859	-0.767389	0.793744	1.40296	0.573688	0.869447	0.932798	0.813856	0.926384	-0.661881	0.6361	0.011736	0.99625	0.00344743	0.293748	12.3598	6	0.0544077	0.990636
ABCA1	0.0643175	0.991402	0.494299	0.836738	-1.24945	0.440017	0.511009	0.875139	0.293194	0.928703	-0.366015	0.98279	0.247665	0.981924	0.173648	0.910568	-0.0472739	0.984517	-0.00907752	0.19202	2.34976	6	0.884889	0.962295
ABCA12	0.67017	0.870616	0.16473	0.950999	1.82042	0.234377	1.1758	0.647146	-0.953785	0.715575	0.719631	0.95024	-0.0154737	0.998604	-0.956773	0.478557	1.11539	0.513336	0.216206	0.193838	5.35642	6	0.498977	0.264683
ABCA13	-0.0848786	0.988312	-1.56663	0.414554	-1.5977	0.305169	0.65483	0.831646	-0.545617	0.850635	-0.65566	0.958752	0.253907	0.980831	-2.76606	0.0219056	-1.328	0.419918	-0.256685	0.193287	4.47145	6	0.61315	0.184179
ABCA17P	-0.664843	0.871562	-0.526839	0.824425	-1.07549	0.515413	-0.639425	0.835946	-3.42327	0.185543	-0.272831	0.987525	-2.32151	0.718411	-4.89606	3.18725e-05	-2.75555	0.0540033	-0.685941	0.24893	8.66015	6	0.193612	0.00585929
ABCA2	0.205476	0.970646	0.579109	0.80305	1.15127	0.481234	1.79082	0.460958	-0.126235	0.969198	0.834454	0.938017	1.76583	0.795503	1.77168	0.158347	2.09022	0.167394	0.407325	0.194872	4.37145	6	0.626544	0.0365985
ABCA4	1.01078	0.781423	3.26614	0.0951004	-0.741998	0.677763	0.0584117	0.986687	-0.444896	0.884471	0.452248	0.974688	1.04793	0.883783	2.13904	0.0822298	1.19493	0.474515	0.350676	0.293469	12.2801	6	0.0560034	0.232113
ABCA5	-1.52337	0.660672	-2.37324	0.205019	1.79821	0.240291	0.691731	0.816593	-0.518618	0.858857	-1.13876	0.884935	-1.23929	0.858357	-3.63271	0.00233754	-1.08032	0.530266	-0.322917	0.298908	12.6163	6	0.0495501	0.279998
ABCA6	-0.00146591	0.999576	-0.128606	0.963243	1.31587	0.411563	-1.16097	0.651469	2.34466	0.351725	-1.31272	0.84736	-0.775673	0.933874	0.71326	0.608263	0.0937897	0.968364	0.0257435	0.274481	10.8766	6	0.0922666	0.925276
ABCA7	-0.401092	0.941208	-0.889003	0.677323	0.289204	0.885537	1.1063	0.673242	0.931253	0.722181	0.449339	0.975089	1.96898	0.745224	0.0892724	0.955241	1.34555	0.413914	0.261092	0.194041	5.39426	6	0.494328	0.178446
ABCA8	0.464696	0.926171	-0.526952	0.824437	1.66352	0.281908	-0.917993	0.737731	1.63326	0.513501	-1.11215	0.890417	-0.613764	0.949435	-1.96318	0.113942	0.190573	0.934782	0.0452125	0.237244	8.33641	6	0.214478	0.84886
ABCA9	-1.10064	0.758898	0.991993	0.634571	-0.580561	0.753348	-1.62911	0.509109	3.12047	0.237804	-1.62971	0.746262	-0.544246	0.95519	-2.52243	0.037697	-0.333966	0.876322	-0.118686	0.355384	17.7735	6	0.00682374	0.738406
ABCB1	-0.0681973	0.990734	-0.448692	0.8532	-1.71315	0.265863	-1.37886	0.585323	-0.275343	0.934471	-0.975583	0.915447	-0.322016	0.973566	0.289879	0.845904	-1.92791	0.208913	-0.373499	0.193733	2.45653	6	0.8733	0.0538665
ABCB10	-0.93958	0.803075	-1.94065	0.301271	1.45402	0.356867	0.930237	0.733663	0.43568	0.886758	1.07445	0.899314	-1.60054	0.808316	1.25571	0.337519	-0.129239	0.956638	-0.0365559	0.282854	11.4305	6	0.0759471	0.897168
ABCB11	1.48035	0.66866	1.65201	0.385811	-1.9613	0.198227	0.191489	0.961433	-1.57708	0.52437	-1.55095	0.775842	-0.238825	0.982118	-2.12093	0.0851184	-0.541636	0.78732	-0.156324	0.288614	11.8839	6	0.0646098	0.58807
ABCB4	-1.18733	0.737207	-0.734606	0.741053	0.608867	0.739152	0.972757	0.718649	-0.0201437	0.996211	1.67227	0.731198	-0.248123	0.981706	-1.66358	0.187826	0.794273	0.667169	0.153501	0.19326	5.49398	6	0.482185	0.427037
ABCB5	-0.51789	0.908986	2.4586	0.186507	-1.63736	0.291372	0.012145	0.998758	-0.872687	0.742143	-1.28775	0.854675	0.807449	0.927664	-1.63951	0.19555	-0.291377	0.893831	-0.081946	0.281237	11.355	6	0.0780046	0.770763
ABCB7	0.0437461	0.994075	0.231484	0.928907	1.07179	0.517281	1.42735	0.568793	1.41932	0.568722	1.51606	0.779726	0.455142	0.963336	-0.830265	0.544076	2.55677	0.0776193	0.497245	0.194482	1.22458	6	0.975653	0.010565
ABCB8	1.56107	0.654715	1.76647	0.350959	-1.00038	0.551813	2.06912	0.3865	0.664587	0.816054	-1.02635	0.903517	0.214561	0.985127	-0.790992	0.565305	1.13764	0.501783	0.31816	0.279668	11.1831	6	0.0828811	0.255272
ABCB9	-0.673906	0.868766	-1.56885	0.413566	-2.16371	0.15303	-1.37946	0.58523	-0.58698	0.837613	-1.04614	0.901903	0.191695	0.989053	-2.80133	0.0202337	-2.58869	0.072295	-0.505632	0.195324	4.27438	6	0.6396	0.00963429
ABCC1	-0.870975	0.81988	-1.83995	0.329391	0.840721	0.629731	-0.245367	0.947229	0.368136	0.908096	0.864025	0.934611	0.682461	0.942352	0.0939632	0.953124	0.257892	0.905555	0.050733	0.196722	6.17826	6	0.40352	0.79649
ABCC10	0.700065	0.860617	-0.361179	0.885682	-0.527947	0.777629	-1.19663	0.64072	0.0791898	0.982688	-2.01767	0.610601	0.721697	0.938645	-3.36003	0.00511292	-1.29432	0.434423	-0.251047	0.193961	5.25406	6	0.511665	0.195555
ABCC11	-0.370337	0.944405	1.44065	0.456867	-2.88412	0.0593451	-1.0175	0.702674	-0.353293	0.913038	0.293689	0.985293	-0.607703	0.949568	-0.80109	0.560014	-0.958032	0.587466	-0.267909	0.279645	11.0279	6	0.0875171	0.338046
ABCC12	0.228524	0.965967	-0.781756	0.720298	-2.50244	0.0981306	-0.779616	0.790198	-0.975934	0.70983	0.0981131	0.995471	0.43009	0.963793	-2.23964	0.0673459	-1.48257	0.359256	-0.300969	0.203006	6.38157	6	0.381831	0.13819
ABCC13	-0.315744	0.951551	-0.34541	0.89087	-4.11557	0.0134615	-0.988982	0.712061	-1.30434	0.598626	0.0898867	0.995525	-0.122768	0.993234	-2.77084	0.0216814	-1.67329	0.285969	-0.576501	0.34453	15.5717	6	0.0162472	0.0942695
ABCC2	0.179813	0.974432	0.687554	0.758785	-0.773275	0.662542	-0.778748	0.790343	-0.247864	0.941271	-1.10704	0.891108	-0.27821	0.978553	0.228585	0.880424	-1.05836	0.539307	-0.203506	0.192285	1.95372	6	0.923905	0.289892
ABCC3	0.71132	0.857929	0.782841	0.72007	-0.21802	0.91335	-0.00872564	0.999018	-0.222786	0.945474	1.73133	0.715458	-0.534972	0.957073	2.8217	0.0193429	0.957103	0.587522	0.184494	0.192763	3.5837	6	0.732803	0.338515
ABCC4	2.88886	0.615825	1.65502	0.384819	0.658188	0.714749	1.83567	0.4478	-0.442908	0.884634	-0.931223	0.924868	0.013537	0.998467	2.273	0.0630476	1.44863	0.372417	0.461311	0.318448	14.3309	6	0.0261503	0.147442
ABCC5	-0.467839	0.924955	-1.03634	0.615239	2.32698	0.123079	0.701594	0.81404	0.271585	0.935504	-0.0112772	0.998013	0.523357	0.958439	-2.49405	0.0401447	0.784102	0.671597	0.166377	0.212188	6.87774	6	0.332302	0.43298
ABCC6	0.999614	0.783293	0.762938	0.728769	1.00176	0.551607	-0.172239	0.964518	-0.513067	0.860628	-0.692438	0.954859	-0.753419	0.936761	-0.164212	0.915331	-0.0782309	0.972822	-0.0150501	0.192381	3.91873	6	0.687674	0.937644
ABCC6P1	0.412807	0.937548	-1.80084	0.340802	0.189458	0.925684	-1.00648	0.70632	-0.665509	0.815556	-0.369975	0.98193	-0.870918	0.914545	-2.45879	0.0432494	-1.48393	0.358487	-0.28623	0.192886	3.59857	6	0.730812	0.137827
ABCC8	0.120674	0.981653	-1.10135	0.585176	-1.31445	0.412121	1.4466	0.563059	-0.0516288	0.989282	0.997653	0.911553	-0.389955	0.967319	-1.4554	0.256296	0.0976972	0.967207	0.0192945	0.197493	6.18432	6	0.402863	0.922173
ABCC9	-0.46232	0.927338	-1.6513	0.38599	3.949	0.020375	2.91084	0.212201	2.39826	0.342004	2.2673	0.50718	-1.09385	0.875348	3.92582	0.000928014	1.4317	0.378649	0.688277	0.480743	28.1868	6	8.66488e-05	0.152231
ABCD1P2	-0.744352	0.849521	-1.15883	0.562289	0.82769	0.635579	-0.299667	0.934245	-1.43933	0.563505	0.625493	0.960519	1.70562	0.802481	0.848018	0.53431	-0.185155	0.936388	-0.0428459	0.231405	7.97903	6	0.239644	0.853107
ABCD2	-1.32387	0.707952	-2.00749	0.28199	1.60407	0.302907	0.280492	0.938667	-1.98541	0.419702	0.171183	0.991066	-1.82207	0.775672	-0.880407	0.517327	-1.2896	0.436286	-0.390652	0.302925	12.8617	6	0.0452855	0.19719
ABCD3	-2.3045	0.584564	-3.15593	0.101785	1.2803	0.426517	1.14283	0.656684	-1.15648	0.649995	-0.141859	0.992826	-1.1148	0.872379	-2.50805	0.0389273	-1.24691	0.452883	-0.453884	0.364007	18.359	6	0.00539488	0.21243
ABCD4	1.11164	0.756105	1.04032	0.613975	0.565727	0.760345	-0.311997	0.932059	-0.450218	0.882226	-0.828098	0.936931	1.21613	0.857105	0.273369	0.854854	0.381136	0.856345	0.07346	0.19274	4.95753	6	0.549272	0.703102
ABCE1	-0.392659	0.942717	-1.27784	0.515847	1.70372	0.268601	1.31807	0.602449	0.0285527	0.994051	1.06051	0.899814	-0.591283	0.950988	1.98288	0.109773	0.775671	0.675584	0.167359	0.21576	7.0752	6	0.313948	0.437943
ABCF1	-0.694327	0.862576	-0.938549	0.655154	-2.96513	0.0542981	-1.37033	0.587494	1.99322	0.415488	1.79241	0.69802	1.87378	0.767625	1.19099	0.365394	-0.247712	0.908909	-0.100853	0.407138	22.2862	6	0.00107444	0.804358
ABCF2	0.246768	0.963346	-1.02051	0.621048	1.72311	0.263113	1.69599	0.488669	1.68284	0.497759	1.71116	0.715906	1.03433	0.883739	4.24873	0.000308864	2.9361	0.0359568	0.578576	0.197056	5.15697	6	0.523845	0.00332364
ABCF3	-0.565996	0.895332	-0.626191	0.783391	-0.719745	0.687071	-0.575431	0.856589	1.25832	0.614359	0.957214	0.918919	0.684643	0.942489	-1.71903	0.172234	0.543196	0.786856	0.104764	0.192867	4.23493	6	0.644918	0.586995
ABCG1	-0.64764	0.876484	-1.3775	0.479056	2.04591	0.177882	3.12088	0.185299	1.42613	0.567257	1.17839	0.874326	0.863668	0.9156	3.80271	0.00139201	1.63355	0.299166	0.521338	0.319143	13.7076	6	0.0330782	0.102352
ABCG2	-0.678968	0.867618	0.835445	0.698677	1.72384	0.26292	-0.10762	0.977917	0.116366	0.971921	1.46786	0.790576	-0.455337	0.963278	2.2225	0.0696959	1.29004	0.436017	0.24983	0.193661	4.85348	6	0.562739	0.197038
ABCG4	1.80299	0.61745	2.44224	0.188345	-1.72139	0.263559	1.41312	0.572807	-0.83072	0.757645	1.0286	0.903916	-0.0414624	0.996668	-0.868232	0.523985	1.01002	0.562295	0.32467	0.321449	14.553	6	0.0240335	0.312486
ABCG5	0.44931	0.930702	0.860983	0.688135	0.462334	0.807384	1.39299	0.579524	-2.30192	0.362034	-1.17292	0.874861	0.716178	0.937347	-1.14577	0.386977	0.056442	0.981897	0.0148313	0.262772	10.045	6	0.12277	0.95499
ABCG8	0.354264	0.947038	1.65574	0.384651	-1.24321	0.442649	0.870606	0.75571	-0.499641	0.865904	-1.07094	0.898796	-0.87837	0.911343	-2.01985	0.102553	-0.476475	0.815602	-0.101517	0.213058	6.96257	6	0.324322	0.633736
ABHD1	0.0504144	0.993151	-1.14089	0.569479	-1.09868	0.50483	0.00989995	0.998893	1.30637	0.598085	1.45429	0.798708	-0.451161	0.962841	0.198634	0.897076	0.502085	0.803303	0.0995907	0.198354	6.2238	6	0.398593	0.615608
ABHD10	-0.0614238	0.991704	-0.0831809	0.977853	3.77236	0.0198281	2.08758	0.384244	-0.292512	0.929299	1.10837	0.891498	-0.74002	0.93704	3.45633	0.00390419	1.33749	0.416337	0.48442	0.362185	17.3028	6	0.00823236	0.181061
ABHD11	-0.589603	0.889991	1.70487	0.368772	-2.84771	0.0635465	-0.728089	0.806139	-1.31811	0.59556	0.762482	0.945236	-0.16217	0.991606	1.7185	0.172392	-0.818223	0.656249	-0.251	0.306762	13.1714	6	0.040393	0.41323
ABHD12	1.31173	0.71188	-0.632491	0.781071	-0.0200224	0.992035	-0.730337	0.804712	1.4964	0.548728	1.64241	0.744031	-0.00604081	0.999236	2.72322	0.0240788	1.45986	0.368503	0.283008	0.193859	5.46003	6	0.486301	0.144328
ABHD12B	-1.00182	0.783226	-1.57245	0.412052	-2.17604	0.151155	-1.42233	0.569521	-1.39989	0.573981	0.0977129	0.995316	-0.466045	0.963453	-3.25263	0.00678796	-2.69078	0.0597319	-0.526947	0.195834	5.1805	6	0.52088	0.00712842
ABHD13	-0.637886	0.880064	-1.37853	0.478575	2.29019	0.129526	0.926561	0.735068	0.0374791	0.992012	-0.0638819	0.996955	-0.770424	0.935214	1.94412	0.117646	0.157925	0.947178	0.0391713	0.248037	8.9675	6	0.175414	0.874516
ABHD14A-ACY1	-0.131487	0.980131	-0.42897	0.861366	-1.26532	0.433642	0.318595	0.93041	-0.895608	0.736505	-1.04887	0.901852	1.26194	0.852003	-2.30036	0.05986	-1.1038	0.518882	-0.213459	0.193386	4.18021	6	0.652304	0.26968
ABHD15	0.916511	0.811911	-0.181118	0.94624	0.557012	0.764252	-0.744356	0.800046	0.596597	0.835244	-0.118026	0.993682	-0.843353	0.921665	2.21784	0.0703129	0.0950328	0.968175	0.0182508	0.192047	2.8092	6	0.832386	0.924289
ABHD16B	1.07993	0.765006	1.7399	0.358431	2.27956	0.13222	2.8433	0.229055	0.341176	0.915855	-0.499273	0.970533	-1.13301	0.870706	0.879612	0.517727	1.65643	0.290647	0.557969	0.336851	15.3543	6	0.0176729	0.0976357
ABHD17B	-0.323152	0.950537	-1.20491	0.542226	2.79827	0.0674894	0.944912	0.728599	-0.909419	0.731069	1.11766	0.888818	-0.882599	0.910952	2.09914	0.0886687	0.397519	0.848624	0.120137	0.302218	12.8118	6	0.046124	0.690985
ABHD17C	-1.67895	0.6392	-1.70457	0.36882	0.196703	0.922683	-0.0886089	0.980345	1.48394	0.551258	1.27521	0.857117	-0.883838	0.911142	1.60931	0.204788	-0.306372	0.887443	-0.0814471	0.265843	10.3204	6	0.111793	0.759321
ABHD18	-0.193798	0.972079	-1.17009	0.557084	1.07828	0.514726	1.01961	0.701746	2.4273	0.334798	2.29517	0.496092	0.635405	0.947714	1.33744	0.302496	2.48637	0.0875671	0.537966	0.216366	6.95268	6	0.325245	0.0129053
ABHD2	-0.497633	0.916009	-1.4016	0.469789	-1.27537	0.428705	-0.166008	0.966099	0.652323	0.818366	3.30347	0.217515	2.2371	0.720895	1.17309	0.374029	0.527952	0.792173	0.190369	0.360579	17.9264	6	0.00641868	0.597532
ABHD3	0.61813	0.884011	0.591533	0.797366	2.30719	0.126744	0.327458	0.926511	-0.0680987	0.984514	-0.635558	0.959432	-1.98092	0.740618	1.34667	0.298572	0.336213	0.875481	0.0910642	0.270853	10.4276	6	0.10776	0.73671
ABHD4	1.42506	0.682105	1.69186	0.373302	-1.94709	0.201458	-1.51346	0.543063	-1.20507	0.631091	0.142839	0.992932	-1.25552	0.852903	0.289973	0.845873	-0.711634	0.706378	-0.213298	0.29973	12.6447	6	0.0490383	0.476691
ABHD5	-0.434633	0.933659	-2.37276	0.204988	0.941925	0.579509	0.924462	0.736147	1.84669	0.451689	2.51412	0.427497	-1.29225	0.844944	2.81729	0.0195043	0.352533	0.869248	0.119865	0.340011	16.1843	6	0.012798	0.724439
ABHD6	0.769523	0.844546	-0.947532	0.651359	0.384247	0.845003	-1.10052	0.675527	-0.637268	0.823632	-1.10104	0.892971	-0.836883	0.922621	-2.28831	0.0612039	-1.47252	0.363593	-0.284163	0.192977	2.99923	6	0.808943	0.140881
ABHD8	0.96292	0.79552	1.89707	0.313715	-0.313847	0.875213	1.05083	0.691033	-0.889115	0.73835	-1.42385	0.807911	0.467409	0.963348	-0.614093	0.663477	0.367558	0.862222	0.0893805	0.243174	8.7651	6	0.187226	0.713203
ABI1	-0.322899	0.950613	-0.62921	0.782518	1.23965	0.443273	0.369884	0.914431	1.07361	0.67623	0.0454146	0.997516	0.493826	0.958902	3.06476	0.0108958	0.970592	0.582151	0.186837	0.192498	2.63023	6	0.853618	0.331752
ABI2	0.901258	0.814606	1.56552	0.415175	2.24853	0.137743	2.5538	0.290157	1.19281	0.634723	2.39644	0.465564	0.475569	0.962095	5.56274	1.63934e-05	4.25555	0.000895349	0.853869	0.200649	4.12315	6	0.660015	2.08539e-05
ABI3	2.59438	0.615011	1.8377	0.330234	0.0305274	0.98833	-1.31237	0.603564	0.707709	0.801578	0.17182	0.991482	-0.282901	0.978248	3.18389	0.00808642	0.947787	0.591807	0.265179	0.279788	11.2922	6	0.079754	0.343238
ABI3BP	-2.1416	0.569395	0.0319653	0.99213	-1.27581	0.428601	-1.14342	0.656691	1.0715	0.677221	-1.30432	0.849959	0.266935	0.979161	-2.85909	0.0176997	-1.28821	0.436445	-0.308855	0.239755	8.48591	6	0.20462	0.197672
ABITRAM	-0.427872	0.935017	-0.140202	0.959691	0.827787	0.635545	-0.539631	0.866571	0.108411	0.97463	0.396354	0.97976	-0.511684	0.958251	1.7496	0.163773	0.0516813	0.98306	0.00990696	0.191693	1.60716	6	0.952061	0.958783
ABL1	-0.0459604	0.99373	0.59216	0.797212	1.0195	0.543811	-0.418791	0.900263	1.04768	0.684568	-0.845366	0.937499	1.7318	0.800918	-0.64726	0.644882	0.935416	0.598142	0.181283	0.1938	5.50394	6	0.480981	0.349574
ABL2	0.14082	0.979253	0.15307	0.955002	-0.265955	0.893374	-0.353783	0.918832	-0.539876	0.852469	0.660513	0.959322	-1.23689	0.858176	0.175701	0.909302	-0.413484	0.842016	-0.0794419	0.192128	2.32582	6	0.887429	0.679252
ABLIM1	0.920569	0.810032	0.725494	0.745349	-1.19357	0.463556	-0.836002	0.769186	1.65224	0.509072	-0.240451	0.988464	1.52157	0.811695	-2.91037	0.0157394	0.776128	0.675646	0.177787	0.229069	7.81594	6	0.251901	0.437673
ABLIM2	0.787852	0.8403	-0.182348	0.945676	-2.54002	0.0937342	0.466829	0.887592	0.460186	0.878924	2.97602	0.328196	-0.555297	0.954185	0.61515	0.663056	0.236449	0.914009	0.0787693	0.333134	15.5292	6	0.0165169	0.813084
ABLIM3	-0.83971	0.828278	0.0448077	0.988234	-1.49824	0.33985	-0.601812	0.848869	-1.92481	0.433702	-1.60737	0.752548	-0.785191	0.933218	-2.87691	0.0169624	-2.93153	0.0362583	-0.572896	0.195425	1.62523	6	0.950747	0.00337296
ABO	1.70915	0.628944	3.49274	0.0853481	1.11162	0.498484	3.4808	0.112019	-0.533779	0.854139	0.158513	0.992297	0.933345	0.900457	1.15805	0.38109	2.32039	0.117433	0.953345	0.410856	21.9431	6	0.00123998	0.02032
ABR	-0.03235	0.996133	1.2385	0.530009	2.07653	0.170899	0.510651	0.875124	0.123525	0.970441	1.80403	0.695409	-0.146578	0.993002	3.5554	0.00294845	2.16144	0.1495	0.421314	0.194923	4.72711	6	0.579259	0.0306617
ABRA	0.542367	0.90296	-0.197442	0.939788	2.89795	0.0583665	0.83836	0.768703	0.407251	0.89554	0.809301	0.940422	0.683831	0.942475	2.31521	0.0581605	1.99288	0.192007	0.411789	0.20663	6.49967	6	0.3696	0.0462747
ABRACL	0.468109	0.924933	0.107316	0.970246	0.452689	0.812085	0.0485505	0.989504	1.37305	0.581949	0.653019	0.959132	0.227509	0.983788	3.47763	0.00367431	1.40512	0.389689	0.270068	0.192203	0.827029	6	0.991329	0.159986
ABRAXAS1	-0.179478	0.974652	-1.33967	0.492837	2.16242	0.153221	0.602427	0.848605	1.50217	0.547019	0.436046	0.975953	-1.04024	0.883996	2.78312	0.021086	0.72046	0.701901	0.181241	0.251563	9.17077	6	0.164199	0.471242
ABRAXAS2	-0.955631	0.796086	-1.68831	0.374194	2.14187	0.157369	1.33622	0.597515	1.00894	0.699267	0.894843	0.929952	0.43364	0.963557	1.7461	0.164825	0.986687	0.573796	0.259237	0.262735	9.89482	6	0.129152	0.323796
ABT1	3.00425	0.633415	1.71471	0.3655	2.69749	0.0760993	0.591211	0.851133	0.188027	0.953932	0.237369	0.987939	0.678174	0.942436	3.69472	0.00197324	2.32714	0.116198	0.718973	0.308951	13.1169	6	0.0412165	0.0199578
ABTB1	-0.302872	0.953994	2.19279	0.240466	-0.621777	0.731845	0.208605	0.957377	-0.0462094	0.989959	0.352153	0.983754	1.16373	0.866486	0.0933383	0.953378	0.914606	0.609683	0.176552	0.193036	5.97411	6	0.426097	0.360399
ABTB2	1.626	0.646082	0.98312	0.639416	-0.446639	0.814214	0.992377	0.711547	1.20358	0.631621	2.14731	0.567162	0.891693	0.908907	1.16325	0.378725	2.86462	0.0423333	0.559598	0.195348	3.44328	6	0.7515	0.00417503
AC002070.1	1.00127	0.783302	0.223423	0.931865	0.30679	0.878497	1.05515	0.689756	0.0864543	0.981349	1.64513	0.742929	-0.127972	0.992771	1.9761	0.111302	1.63844	0.297816	0.316159	0.192964	2.30575	6	0.889543	0.101331
AC002310.2	-0.220478	0.967673	0.428521	0.861347	0.285759	0.886888	0.74055	0.801536	-0.747215	0.786455	-0.702126	0.952965	0.512367	0.958205	0.0293243	0.985248	-0.155415	0.94809	-0.0298308	0.191943	2.15199	6	0.905203	0.876494
AC002310.4	2.38354	0.582141	0.657542	0.770959	-0.00304158	0.998734	1.47382	0.553345	-0.608866	0.832007	1.12707	0.888129	0.152405	0.992421	2.4073	0.0480304	1.5166	0.34506	0.336047	0.221579	7.4189	6	0.283838	0.129367
AC002316.1	-1.47922	0.668578	-1.39996	0.470308	-1.4562	0.355994	-1.62882	0.508985	-1.52909	0.539711	-1.03432	0.904111	-0.662901	0.94659	-4.24291	0.000308743	-3.33999	0.0138417	-0.653886	0.195775	1.61339	6	0.95161	0.000837819
AC002463.1	-0.151375	0.977781	0.0669688	0.981389	-0.59299	0.74685	-0.380235	0.91219	-0.712365	0.799148	-0.135465	0.993475	-0.0275278	0.996823	-2.40588	0.0481769	-0.781248	0.673425	-0.149603	0.191492	0.43984	6	0.998495	0.434657
AC002464.1	-0.881022	0.818304	2.10522	0.261405	-1.5913	0.307176	-2.29557	0.344446	-0.877257	0.74055	-1.22283	0.866706	0.892601	0.908631	-2.34823	0.0542252	-0.961267	0.585615	-0.295908	0.307831	13.2062	6	0.0398765	0.336418
AC002467.1	0.421457	0.936012	-0.373405	0.881732	-0.942547	0.579416	-0.082812	0.981828	0.182582	0.955488	0.475198	0.971705	-0.526368	0.958661	0.191582	0.900907	-0.173481	0.941169	-0.0332618	0.191731	1.71843	6	0.94369	0.862273
AC003002.2	-1.0675	0.768635	-3.39133	0.087544	-1.74788	0.255804	-0.601479	0.849022	-0.683881	0.810391	-0.398464	0.980301	-1.84348	0.769574	-3.97086	0.000818686	-2.65107	0.0649725	-0.7422	0.279962	10.8033	6	0.0946492	0.00802369
AC003044.1	1.15442	0.744979	1.61131	0.39754	0.0856698	0.968349	0.855286	0.762326	-1.97586	0.422152	-0.15033	0.992625	0.603732	0.950132	-0.685141	0.623855	0.515367	0.797936	0.126404	0.245269	8.89789	6	0.179402	0.606296
AC003102.1	0.136733	0.979883	-0.326916	0.897408	-2.23579	0.13976	-1.81404	0.453517	-0.0865727	0.981356	0.467307	0.973279	-0.533191	0.956898	-2.45115	0.0440102	-1.33092	0.418872	-0.291294	0.218866	7.17634	6	0.304847	0.183214
AC003958.2	-0.613521	0.884866	-0.477942	0.84338	-1.05177	0.526856	-0.92866	0.734211	-1.25503	0.614758	1.01098	0.908133	1.20446	0.860122	-2.02119	0.102297	-0.71206	0.706271	-0.139732	0.196237	6.112	6	0.410762	0.476427
AC003986.1	0.382873	0.943238	1.38828	0.474631	-0.927358	0.586687	0.413688	0.902011	-1.62821	0.515235	-0.149623	0.992624	0.480741	0.961326	0.306282	0.836751	-0.384796	0.854622	-0.0743625	0.193252	5.86156	6	0.438875	0.700388
AC003989.1	0.692437	0.863094	2.7551	0.142074	0.476974	0.800708	1.99945	0.406951	-1.25501	0.614678	0.310802	0.984127	-0.174646	0.990561	0.347485	0.814281	1.27083	0.442939	0.376379	0.296168	12.443	6	0.0527844	0.20379
AC004009.2	-1.59239	0.649268	0.106648	0.970352	-1.04825	0.528722	-1.06452	0.687408	-2.15936	0.385471	0.34348	0.983825	-2.08737	0.7271	-3.74489	0.0016811	-2.35583	0.109751	-0.532404	0.225994	7.47894	6	0.278814	0.0184816
AC004023.1	0.948853	0.798605	-1.25909	0.523189	-1.41386	0.372458	0.22022	0.954442	0.55181	0.848224	0.873137	0.932163	0.96674	0.893489	1.35761	0.294367	0.45129	0.825268	0.0901025	0.199655	6.29567	6	0.390897	0.65178
AC004039.1	1.25411	0.726657	0.285418	0.912448	-0.942355	0.579486	-0.493601	0.881135	-2.17928	0.385443	0.488332	0.971026	1.79474	0.782697	-0.729444	0.598996	-0.00487427	0.998314	-0.00133968	0.274848	10.8564	6	0.0929175	0.996111
AC004076.1	0.0798957	0.989413	0.83753	0.698045	0.0334916	0.98755	-1.04051	0.694073	-1.07397	0.676506	0.105008	0.994915	-2.9368	0.700721	-2.85893	0.0177039	-1.06472	0.537345	-0.284619	0.267319	10.0523	6	0.122466	0.287003
AC004076.2	0.207129	0.969953	-0.324321	0.898815	-1.40498	0.376353	-0.0485474	0.989454	-0.804566	0.766496	1.26468	0.862044	-0.0190078	0.998322	-1.12246	0.398161	-0.277663	0.89836	-0.0535702	0.192932	4.29441	6	0.636901	0.781271
AC004080.1	-0.337345	0.947642	-1.34861	0.489123	-2.25664	0.136537	0.574346	0.85708	0.633741	0.824475	-0.272413	0.987357	0.987906	0.892382	-0.999684	0.456672	-0.562044	0.777366	-0.135487	0.241062	8.52193	6	0.202303	0.574086
AC004080.2	0.167619	0.975611	-0.158376	0.952978	-2.20571	0.145362	0.696951	0.815217	-1.18757	0.636926	-0.498141	0.970561	1.17133	0.867698	-2.83144	0.0188999	-0.774787	0.676188	-0.17371	0.224203	7.50157	6	0.276939	0.438465
AC004083.1	1.28322	0.71944	0.22691	0.9309	-1.66611	0.281254	0.262636	0.94274	-2.03727	0.40588	0.128884	0.99432	-0.320482	0.973068	-2.97036	0.0136941	-0.857369	0.637806	-0.193729	0.225958	7.65405	6	0.264559	0.391241
AC004130.2	1.32217	0.708672	1.31995	0.500323	-1.67779	0.276883	-1.48299	0.552374	-1.88862	0.440216	-1.96492	0.638637	1.10041	0.875632	0.165616	0.914763	-0.781145	0.673352	-0.241095	0.308643	13.3395	6	0.0379501	0.434717
AC004151.1	2.59403	0.613676	1.71794	0.364804	0.896939	0.601996	-0.870453	0.755729	2.05359	0.400465	0.646128	0.959508	0.721056	0.938353	4.49526	0.000120482	2.23984	0.13259	0.563904	0.251761	9.12339	6	0.166757	0.0251016
AC004158.1	-0.394706	0.9423	-0.0286818	0.993401	0.139529	0.947585	0.315971	0.931343	-0.984729	0.706668	-1.72665	0.715961	0.556605	0.954316	-2.81917	0.0194244	-1.15779	0.492733	-0.223451	0.192998	3.19626	6	0.783841	0.24695
AC004160.1	0.74955	0.848241	-1.16526	0.559606	-0.860921	0.619121	-0.574182	0.857192	-0.443142	0.884709	-1.46821	0.790743	-1.01459	0.887508	-0.637353	0.65032	-1.93848	0.205287	-0.374963	0.193432	2.61422	6	0.855472	0.0525647
AC004233.2	-1.34635	0.701303	-1.51068	0.433947	-1.65813	0.283442	0.69053	0.817439	0.348243	0.914742	2.0612	0.59754	1.9547	0.750441	2.27049	0.0633744	0.0583534	0.981163	0.0191337	0.327893	15.0516	6	0.0198592	0.953467
AC004241.1	-1.35687	0.697694	-1.26635	0.520654	-0.896083	0.602459	-0.547431	0.864659	-2.27402	0.365145	-0.488645	0.971298	-0.538593	0.956313	-2.56646	0.0341422	-2.73797	0.0552907	-0.53328	0.194772	2.75096	6	0.839392	0.00618203
AC004241.5	1.7422	0.626655	0.675477	0.763756	-0.514111	0.784083	1.21487	0.636796	-0.671504	0.813518	0.208694	0.988697	1.05916	0.87961	1.16925	0.375867	0.958458	0.58748	0.185138	0.193163	5.92939	6	0.431146	0.337832
AC004264.1	-0.278954	0.956807	-0.368208	0.883056	-0.900826	0.600367	-0.277316	0.938782	-0.722332	0.795611	1.23939	0.865309	-1.50882	0.811093	0.710865	0.609399	-0.736066	0.695169	-0.142355	0.193399	4.89439	6	0.557428	0.46169
AC004470.2	0.430768	0.934236	0.862691	0.687265	-1.88222	0.218741	-0.830137	0.771007	0.135612	0.967269	0.44028	0.975925	-0.249746	0.981527	-1.27097	0.330835	-0.295444	0.891971	-0.0570909	0.193238	5.34899	6	0.499893	0.767655
AC004477.1	0.620915	0.883284	0.11275	0.9685	0.234662	0.905812	-0.375115	0.913577	-1.39225	0.575627	-1.19097	0.870928	0.742892	0.937233	-2.91464	0.0155928	-0.932836	0.599067	-0.179958	0.192915	3.63249	6	0.726267	0.350905
AC004540.1	1.53929	0.656727	-0.00376466	0.999028	0.319304	0.873001	0.971119	0.719248	-1.799	0.465647	-1.07436	0.899297	0.693782	0.941104	-2.564	0.0343104	-0.0372443	0.988086	-0.00868071	0.233075	8.12609	6	0.22901	0.97029
AC004590.1	-1.42515	0.682355	0.866013	0.686215	-2.45909	0.103031	-2.5425	0.291653	-2.38699	0.344031	-0.967086	0.915211	0.606599	0.949951	-2.59194	0.0321952	-2.17073	0.147173	-0.653238	0.300931	12.2171	6	0.0572973	0.0299519
AC004623.1	-0.475683	0.92255	-0.377797	0.880572	-0.659773	0.713894	2.04459	0.393344	-0.218549	0.945917	-0.711976	0.951711	-0.625716	0.949618	-2.13104	0.0835129	-0.488161	0.8097	-0.0944962	0.193576	5.69254	6	0.458498	0.625436
AC004674.1	0.131217	0.979988	0.682604	0.760877	-2.36058	0.11796	-1.8782	0.437548	-1.4123	0.571068	0.995804	0.910803	-0.074176	0.995767	-1.75521	0.162327	-1.10352	0.519016	-0.305807	0.277119	10.8684	6	0.092529	0.269801
AC004687.1	0.648475	0.876097	0.441673	0.855636	0.0549037	0.97963	1.16592	0.650428	-0.501105	0.865053	-1.18645	0.87131	0.0428853	0.996684	-0.825342	0.546842	-0.14016	0.953412	-0.0269791	0.192487	3.61894	6	0.728084	0.888533
AC004690.2	0.586364	0.890645	-0.659499	0.770118	-1.62519	0.295086	0.757021	0.796684	-1.6017	0.519827	0.437623	0.976086	-0.00846851	0.998809	-2.72568	0.0239328	-0.88063	0.625054	-0.170705	0.193844	5.97462	6	0.426039	0.378518
AC004707.2	-0.201088	0.972301	-1.35118	0.488331	-0.678322	0.706133	2.02354	0.399027	-0.502763	0.864306	0.708786	0.951716	0.144602	0.993205	1.23677	0.345426	0.087847	0.969885	0.0190952	0.217368	7.18214	6	0.304331	0.929998
AC004797.1	2.0611	0.572105	2.5	0.179706	0.574199	0.755816	0.173076	0.964252	-1.93035	0.4327	-0.546475	0.967635	-1.35166	0.84309	2.41246	0.0475561	0.441293	0.829227	0.151683	0.343725	16.6859	6	0.0105096	0.659001
AC004801.3	1.17094	0.740939	0.350814	0.889296	1.20483	0.458454	1.16779	0.65003	-0.199707	0.95105	-0.461953	0.973914	0.858628	0.918013	-1.31888	0.310392	1.11784	0.512019	0.215731	0.192988	4.05047	6	0.669847	0.263633
AC004812.2	-0.772302	0.84481	-0.957793	0.648813	0.265082	0.893762	-0.88717	0.749112	-1.35905	0.584714	-2.40552	0.464917	0.305164	0.975167	-0.180032	0.906961	-2.50547	0.0846758	-0.48909	0.195209	3.82048	6	0.700956	0.012229
AC004816.1	0.636272	0.880044	-1.25678	0.524047	-0.58906	0.748874	-0.329009	0.926238	-1.16172	0.647799	1.30461	0.849914	-0.597658	0.94996	-1.28189	0.325866	-0.606278	0.756425	-0.117125	0.193187	5.48079	6	0.483781	0.54433
AC004817.1	0.682782	0.866674	0.525206	0.825145	1.21051	0.455584	1.97535	0.411683	0.699646	0.804451	-0.178348	0.990621	1.20142	0.860894	0.895681	0.510064	1.99589	0.191492	0.388113	0.194456	4.09051	6	0.664429	0.045946
AC004817.2	0.367357	0.944405	-0.324638	0.898861	1.00663	0.549879	-0.492738	0.881456	-0.442539	0.88432	-0.0140386	0.997491	1.26067	0.851975	1.22197	0.351544	0.307765	0.88662	0.0592224	0.192427	3.18705	6	0.78503	0.758261
AC004817.5	1.19482	0.737584	2.75221	0.142219	-0.150353	0.942366	1.45243	0.561262	-0.597435	0.835223	0.138294	0.993183	1.03673	0.883737	-0.807472	0.556128	1.59032	0.315537	0.420678	0.264525	10.0718	6	0.121662	0.111763
AC004825.2	-0.565308	0.89579	-1.47374	0.444528	-1.60115	0.304042	-0.421544	0.899291	0.0713413	0.983853	2.08633	0.590182	0.801371	0.930549	-1.1942	0.364069	-0.280642	0.897273	-0.0744624	0.265329	10.2265	6	0.11543	0.778985
AC004832.1	-1.73302	0.627191	1.20524	0.542134	-1.66101	0.282306	1.16083	0.651535	-0.317834	0.921015	0.767881	0.944643	2.19605	0.723859	0.250344	0.86813	0.408128	0.844537	0.127777	0.31308	13.689	6	0.0333103	0.683179
AC004839.2	-0.0285213	0.997025	0.373728	0.881697	0.233556	0.906176	0.770647	0.792559	-0.811792	0.763921	-0.0403473	0.997441	-1.12647	0.871798	-2.14746	0.080908	-0.302454	0.889354	-0.0581332	0.192205	2.62702	6	0.85399	0.762306
AC004846.1	2.53351	0.615918	2.29445	0.216532	0.072915	0.973372	0.454441	0.889681	-0.230873	0.944348	0.573166	0.968269	-1.52906	0.812394	2.53405	0.0366593	1.04178	0.547402	0.317722	0.304979	13.2102	6	0.0398171	0.297512
AC004846.2	0.447304	0.931014	-0.21028	0.935553	-0.294873	0.882791	0.280527	0.938807	1.05659	0.682274	1.78698	0.697649	1.20712	0.859987	3.01704	0.012148	1.84492	0.230929	0.357391	0.193716	2.77304	6	0.836746	0.0650489
AC004847.1	1.27571	0.721267	1.64129	0.389618	-1.21239	0.455084	1.57494	0.523407	-1.63068	0.514016	-0.68705	0.953602	0.091249	0.995199	-1.82244	0.145835	0.26744	0.902779	0.0751654	0.281055	11.3668	6	0.0776807	0.789131
AC004852.2	-0.0848741	0.988262	-1.33362	0.494212	-1.9501	0.20076	-1.37073	0.5874	-0.844036	0.753881	0.172841	0.991539	-0.453993	0.963049	-2.82438	0.0192222	-1.98328	0.194367	-0.38558	0.194415	4.48248	6	0.611678	0.0473359
AC004865.2	0.106347	0.98398	-0.246667	0.924108	-2.24991	0.137457	0.0588835	0.986547	0.342733	0.915708	-0.044572	0.997268	-0.372011	0.968918	-1.39578	0.279215	-0.695736	0.713562	-0.134562	0.193409	4.91153	6	0.55521	0.486594
AC004908.1	-1.65922	0.643182	0.744358	0.737153	-1.24111	0.443043	0.569077	0.858692	1.30395	0.598744	0.705284	0.950963	-0.405223	0.966452	0.182074	0.90581	0.279303	0.897493	0.0611316	0.218872	7.29996	6	0.293996	0.780012
AC004918.1	-0.134351	0.980014	-0.287291	0.912074	0.567951	0.759176	1.03407	0.697324	0.461112	0.878539	-0.0226337	0.997688	1.29808	0.845581	-0.763453	0.580375	1.01835	0.557967	0.196044	0.192512	2.35357	6	0.884482	0.308511
AC004930.1	2.47293	0.598853	-1.16275	0.560475	-0.443584	0.815575	0.757047	0.796729	-0.806098	0.765643	0.707245	0.951603	1.132	0.870685	-1.1501	0.384896	0.66688	0.728532	0.176977	0.26538	10.2525	6	0.114414	0.504849
AC004938.2	0.197761	0.972301	-2.16424	0.245184	-0.13639	0.948668	0.272108	0.940041	-0.468054	0.876507	-1.40407	0.812443	-0.782221	0.932597	-2.23177	0.068492	-1.72371	0.270167	-0.333429	0.193437	4.64689	6	0.589832	0.0847604
AC004941.2	1.14662	0.746914	1.04055	0.613867	2.05957	0.175418	0.877698	0.752755	0.688512	0.808834	1.41314	0.810864	0.855563	0.918951	-0.167431	0.913897	2.92152	0.037072	0.570324	0.195215	2.07737	6	0.912447	0.00348323
AC004943.2	0.787899	0.840344	0.538239	0.820344	-0.822282	0.63766	0.254008	0.945192	-0.616684	0.829774	-0.0940713	0.995593	-0.227501	0.983735	-0.362438	0.806129	-0.251538	0.908055	-0.048228	0.191732	2.02879	6	0.917032	0.801398
AC004944.1	0.688731	0.864798	1.81011	0.337677	-1.23997	0.443271	-2.82277	0.228219	-1.43783	0.564344	-1.86068	0.678798	-0.103592	0.994939	-3.39498	0.00461156	-1.20329	0.471601	-0.378183	0.314291	13.5992	6	0.0344486	0.228865
AC004947.1	1.07381	0.766741	-2.24633	0.227745	0.573432	0.756184	1.73729	0.476724	-2.5427	0.311838	-2.03439	0.607073	-1.22241	0.857034	-3.67939	0.00206126	-0.968704	0.582858	-0.334919	0.34574	16.5201	6	0.0112185	0.332693
AC004949.1	-0.702669	0.859274	-1.20081	0.543976	-0.299333	0.881766	-0.170085	0.965137	-0.871844	0.742769	-1.45978	0.794335	0.925995	0.901651	-2.71492	0.0244965	-1.61597	0.306062	-0.312165	0.193175	3.19137	6	0.784473	0.106101
AC004972.1	-0.120051	0.98188	-1.55831	0.417112	-1.9448	0.20194	-0.970034	0.719653	-0.448619	0.882712	0.0610292	0.996896	0.409606	0.966069	-2.44255	0.0447932	-1.52079	0.342747	-0.294849	0.193878	5.22591	6	0.515182	0.128312
AC004980.1	-1.13445	0.74874	0.169736	0.94948	-0.897075	0.601926	1.27729	0.6135	0.940163	0.719029	-0.828239	0.937192	-0.823173	0.925158	-1.3038	0.31639	-0.329113	0.878276	-0.0636312	0.193342	5.89119	6	0.435489	0.74207
AC004982.1	0.322128	0.950565	-2.52791	0.175205	0.611793	0.73775	-0.776137	0.790984	-0.539925	0.852609	-1.16406	0.877945	-0.653612	0.9476	-3.5796	0.00274383	-1.68801	0.28159	-0.343166	0.203296	6.44375	6	0.375357	0.0914101
AC004988.1	-0.295473	0.953863	-0.722463	0.745777	-0.988196	0.557455	-1.64844	0.504462	-1.67904	0.498033	-0.665994	0.958968	-0.547613	0.955283	-3.1356	0.00913399	-2.52205	0.082607	-0.490295	0.194403	1.50502	6	0.959161	0.0116672
AC005005.3	-0.373674	0.944392	3.51326	0.086456	-1.00068	0.551958	0.108213	0.977813	-0.445356	0.88426	0.478734	0.971941	-0.674319	0.942815	-1.59518	0.209075	0.389096	0.85201	0.123382	0.317099	14.2775	6	0.026685	0.697205
AC005009.1	-0.478124	0.921808	-0.266184	0.918489	-2.37086	0.116975	0.207353	0.957707	-0.85749	0.748693	0.723488	0.94914	-1.01589	0.887863	-2.42367	0.0465874	-1.21648	0.465939	-0.256282	0.210675	6.7726	6	0.34239	0.223802
AC005014.2	-1.33596	0.703844	-0.910149	0.667916	1.7276	0.261706	1.10611	0.673278	0.258736	0.938071	-1.52965	0.779262	-0.0466035	0.996472	-0.940546	0.486952	-0.190964	0.934821	-0.047586	0.249188	9.10647	6	0.167678	0.848553
AC005041.4	0.624055	0.883145	1.58402	0.407483	-0.230227	0.907933	0.56619	0.859479	-1.5353	0.537643	-0.415305	0.978894	0.28488	0.978586	-0.308318	0.835461	-0.135415	0.95481	-0.0261362	0.193009	5.8646	6	0.438527	0.892284
AC005062.1	0.538807	0.903873	1.3706	0.481159	-1.46071	0.353913	-0.0633518	0.985316	-0.647661	0.820172	-1.5501	0.775895	-0.800395	0.93099	-2.50626	0.0390639	-1.32855	0.419752	-0.257848	0.194083	6.00262	6	0.422896	0.183997
AC005064.1	-0.622499	0.883491	-2.63201	0.160776	-0.814666	0.641736	-1.28395	0.611818	0.199775	0.951046	0.387451	0.981372	0.0104227	0.998863	-2.25153	0.0657252	-1.3419	0.415211	-0.313929	0.233944	8.13133	6	0.228639	0.179628
AC005076.2	0.369558	0.944241	-0.370954	0.882513	-0.765431	0.666272	-0.992878	0.711403	-0.163843	0.959844	0.211884	0.98856	-1.49375	0.812982	-0.24638	0.870096	-1.0176	0.558285	-0.1962	0.192808	3.11339	6	0.794486	0.30887
AC005083.1	-1.05039	0.771051	0.66893	0.767304	0.365507	0.852627	-1.44134	0.563573	-0.741639	0.788445	0.371634	0.98166	-0.240145	0.982177	0.787064	0.567342	-0.659138	0.731252	-0.126974	0.192637	4.07318	6	0.666774	0.509807
AC005154.5	0.600601	0.887796	-0.750578	0.734091	-1.61759	0.29783	-1.81582	0.45293	-0.174487	0.956657	0.046432	0.997946	0.016806	0.998405	-2.84023	0.0185281	-1.25853	0.447635	-0.243997	0.193874	5.28688	6	0.507579	0.2082
AC005162.2	-1.59242	0.649683	-0.291562	0.910657	-0.400368	0.836874	-0.071389	0.983613	-0.972021	0.71118	0.293645	0.985271	-1.75719	0.800235	-2.19672	0.0734222	-1.4692	0.364703	-0.284149	0.193404	4.74645	6	0.57672	0.14178
AC005165.1	2.1659	0.571162	2.30161	0.215056	0.192281	0.924452	-0.497	0.880434	2.03674	0.405736	0.393511	0.980272	0.172874	0.990683	1.99145	0.10806	1.94513	0.202953	0.488796	0.251292	9.17074	6	0.164201	0.0517596
AC005225.3	-1.37421	0.690466	-0.783231	0.719928	-1.72066	0.263803	-2.04053	0.394133	-0.83198	0.757594	-0.497732	0.970461	-1.15996	0.866843	-1.61973	0.201513	-2.84904	0.0440409	-0.557723	0.195758	3.79474	6	0.704431	0.00438515
AC005229.4	0.34498	0.947107	-1.32186	0.499915	-0.322915	0.871097	-1.16613	0.650479	-0.141396	0.966113	0.185914	0.989875	-1.14871	0.869616	0.430682	0.767256	-1.12265	0.509715	-0.216361	0.192724	3.4442	6	0.751378	0.261588
AC005253.2	0.586899	0.890798	-0.717625	0.747557	0.535924	0.774452	0.700787	0.814146	0.622772	0.828295	0.318529	0.98445	0.241131	0.982211	1.2069	0.358426	0.902247	0.614177	0.173051	0.1918	1.37115	6	0.96759	0.366925
AC005258.1	0.756558	0.846097	0.685498	0.759167	-1.25211	0.439015	0.93227	0.732897	-1.75122	0.481504	0.304123	0.984768	-1.87434	0.767155	-1.05378	0.429638	-0.680471	0.720965	-0.172571	0.253605	9.30783	6	0.156992	0.496207
AC005261.1	-1.06058	0.770773	-3.18254	0.0996906	1.60815	0.301165	-0.959718	0.723375	-0.226356	0.945035	-0.430357	0.976936	-0.616869	0.949035	-0.019667	0.989825	-1.22697	0.461883	-0.376589	0.306927	13.2843	6	0.0387366	0.219835
AC005261.2	-2.25817	0.573208	-2.07688	0.268067	-1.81627	0.235698	-1.91812	0.426321	-0.623358	0.828226	-2.00623	0.614849	0.081729	0.995572	-3.67174	0.00210367	-3.55322	0.00794853	-0.761564	0.214331	6.75383	6	0.344214	0.000380547
AC005297.3	0.774585	0.84434	0.873811	0.683253	-1.1693	0.473325	2.23308	0.356036	0.0615294	0.986352	-0.592269	0.966405	-0.976046	0.893645	0.66193	0.636143	0.302101	0.88945	0.0750726	0.248502	8.9867	6	0.174327	0.762575
AC005306.1	0.680577	0.867336	1.13547	0.57121	0.151184	0.942158	1.83564	0.447651	0.134743	0.967774	-1.66003	0.734596	-0.207066	0.986218	-2.33787	0.0555159	0.491636	0.808718	0.11267	0.229173	7.86325	6	0.248294	0.622977
AC005332.4	0.434365	0.933342	0.282733	0.913223	1.12402	0.493332	0.690841	0.817309	-1.21008	0.628777	-0.276826	0.986754	-1.18383	0.866483	-2.08372	0.091279	-0.273366	0.899958	-0.0528027	0.193158	4.87694	6	0.55969	0.784572
AC005332.6	0.893232	0.816275	1.51651	0.431314	-0.0895404	0.966572	0.976356	0.717047	1.91339	0.436406	2.0779	0.5972	1.38508	0.83075	2.73031	0.0236726	3.4213	0.0113164	0.67281	0.196653	2.25081	6	0.895248	0.000623227
AC005343.4	0.333118	0.9483	1.04678	0.610262	0.327225	0.869511	1.28548	0.611434	-0.454371	0.881284	-0.929813	0.925443	0.0480016	0.996371	1.13121	0.393882	0.248132	0.90886	0.0477808	0.192562	3.97799	6	0.679656	0.804032
AC005355.1	-2.74759	0.623811	-2.9197	0.121276	-1.71963	0.264141	-2.92144	0.21064	-0.619716	0.82892	-1.31868	0.847525	-1.66305	0.804114	-4.92689	3.40426e-05	-3.63646	0.00609836	-1.12671	0.309838	12.3767	6	0.0540731	0.000276408
AC005355.2	-0.580347	0.891706	-0.546361	0.816794	-1.85472	0.225165	0.807278	0.780453	-0.952845	0.715972	-1.35629	0.830502	-0.567468	0.953568	-3.48342	0.00362629	-1.99918	0.19077	-0.388554	0.194357	3.79974	6	0.703755	0.0455894
AC005498.2	1.17867	0.739445	0.392741	0.874682	-0.6025	0.742512	1.56864	0.525126	-0.118061	0.97147	0.632732	0.959414	-0.0772321	0.995659	0.472764	0.743405	0.976767	0.579064	0.188269	0.192747	3.83332	6	0.69922	0.328685
AC005498.3	-0.480495	0.921722	-0.487929	0.839339	-1.13848	0.487125	-0.465208	0.88775	-0.877704	0.740442	0.713962	0.950987	0.18452	0.98996	-0.509804	0.72274	-0.81855	0.656209	-0.157469	0.192375	2.62563	6	0.854151	0.413043
AC005520.4	1.07424	0.766784	0.725067	0.745211	-0.609756	0.738824	0.374772	0.913553	-0.0282005	0.994037	1.39229	0.816164	-0.301823	0.976036	-0.59378	0.67439	1.0261	0.554811	0.197507	0.192483	3.16945	6	0.787298	0.304844
AC005523.1	1.1258	0.75233	1.69653	0.370781	0.205745	0.918753	-0.259278	0.943556	-0.26109	0.937881	0.835302	0.938451	0.194442	0.988637	0.302091	0.839174	1.1297	0.506266	0.217284	0.192338	3.78268	6	0.706058	0.258604
AC005523.2	-0.138015	0.979731	-0.433228	0.859456	-1.18114	0.468561	-0.183063	0.962744	0.404479	0.896212	1.12201	0.88865	-0.995585	0.891268	-1.31612	0.311445	-0.139433	0.953695	-0.02688	0.192781	4.0296	6	0.672671	0.889108
AC005537.2	-0.243951	0.963854	-0.169218	0.949843	-1.00759	0.549379	-0.6115	0.84542	-2.23195	0.372202	0.350327	0.983163	0.775264	0.933569	-0.980169	0.466795	-1.31812	0.425116	-0.255976	0.194198	5.44522	6	0.488102	0.187464
AC005549.1	-0.243744	0.963634	1.76343	0.351732	-2.65429	0.080888	0.307746	0.93338	-0.789153	0.77242	0.0415831	0.997577	0.859799	0.917415	0.454431	0.753439	-0.187468	0.935816	-0.0535243	0.285511	11.5571	6	0.0726099	0.851294
AC005562.1	-0.271662	0.958245	-0.724622	0.745286	-1.9611	0.198283	-1.07715	0.68272	-1.20018	0.632106	0.711369	0.95198	-1.04701	0.883034	-1.94915	0.116696	-1.82752	0.234571	-0.355946	0.19477	5.30794	6	0.504967	0.0676223
AC005586.1	-0.82095	0.834541	-1.36314	0.484362	0.756801	0.670588	1.94152	0.42019	-0.170221	0.957929	-0.0271847	0.997984	-1.34847	0.843031	1.04316	0.434674	-0.246693	0.909502	-0.0600074	0.243247	8.67056	6	0.192971	0.805146
AC005586.2	0.151771	0.977769	0.0104476	0.997429	-0.165315	0.935866	-0.624641	0.840879	-1.85864	0.447094	-0.228688	0.98813	0.644158	0.94722	0.767575	0.578087	-1.05196	0.542641	-0.202972	0.192947	3.2558	6	0.776124	0.292819
AC005592.1	-0.84424	0.826745	-1.80785	0.338414	-0.439644	0.817402	-1.23841	0.629943	-0.458327	0.880029	-0.444678	0.975378	-0.323953	0.972978	-2.39999	0.0487552	-1.87389	0.222763	-0.361513	0.192921	2.7093	6	0.844348	0.0609457
AC005606.2	-0.325463	0.949599	-0.213558	0.934213	-1.07927	0.514279	0.99282	0.711388	-0.150836	0.962851	1.36691	0.824807	0.174185	0.990648	-0.343995	0.816272	0.509967	0.800139	0.0983541	0.192864	3.96351	6	0.681615	0.610074
AC005670.3	0.625816	0.883502	1.66952	0.381434	0.438719	0.817781	0.99819	0.709017	-0.679833	0.811293	1.19252	0.87083	-0.34503	0.972344	1.07872	0.418246	1.32468	0.421464	0.255896	0.193175	4.61632	6	0.593876	0.185276
AC005674.2	-0.895413	0.815638	-0.356094	0.88754	0.802027	0.647823	0.14124	0.971658	-1.06987	0.678011	0.720266	0.950233	0.0356175	0.996287	-2.84472	0.0183337	-0.150929	0.949869	-0.0290128	0.192228	3.23365	6	0.779002	0.880031
AC005696.4	0.498176	0.916394	0.652226	0.772975	-0.426508	0.823678	-0.108864	0.977878	-2.40134	0.342001	-1.31505	0.847562	-1.49454	0.812542	-2.32634	0.0569179	-2.11248	0.160811	-0.415701	0.196784	6.05367	6	0.417205	0.0346453
AC005730.2	-0.549688	0.900137	0.863422	0.687235	-1.22434	0.449496	0.962741	0.722038	-0.26526	0.937482	-0.592885	0.967047	-0.347263	0.971675	-0.781543	0.570496	-0.511308	0.799454	-0.098464	0.192573	3.75456	6	0.709851	0.609136
AC005746.2	0.373604	0.944326	0.332754	0.894955	-0.47292	0.802343	0.538886	0.866915	-0.82584	0.759256	-0.411221	0.978532	0.375207	0.968923	0.0347214	0.982592	-0.289084	0.894199	-0.0554314	0.191748	1.67268	6	0.947211	0.772517
AC005747.1	0.957149	0.795654	0.751615	0.733425	1.41125	0.373477	-1.91624	0.426838	0.834164	0.757135	1.10696	0.890915	0.59989	0.950009	3.38269	0.0047747	1.32781	0.419891	0.289028	0.217672	7.13576	6	0.308475	0.18424
AC005772.1	-0.85238	0.824236	-0.746473	0.736016	-1.60628	0.302105	-1.38303	0.584083	-0.64831	0.8199	0.807699	0.941437	-0.0855712	0.995623	-0.750175	0.587619	-1.36477	0.406334	-0.264449	0.193769	4.9941	6	0.54457	0.172326
AC005775.1	1.09627	0.760175	-0.743357	0.737451	0.959227	0.571343	-0.326313	0.927101	-0.659637	0.817212	0.0645368	0.997043	0.373424	0.968947	-1.99969	0.106363	0.0846404	0.970985	0.0162579	0.192082	3.35256	6	0.763471	0.932547
AC005776.2	0.0360668	0.995429	-0.343298	0.891706	-1.88185	0.218748	-2.95099	0.206632	-1.36001	0.584179	0.368414	0.981824	0.137552	0.993448	-2.78006	0.0212588	-1.69657	0.278447	-0.461501	0.27202	10.3172	6	0.111913	0.089778
AC005785.1	-0.584137	0.891554	0.848925	0.693877	-1.55062	0.321456	0.370529	0.914628	-1.21555	0.627242	-0.454998	0.974837	1.17438	0.868905	0.244763	0.870926	-0.757629	0.683621	-0.148021	0.195374	6.07439	6	0.414908	0.448673
AC005829.1	-0.319423	0.950775	0.810768	0.708947	-0.777263	0.660729	0.100945	0.97866	1.20887	0.628811	0.382581	0.981785	-0.286115	0.978267	-1.48844	0.244509	0.638989	0.740979	0.122826	0.192219	2.655	6	0.850733	0.52283
AC005833.1	0.143318	0.978695	-0.912918	0.666836	0.147178	0.943637	0.00422705	0.99916	-0.590483	0.837171	-0.405082	0.979276	-1.24208	0.859002	-2.15785	0.0792488	-1.0537	0.541833	-0.202472	0.192153	1.82088	6	0.935413	0.292019
AC005837.1	-0.189969	0.973213	1.16685	0.558517	-0.379313	0.847289	-1.27745	0.613629	-0.428189	0.889337	-0.367714	0.982065	-0.16557	0.99136	-0.844988	0.53616	-0.712235	0.706143	-0.13696	0.192297	3.01207	6	0.807331	0.476319
AC005842.1	1.4288	0.681121	2.10365	0.26207	0.200925	0.920878	-0.533743	0.869123	-0.707818	0.801526	-0.132335	0.994087	1.21165	0.857527	0.615285	0.662991	0.912132	0.610716	0.213303	0.233851	8.16062	6	0.22657	0.361699
AC005906.2	1.38631	0.687742	0.685867	0.7594	1.39387	0.379971	1.63919	0.506706	-0.318107	0.92099	0.102905	0.995014	0.894187	0.908063	1.9766	0.111213	1.73151	0.267498	0.335827	0.193951	4.93531	6	0.552136	0.0833616
AC005920.1	0.489064	0.918167	1.99993	0.284439	0.810972	0.643669	0.844698	0.766543	-0.347297	0.914891	-0.0714397	0.996795	0.0547134	0.996405	0.432952	0.765815	1.07685	0.531615	0.207491	0.192682	4.57921	6	0.598797	0.281545
AC006001.3	0.582513	0.891312	2.58953	0.167776	-0.817464	0.640486	-1.50689	0.544484	1.14947	0.652697	-0.32457	0.984004	0.0304456	0.996692	-1.10455	0.405732	0.431187	0.833474	0.120021	0.278349	11.1625	6	0.0834825	0.666332
AC006058.1	-0.0693409	0.990805	-0.187715	0.943135	-2.48618	0.100265	-0.653904	0.831514	-0.827671	0.758667	0.642433	0.960262	-1.6684	0.803387	-1.32811	0.306006	-1.57287	0.322504	-0.36604	0.23272	7.90278	6	0.245312	0.115748
AC006058.2	0.281095	0.956508	0.161553	0.951943	-0.965929	0.568617	-0.409862	0.903302	-0.550056	0.848865	-0.795375	0.941978	1.35866	0.83892	-1.80679	0.149634	-0.643757	0.739022	-0.124099	0.192773	3.57282	6	0.734257	0.519733
AC006059.1	1.80374	0.61778	1.7852	0.344712	1.53655	0.325922	2.55669	0.290308	0.651617	0.818516	2.00935	0.614215	1.90885	0.76128	3.23697	0.0070687	4.27307	0.000843373	0.856148	0.200359	5.18479	6	0.52034	1.92803e-05
AC006059.2	-0.321283	0.951028	-0.331281	0.895546	0.414773	0.829864	1.05289	0.690162	0.270466	0.935923	0.492518	0.97085	-0.312717	0.974162	2.37868	0.0509009	0.611722	0.753429	0.117344	0.191826	1.53291	6	0.957279	0.540721
AC006064.2	0.620914	0.883205	0.670711	0.766356	-1.6098	0.300591	0.458142	0.888125	-0.79372	0.770793	0.550425	0.969462	0.814979	0.925638	-1.54455	0.225375	0.132826	0.955493	0.025656	0.193155	5.21624	6	0.516393	0.894331
AC006111.2	1.44154	0.679066	2.24055	0.228442	0.602202	0.742641	0.813211	0.777215	-1.22014	0.625882	-0.0400729	0.997302	-1.13207	0.870751	-1.42538	0.267519	0.713311	0.705586	0.193037	0.270621	10.6078	6	0.10128	0.475653
AC006115.2	-0.811612	0.836918	0.713654	0.748877	0.179109	0.929963	0.14104	0.971677	-0.361707	0.909963	-1.8088	0.695167	-2.38537	0.723708	-2.97157	0.0136561	-1.37679	0.401722	-0.313998	0.228066	7.6827	6	0.262283	0.168578
AC006116.9	-0.572431	0.894408	-0.401983	0.870923	-2.87164	0.0609287	-1.41964	0.570884	-1.51742	0.541989	0.557084	0.968664	-1.25375	0.853706	-2.76494	0.0219724	-2.20291	0.140011	-0.557007	0.25285	8.99051	6	0.174112	0.0276009
AC006146.1	1.57699	0.651535	0.507251	0.832308	0.730254	0.682831	0.138976	0.971804	-1.82139	0.459102	-0.337553	0.983712	-0.442598	0.963492	-3.02422	0.0119546	-0.215953	0.923883	-0.0452421	0.209499	6.80388	6	0.339366	0.829024
AC006230.1	-2.20563	0.574657	-2.22335	0.232513	-0.821237	0.638148	-1.92898	0.422623	0.726563	0.794098	-1.13397	0.885095	-0.706955	0.939355	-3.27913	0.00632112	-2.30101	0.121473	-0.611444	0.265729	10.0166	6	0.123954	0.0213912
AC006252.1	-0.775886	0.844419	-0.327178	0.897557	-1.49263	0.342126	-3.28322	0.15483	-1.27351	0.608923	0.340769	0.984565	1.27341	0.849474	-0.649037	0.643724	-1.3902	0.396034	-0.444341	0.319623	13.8753	6	0.0310601	0.164467
AC006254.1	0.818945	0.835195	-0.398204	0.872326	-2.48809	0.0999942	1.81978	0.452041	-0.349396	0.914578	-1.59399	0.755356	0.755111	0.936222	0.118063	0.940301	-0.344448	0.872073	-0.104158	0.302393	12.8185	6	0.0460101	0.73051
AC006262.1	1.40927	0.682012	2.30491	0.214915	-1.23468	0.445381	0.928989	0.734251	-1.11906	0.663699	-1.12223	0.88866	0.277988	0.97853	-1.59358	0.209605	0.38665	0.853461	0.112909	0.292018	12.2544	6	0.0565286	0.699015
AC006333.1	-0.695319	0.862018	0.282857	0.913434	0.708359	0.693317	-1.10035	0.675622	-0.0414717	0.991587	0.273493	0.987892	0.628621	0.949509	0.239154	0.87408	0.0925525	0.968917	0.0177795	0.192102	2.73914	6	0.840803	0.926259
AC006372.3	0.00630675	0.998799	0.81208	0.708764	-1.06083	0.522659	-1.10922	0.67149	0.435936	0.886741	-0.29584	0.985433	-0.459691	0.963085	0.106962	0.946508	-0.563923	0.776383	-0.108524	0.192444	3.1861	6	0.785153	0.572807
AC006372.4	-0.403083	0.941464	1.73476	0.360941	-0.147771	0.943673	1.20928	0.637346	-1.21744	0.626667	-0.229251	0.988336	0.299697	0.976179	-0.958496	0.477649	0.166601	0.944178	0.033105	0.198708	6.2622	6	0.394469	0.867684
AC006449.5	1.14761	0.747086	-0.162528	0.951781	1.51088	0.334774	1.21582	0.636907	-0.32949	0.918236	-1.42871	0.806153	-0.163148	0.991453	-0.278488	0.852439	0.35175	0.869556	0.0767717	0.218257	7.24204	6	0.299042	0.725026
AC006449.7	0.207892	0.969816	-0.479465	0.8427	-0.443913	0.815525	-0.133491	0.973058	0.790118	0.772031	0.532581	0.967647	0.656119	0.947764	1.41104	0.273201	0.573196	0.771867	0.109928	0.191781	1.49785	6	0.959637	0.566512
AC006460.2	1.62713	0.646792	1.05315	0.606652	-0.890127	0.605579	-1.32581	0.601386	-2.50256	0.319873	-0.550225	0.969023	-2.31282	0.710187	-2.22794	0.0689714	-1.20746	0.470155	-0.379108	0.313971	13.5916	6	0.0345461	0.227255
AC006504.5	-0.486952	0.919141	0.166467	0.950511	-1.52902	0.328063	-2.86897	0.222813	0.840845	0.754527	0.444394	0.975165	0.950881	0.896282	0.367787	0.803569	-0.673308	0.725378	-0.20067	0.298037	12.4141	6	0.0533433	0.500752
AC006557.1	-0.746123	0.848934	1.21335	0.538291	-1.39937	0.377696	-1.09185	0.677787	-0.2791	0.933055	-0.435523	0.976147	-0.440898	0.963286	-1.5564	0.221777	-1.16504	0.489997	-0.224943	0.193078	4.28392	6	0.638315	0.244004
AC006840.1	0.906591	0.813898	0.988994	0.635891	-0.336967	0.864679	-0.0798944	0.982574	-1.55909	0.530177	1.09731	0.894216	-0.0621426	0.995714	-0.0265378	0.986483	0.180433	0.938189	0.0348354	0.193066	5.52611	6	0.478307	0.856813
AC006960.4	-0.725404	0.855706	-1.52458	0.428678	-1.30595	0.415033	-1.70002	0.487844	-1.66867	0.502813	1.02011	0.905719	0.352344	0.970882	-2.05954	0.095373	-1.70542	0.276057	-0.399427	0.234211	8.06385	6	0.233463	0.0881169
AC006978.2	-0.413161	0.937605	-0.516201	0.829311	-1.00274	0.551207	-0.976107	0.71725	1.0559	0.682444	1.766	0.707173	0.854311	0.918888	0.659779	0.637549	0.573591	0.771615	0.120535	0.21014	6.79518	6	0.340205	0.566244
AC006994.2	-1.35491	0.698902	-0.768508	0.726079	-2.34506	0.120044	-0.30066	0.934199	-1.4466	0.562739	-0.0644391	0.996909	0.450906	0.962606	-0.872915	0.521468	-1.99662	0.191232	-0.398809	0.199742	6.21558	6	0.399479	0.0458662
AC007000.4	-2.0782	0.57669	-1.05162	0.607446	-1.18559	0.467118	-1.31956	0.602923	0.970006	0.712061	-1.66138	0.734585	-0.480572	0.961054	-2.73111	0.0236445	-2.06543	0.173803	-0.467861	0.22652	7.6215	6	0.267164	0.0388823
AC007040.1	-0.337601	0.947493	-1.48115	0.442591	0.272707	0.891254	0.164047	0.966305	-0.853927	0.750302	0.410112	0.978552	-0.603936	0.950056	0.596171	0.673018	-0.762432	0.682551	-0.146518	0.192171	3.08988	6	0.797484	0.445802
AC007066.2	0.27482	0.957491	1.24204	0.528992	-0.436184	0.819153	0.116445	0.976678	0.309964	0.923861	-2.21303	0.532565	-0.444958	0.96322	-3.16671	0.00844707	-0.691116	0.715369	-0.139903	0.202431	6.4222	6	0.377591	0.489493
AC007091.1	0.16394	0.975876	0.75919	0.730139	-2.10347	0.164923	-1.32495	0.601247	-1.20238	0.631719	-1.13548	0.885702	-0.541101	0.955816	-3.52821	0.00320304	-2.20874	0.139308	-0.431382	0.195307	4.93266	6	0.552479	0.027193
AC007099.1	-1.05088	0.77121	1.70385	0.368533	-1.01155	0.547606	-1.51725	0.541335	-1.3313	0.592971	-0.757893	0.946365	-0.246294	0.981649	-2.07425	0.0928703	-1.61184	0.307762	-0.336184	0.208571	6.68147	6	0.351312	0.106996
AC007100.1	0.472758	0.923306	0.347186	0.890085	-1.14447	0.484266	0.108755	0.977923	0.160669	0.960376	-0.978151	0.91489	-0.225872	0.983685	-2.65265	0.0282434	-0.619307	0.749996	-0.118994	0.192141	2.31574	6	0.888493	0.535714
AC007114.2	1.36674	0.693042	2.01207	0.280255	-0.54335	0.770657	-1.57928	0.521182	-0.88467	0.739303	0.878504	0.931571	-1.26437	0.851608	0.508084	0.723859	-0.0380719	0.987901	-0.0109504	0.287625	11.8415	6	0.0655986	0.96963
AC007255.1	-1.65857	0.643028	-1.48785	0.440958	-3.52547	0.0266115	-1.59383	0.517621	0.142724	0.965689	0.56927	0.968132	0.356048	0.970023	-0.889552	0.512933	-1.75795	0.258197	-0.626502	0.356382	17.0176	6	0.00921872	0.0787559
AC007262.2	-0.170341	0.97592	-0.078689	0.979347	-0.032063	0.988084	0.463014	0.888083	-1.27352	0.609004	0.874587	0.931721	1.09499	0.875261	-1.43604	0.263327	0.237773	0.913487	0.0458231	0.192718	3.77985	6	0.706439	0.812057
AC007318.3	0.770961	0.844566	1.97906	0.290414	-1.27048	0.430845	1.06238	0.687754	-0.240699	0.942312	-0.85733	0.934524	-0.466905	0.963333	-1.70247	0.177	0.173836	0.941082	0.0409611	0.235631	8.26474	6	0.219342	0.861994
AC007319.1	-0.176655	0.975207	-0.457465	0.849149	-1.88239	0.218759	-1.75982	0.47007	-0.739907	0.788447	-0.938883	0.922584	0.0380761	0.996537	-2.75223	0.0225899	-2.23139	0.13382	-0.434441	0.194695	3.33215	6	0.76615	0.0256553
AC007342.5	-0.638091	0.88012	-0.233915	0.928111	-1.82404	0.233423	-1.85031	0.444588	-0.820651	0.760724	-0.477911	0.97193	0.878082	0.911347	-2.21649	0.0705244	-1.83702	0.232252	-0.358015	0.194889	5.51089	6	0.480142	0.0662074
AC007349.3	-0.716258	0.857562	0.239004	0.926704	-2.27579	0.132722	-0.635106	0.837817	-0.988067	0.705492	-0.716337	0.950686	2.04356	0.743134	-1.23331	0.347116	-0.923004	0.605273	-0.244579	0.264981	9.95042	6	0.126756	0.356005
AC007359.1	1.68752	0.639049	-0.646991	0.775425	0.261302	0.894843	-0.0259591	0.995329	-0.8031	0.766708	0.225348	0.987842	1.04195	0.884381	-1.22047	0.352344	0.330124	0.878113	0.063532	0.192449	5.00769	6	0.542827	0.741307
AC007362.1	-0.19361	0.972142	1.49656	0.437617	-1.10169	0.503396	-0.20366	0.958894	-0.0336161	0.992528	-1.58332	0.75938	0.149245	0.992011	-2.91385	0.0156062	-0.837879	0.64714	-0.161919	0.193249	5.36063	6	0.498459	0.402099
AC007365.1	0.94151	0.802536	1.29985	0.508289	-0.401308	0.836373	0.391509	0.909028	-1.08794	0.672148	0.176723	0.99047	0.202818	0.986697	-0.181357	0.906061	0.243606	0.911257	0.0468399	0.192277	4.08702	6	0.664902	0.807536
AC007368.1	-1.2973	0.715205	-1.80992	0.337636	-3.41451	0.031707	-1.1207	0.666747	-2.68967	0.287519	0.00532233	0.999287	-0.0407676	0.996685	-3.92433	0.000930052	-2.68013	0.0611484	-0.829369	0.309451	12.6964	6	0.0481191	0.00735941
AC007383.2	-2.01715	0.581928	-1.55881	0.417089	1.59043	0.307358	1.30279	0.606758	-1.81494	0.462331	-0.335469	0.983612	-0.358873	0.970581	-2.56071	0.0345817	-0.774453	0.676181	-0.233304	0.30125	12.8928	6	0.0447699	0.438663
AC007384.1	2.07982	0.575586	0.660985	0.769801	0.158885	0.938648	2.42561	0.322677	0.370793	0.907291	0.17395	0.991244	0.00128087	0.999885	1.57368	0.216068	1.72097	0.270907	0.390198	0.226731	7.63359	6	0.266195	0.0852562
AC007389.1	-0.198447	0.972272	-2.04834	0.274676	0.034916	0.987327	0.13681	0.972128	-0.963779	0.71316	-0.159849	0.992356	0.165721	0.99139	-2.45021	0.0440978	-1.091	0.525039	-0.209985	0.19247	4.04661	6	0.670369	0.275272
AC007389.3	-0.316967	0.951354	-0.270427	0.916875	-1.0121	0.547548	-0.790449	0.786536	-1.03006	0.689574	1.10057	0.893216	0.151366	0.992412	2.05265	0.0966009	-0.666226	0.728818	-0.128454	0.192809	3.67409	6	0.720683	0.505267
AC007405.2	-0.02526	0.997253	-1.42552	0.46195	-1.29904	0.418255	0.333263	0.92558	-0.915235	0.728646	-0.19383	0.989052	-0.948309	0.896832	-2.73204	0.023615	-1.59066	0.315546	-0.30715	0.193095	3.07562	6	0.799298	0.111685
AC007406.4	-0.651465	0.875599	-0.137652	0.959907	-0.890108	0.605544	0.286699	0.93761	0.38081	0.904433	-0.567194	0.967932	1.40642	0.825306	-0.641517	0.648299	-0.114764	0.96114	-0.0221015	0.192582	3.74942	6	0.710544	0.908632
AC007406.5	-1.07255	0.766754	-2.99866	0.114201	1.69192	0.272314	0.00981522	0.99881	-0.0991736	0.977439	-0.545657	0.967337	-0.897402	0.907064	-2.04475	0.0979577	-0.987709	0.573569	-0.297089	0.300786	12.8283	6	0.0458448	0.323295
AC007424.1	0.246808	0.963423	-0.935232	0.656893	-1.41859	0.370678	0.126809	0.97458	-0.427367	0.889728	-0.00196144	1.00006	0.641759	0.947002	-2.30003	0.0598975	-0.666603	0.728707	-0.12826	0.192408	3.11419	6	0.794385	0.505025
AC007431.1	-1.38083	0.688339	-0.113278	0.968572	-0.6109	0.738214	-0.713801	0.809703	-0.905095	0.733151	-0.216463	0.987712	-0.771299	0.935158	-0.0899485	0.954893	-1.62464	0.303245	-0.312587	0.192404	1.62374	6	0.950856	0.10424
AC007541.1	-1.14678	0.746864	-1.70412	0.368834	1.63227	0.292911	0.421758	0.899132	-1.02606	0.691494	-0.983259	0.913713	-1.45731	0.818758	-1.17157	0.374702	-1.26495	0.445247	-0.310008	0.245076	8.74685	6	0.188323	0.205889
AC007557.4	0.631681	0.881094	-0.624156	0.784196	-3.12713	0.045033	1.78824	0.46208	-1.27983	0.606739	0.50166	0.970465	0.918505	0.902313	-1.96891	0.112844	-0.272047	0.900772	-0.0939977	0.34552	16.3342	6	0.0120683	0.785586
AC007563.2	-0.599502	0.887724	0.518487	0.828326	-0.0381847	0.986314	0.548027	0.864538	-0.401535	0.897355	-1.41857	0.808812	0.977061	0.89377	-0.0557478	0.971737	-0.46278	0.821004	-0.0891675	0.192678	3.84408	6	0.697767	0.643522
AC007566.1	-1.4813	0.667863	-0.985425	0.638021	2.63302	0.0830193	0.30442	0.933436	-1.65175	0.508893	-1.89293	0.668725	-0.658016	0.946912	-3.80206	0.0013969	-0.864531	0.633286	-0.271128	0.313613	13.7173	6	0.0329586	0.387296
AC007595.1	-0.179125	0.974836	-0.150094	0.955986	-0.633098	0.725877	2.34265	0.339111	-1.39594	0.574834	0.805068	0.942266	-0.811918	0.926872	-0.517904	0.71812	-0.0280547	0.991931	-0.00705457	0.251458	9.19067	6	0.163135	0.977619
AC007601.1	1.64336	0.648933	-1.10902	0.582312	-2.66905	0.0793508	-1.01231	0.704839	-0.796452	0.770538	0.582446	0.966341	1.27387	0.84902	0.668532	0.632325	-0.541571	0.787272	-0.171947	0.317498	14.0489	6	0.0290944	0.588114
AC007608.3	-0.766583	0.844213	1.31117	0.503059	-0.433192	0.820707	0.474235	0.885669	-0.693046	0.807402	-0.385783	0.981488	-0.0372485	0.996376	-2.21899	0.0701702	-0.345162	0.87189	-0.0662715	0.192001	3.23077	6	0.779375	0.729973
AC007613.1	-0.578115	0.892745	0.0513177	0.986369	-2.43663	0.106574	-0.472536	0.886249	-0.673815	0.813544	-1.84034	0.685831	-0.550799	0.955093	-3.27111	0.00645598	-2.51717	0.0832551	-0.492699	0.195735	4.30538	6	0.635425	0.01183
AC007614.1	0.390229	0.942962	1.27066	0.518989	0.703016	0.695477	2.22527	0.359461	-0.758449	0.782565	-0.295311	0.985055	0.770426	0.935317	0.614834	0.663094	1.19783	0.473651	0.261777	0.218542	7.20088	6	0.302669	0.230982
AC007622.2	0.0332784	0.995948	-1.86972	0.319888	-1.18019	0.469065	-0.997697	0.708985	0.322584	0.920009	1.2814	0.856272	-0.484708	0.960227	-0.189002	0.902082	-0.743976	0.691122	-0.165837	0.222906	7.50842	6	0.276373	0.456891
AC007638.1	1.1868	0.73744	0.813761	0.70875	-2.27396	0.133072	-0.567894	0.859092	-2.06995	0.399004	0.312717	0.984778	-0.200922	0.987434	-2.1833	0.07536	-0.843414	0.644663	-0.227161	0.269336	10.3996	6	0.108802	0.398997
AC007652.3	0.334775	0.947853	1.9233	0.305903	-1.36934	0.390258	-0.821957	0.774149	-0.376698	0.905306	-1.76604	0.707457	0.0352526	0.996228	-1.39898	0.277877	-0.808892	0.660483	-0.190382	0.235362	8.21889	6	0.222501	0.418577
AC007656.3	-0.0948507	0.987173	1.91898	0.307302	-1.87109	0.220832	0.710245	0.811344	-1.15162	0.652205	-0.0642071	0.996894	0.686618	0.942347	-1.46705	0.252225	-0.011307	0.996532	-0.00287963	0.254677	9.45026	6	0.149794	0.990979
AC007663.2	-0.752522	0.846923	0.288229	0.911681	-1.28432	0.424893	0.972399	0.718895	-0.232419	0.94416	-0.409099	0.978828	-0.913129	0.90269	-0.131275	0.933272	-0.806846	0.661124	-0.155533	0.192767	3.64858	6	0.724108	0.419755
AC007666.1	0.546054	0.901361	3.7694	0.0701515	-0.923422	0.589275	-0.643341	0.834185	-0.790454	0.771816	-0.491193	0.970718	0.630229	0.949212	1.88642	0.130611	0.565382	0.775728	0.196822	0.348122	17.0329	6	0.0091632	0.571814
AC007679.2	1.18105	0.739203	1.92539	0.305284	-0.446968	0.81406	0.784023	0.788986	0.351723	0.913381	-0.475214	0.97184	-1.30929	0.845906	-0.280326	0.85133	0.543773	0.786766	0.123085	0.226354	7.71254	6	0.259929	0.586598
AC007681.1	0.392393	0.942734	-1.66594	0.382777	0.449345	0.813343	0.451816	0.889805	0.137054	0.967087	-0.323479	0.983841	0.087658	0.995621	-2.05867	0.0955235	-0.154449	0.94839	-0.029647	0.191953	3.44261	6	0.751588	0.877255
AC007686.2	0.148987	0.978007	-0.165779	0.950714	-0.459907	0.808458	0.429563	0.896177	-1.44892	0.561912	0.164995	0.991991	-0.436762	0.963504	-2.55123	0.0353357	-0.773343	0.676456	-0.148664	0.192235	2.165	6	0.903915	0.439319
AC007686.3	1.32911	0.707136	0.718347	0.747209	-0.243499	0.903124	1.45788	0.559141	-0.0441757	0.990559	1.42544	0.80787	-0.608936	0.94962	-1.56258	0.219582	1.48933	0.356067	0.288192	0.193505	4.65378	6	0.588921	0.136401
AC007744.1	-0.202662	0.97189	0.508784	0.83173	-0.367262	0.852033	1.78639	0.462289	-0.982787	0.706931	0.341407	0.984318	0.728494	0.937678	0.844013	0.536705	0.471349	0.816738	0.0911062	0.193288	5.01698	6	0.541638	0.637391
AC007780.1	0.252091	0.962109	-0.783543	0.719737	-0.828153	0.635312	-0.942491	0.729292	-1.7612	0.47775	-1.23741	0.864927	0.460846	0.963154	-3.30458	0.00589192	-2.14628	0.15324	-0.416464	0.19404	2.49048	6	0.869532	0.0318506
AC007787.1	1.27943	0.7202	1.39651	0.471678	0.525907	0.778673	1.91111	0.427696	-0.877541	0.740395	0.127151	0.994279	0.150222	0.992407	2.30399	0.0593955	1.25534	0.449019	0.264977	0.21108	6.83813	6	0.336076	0.209356
AC007823.1	0.73404	0.852915	0.734013	0.741246	-1.68587	0.2742	-0.384689	0.910973	0.221235	0.945662	0.104973	0.994892	-1.6635	0.804515	-2.40111	0.0486592	-0.58944	0.764578	-0.121194	0.205609	6.55598	6	0.363866	0.555566
AC007876.1	-0.5301	0.906772	0.491428	0.838181	-2.31858	0.124888	-2.20095	0.360207	-1.71008	0.491718	-0.168257	0.991615	-1.355	0.840086	-1.30695	0.315082	-2.48622	0.0874803	-0.582946	0.234471	7.84504	6	0.249678	0.0129108
AC007877.1	0.711849	0.858046	-0.388656	0.875899	0.0500897	0.981944	0.294834	0.935146	-0.386397	0.902625	1.36343	0.826833	-0.0521781	0.996435	1.46827	0.2517	0.678759	0.721942	0.13038	0.192085	2.29746	6	0.890411	0.497291
AC007906.2	-0.483267	0.921018	1.30373	0.506569	-2.43895	0.106298	-0.706471	0.812567	-0.96558	0.712944	-0.593582	0.966738	-0.140507	0.993888	-0.623231	0.658767	-1.39647	0.393004	-0.306767	0.219674	7.23148	6	0.29997	0.162574
AC007952.1	1.27125	0.722455	-0.26423	0.91949	-0.823503	0.637143	0.186115	0.962471	-0.355993	0.912441	-0.638375	0.960002	-0.195643	0.988521	-0.496435	0.73011	-0.547897	0.784984	-0.105142	0.191901	2.67102	6	0.848858	0.583763
AC007952.7	0.0725475	0.990662	-0.661966	0.769366	-0.51971	0.781255	-0.820154	0.774482	-0.889749	0.7382	-0.350498	0.983394	-0.0767064	0.995686	-2.05487	0.0962517	-1.28459	0.437309	-0.246587	0.191958	0.656424	6	0.995384	0.198935
AC008014.1	-0.226473	0.96658	-0.027361	0.993655	-0.256913	0.896929	1.17793	0.646316	0.476218	0.873391	-0.719236	0.949968	-0.587592	0.950531	-2.01529	0.103394	-0.0763453	0.973466	-0.0146709	0.192165	2.58909	6	0.858367	0.939144
AC008040.1	-0.992911	0.786024	0.972265	0.643937	-1.53659	0.325941	-0.29208	0.935791	-0.160696	0.960405	-0.435074	0.976266	-0.090447	0.994981	0.300285	0.8402	-0.9018	0.614399	-0.173694	0.192608	3.78764	6	0.705388	0.367163
AC008056.1	-0.821627	0.834346	-0.0872594	0.97629	-1.05134	0.527132	-1.78618	0.462175	-0.282062	0.932389	0.269927	0.9878	-0.537526	0.956386	-2.17733	0.0762546	-1.33623	0.416782	-0.25823	0.193252	3.63429	6	0.726025	0.181473
AC008074.2	1.23932	0.730229	0.50802	0.832137	0.0527703	0.980744	-1.06285	0.687768	-1.57984	0.524119	0.391428	0.980613	-0.910459	0.902906	-0.88146	0.516979	-0.711149	0.70631	-0.137539	0.193404	5.89875	6	0.434627	0.476992
AC008083.2	-0.728949	0.854436	-0.503702	0.833244	-0.377557	0.848054	0.810273	0.779098	-0.562269	0.844026	0.0721805	0.996871	-1.41613	0.825594	0.139675	0.928399	-0.842628	0.644873	-0.162265	0.192571	3.20092	6	0.783239	0.399436
AC008114.1	0.819796	0.835053	1.18519	0.550983	-0.287936	0.885952	1.57025	0.524728	-1.57669	0.524536	-1.24856	0.864337	0.740907	0.93729	-3.31371	0.0057498	0.230071	0.916914	0.0575226	0.250021	9.17429	6	0.164011	0.818037
AC008115.4	-0.244202	0.963777	0.085973	0.976557	-1.17644	0.470433	-0.749119	0.799187	-0.242833	0.941855	-1.98395	0.630329	0.662228	0.946662	-2.9574	0.0141382	-1.63049	0.300448	-0.316127	0.193885	3.78731	6	0.705433	0.102998
AC008124.1	-0.894673	0.816109	-2.59871	0.167272	1.66872	0.280298	0.832189	0.770517	0.0306198	0.993259	0.260996	0.988378	-1.03023	0.884301	-1.19329	0.364335	-0.436231	0.831416	-0.126951	0.291019	12.086	6	0.0600776	0.662669
AC008267.1	1.14379	0.74683	0.607334	0.791069	1.35239	0.396178	2.21364	0.361343	0.0427969	0.991244	0.310732	0.984	0.957843	0.896357	3.65244	0.00221495	2.10876	0.161806	0.410832	0.194821	4.97525	6	0.546992	0.0349651
AC008267.3	-0.791253	0.840706	-1.37101	0.481236	-2.57557	0.0896361	-0.176611	0.963288	-0.48167	0.871714	1.04211	0.90184	-1.18143	0.867967	-0.995527	0.458798	-1.54763	0.33194	-0.401285	0.259289	9.60824	6	0.142149	0.121711
AC008267.8	-0.251493	0.962015	-1.2472	0.527436	-1.82274	0.233862	-1.70209	0.487159	-2.39961	0.341994	-1.10751	0.891333	1.04689	0.883057	-2.70829	0.0248622	-2.87735	0.041041	-0.603093	0.2096	6.5504	6	0.364431	0.00401025
AC008268.1	-0.236086	0.964606	1.13463	0.571488	0.0447228	0.983688	-1.90471	0.42771	-1.60639	0.519453	-0.858685	0.93501	-0.985904	0.894061	-3.22465	0.00731436	-1.8587	0.227318	-0.362245	0.194892	5.80813	6	0.445024	0.06307
AC008269.2	0.0701469	0.990762	-1.36691	0.482685	-2.32407	0.12344	-0.460751	0.887755	-0.614592	0.830099	1.19722	0.872294	-1.75736	0.80035	-0.715821	0.606954	-1.4717	0.364091	-0.395482	0.268725	10.236	6	0.115061	0.141103
AC008393.1	-0.37148	0.944925	-1.88566	0.316355	2.17055	0.152137	1.73467	0.477313	-1.25779	0.614541	-0.53552	0.96738	-0.0864735	0.995778	-1.13229	0.393276	-0.0165673	0.994928	-0.0050641	0.305668	13.1815	6	0.0402433	0.986782
AC008394.1	-0.146837	0.978185	-0.711258	0.749946	-0.809832	0.644372	0.389138	0.909474	-1.78117	0.471981	-0.538698	0.966989	0.0970755	0.994906	-3.36791	0.0049987	-1.51252	0.346989	-0.291978	0.193041	2.51919	6	0.866314	0.130402
AC008397.2	0.527106	0.907667	-0.921077	0.663599	1.99042	0.189879	2.69646	0.258835	-0.0185654	0.996588	0.923588	0.925195	-0.555363	0.954276	-0.578837	0.68289	1.28212	0.438373	0.357534	0.278861	10.8837	6	0.0920376	0.199799
AC008429.1	0.13708	0.979876	0.538871	0.820239	-3.65012	0.023099	-2.47416	0.306215	-1.10439	0.666525	0.493036	0.970818	0.342407	0.972486	-2.72863	0.0237753	-1.31486	0.426926	-0.492823	0.374811	18.5064	6	0.00508382	0.188558
AC008438.1	0.59055	0.889711	0.5081	0.832175	0.248444	0.900696	-0.70043	0.814245	-1.72526	0.488919	-0.553804	0.968221	-1.49968	0.812323	-2.38221	0.0505612	-1.41245	0.386396	-0.273816	0.193858	4.69651	6	0.583285	0.157817
AC008443.1	0.117611	0.981957	-0.153534	0.954857	1.07608	0.515579	0.746036	0.800032	-0.818259	0.761709	-0.835951	0.938376	-0.724663	0.938878	-2.31328	0.0583851	-0.456773	0.823261	-0.0879901	0.192634	3.43678	6	0.752361	0.647834
AC008443.9	0.872493	0.820055	1.06371	0.601902	-0.0207345	0.991742	-0.896693	0.745746	-0.314557	0.92213	-0.455848	0.97496	-0.79143	0.932665	-1.80868	0.149119	-0.402491	0.84673	-0.0773594	0.192202	3.46831	6	0.748181	0.687323
AC008494.3	1.08138	0.764395	-0.967038	0.646091	-0.469743	0.804051	-0.149429	0.970008	-2.3454	0.351801	1.57008	0.762851	-0.0841774	0.99576	-1.19982	0.361572	-0.435658	0.83146	-0.113864	0.261362	10.0049	6	0.124447	0.663085
AC008498.2	-0.964469	0.795314	-0.865037	0.686813	-1.56768	0.314724	-0.544471	0.865194	-2.11746	0.392246	-0.320431	0.984045	0.517978	0.957938	-2.48496	0.0409628	-2.25573	0.129315	-0.439344	0.194768	4.19884	6	0.649787	0.0240873
AC008525.1	0.831785	0.831382	1.54675	0.420715	-0.756276	0.670706	1.30062	0.607156	-1.3592	0.584763	-1.59228	0.755289	0.567598	0.953485	-2.69627	0.0255575	0.0674422	0.977317	0.0175029	0.259525	9.83004	6	0.131994	0.94623
AC008537.1	1.26133	0.725611	2.69233	0.151931	-1.61433	0.298723	0.214542	0.956222	-0.422682	0.891648	0.12255	0.993796	0.642043	0.947186	0.466717	0.746659	0.745135	0.690361	0.2125	0.285183	11.6662	6	0.0698427	0.45619
AC008556.1	0.475024	0.922589	0.557963	0.812571	-0.741167	0.678186	-0.360633	0.916914	-1.82622	0.458557	-1.00454	0.909445	0.73479	0.937371	-0.673437	0.629982	-1.27649	0.440784	-0.247139	0.193608	4.47103	6	0.613206	0.201783
AC008571.2	0.363649	0.945581	0.931808	0.65918	0.650264	0.718342	-0.563113	0.860464	-1.92124	0.434628	0.392789	0.980396	-0.703581	0.940029	-1.16363	0.378602	-0.525074	0.793229	-0.101605	0.193507	5.80523	6	0.445358	0.599532
AC008610.1	0.78165	0.841742	0.382913	0.878541	0.275561	0.890441	1.11137	0.670675	-0.419773	0.892226	-0.235295	0.987443	1.20913	0.859285	-1.06855	0.422682	0.808672	0.660537	0.155673	0.192505	3.10829	6	0.795137	0.418704
AC008622.2	1.33805	0.703377	2.2768	0.220462	-0.516423	0.78273	-0.108674	0.977889	-0.280862	0.932551	-0.401923	0.979935	-0.231848	0.983437	0.766855	0.578574	0.447088	0.827604	0.0986285	0.220602	7.42697	6	0.283158	0.654812
AC008663.2	-1.56236	0.654535	-0.635374	0.780024	-2.89752	0.0583942	-0.541958	0.865405	-0.417153	0.892749	0.0874458	0.995231	-0.433329	0.963394	-1.83596	0.142533	-1.84765	0.230286	-0.44055	0.238438	8.23622	6	0.221303	0.064653
AC008676.3	-0.843157	0.826846	0.62883	0.782477	-1.3079	0.414457	-0.532458	0.869234	-2.25007	0.370783	0.151121	0.992717	-0.610243	0.949544	-2.49875	0.03974	-1.83214	0.23362	-0.356476	0.194568	5.2018	6	0.518204	0.0669307
AC008708.2	-0.280261	0.956616	2.50095	0.179366	-2.19343	0.147717	-2.21445	0.360939	-2.08604	0.39752	0.822721	0.937327	1.05682	0.880576	-2.92669	0.015162	-0.456051	0.823403	-0.179638	0.393898	21.1166	6	0.00174819	0.648353
AC008735.3	-0.165639	0.975969	0.596731	0.795572	-2.02765	0.181627	-0.382921	0.911179	-1.06442	0.679823	1.08477	0.89676	-1.07513	0.877167	1.07223	0.420914	-0.922345	0.605717	-0.202359	0.219396	7.25597	6	0.297822	0.356348
AC008750.3	0.528544	0.907378	2.1549	0.247526	-1.2274	0.448513	-0.372148	0.91457	-0.763308	0.781694	-0.837772	0.937852	0.90753	0.905134	-0.158677	0.918279	-0.0376445	0.98787	-0.00905189	0.240457	8.56382	6	0.199635	0.969971
AC008758.6	0.522216	0.908325	1.40831	0.467119	0.395343	0.839146	1.33256	0.59894	-2.11194	0.393071	0.89372	0.929297	0.993432	0.891612	-1.12703	0.396083	0.946874	0.592252	0.24336	0.257014	9.61788	6	0.141694	0.343703
AC008763.1	-0.540424	0.903508	-0.0347326	0.991568	0.650085	0.718355	0.00244709	0.999626	-1.76576	0.476114	-0.95134	0.91968	1.147	0.869783	-0.686167	0.623323	-0.941478	0.594875	-0.182305	0.193637	5.16808	6	0.522444	0.34646
AC008764.6	0.436582	0.932685	0.536407	0.821012	-0.974238	0.564428	-0.0235822	0.99622	0.602009	0.834075	0.335708	0.983638	0.91731	0.902293	-1.15732	0.381408	0.682819	0.719737	0.131194	0.192136	2.27836	6	0.892401	0.494721
AC008771.1	-1.54145	0.656231	-2.74857	0.142085	1.23547	0.445048	1.3575	0.591133	-0.508597	0.861424	-0.905805	0.927661	-0.175817	0.990336	-0.380379	0.796328	-0.79802	0.665894	-0.244052	0.305823	13.283	6	0.0387558	0.424859
AC008780.2	-0.703245	0.859009	-1.69173	0.373315	3.31892	0.034483	3.58148	0.098325	-0.831505	0.757452	1.24332	0.864774	-0.700418	0.940411	1.65745	0.189608	0.85542	0.63941	0.405503	0.474039	28.5563	6	7.37972e-05	0.392319
AC008794.1	-0.495816	0.91639	2.54946	0.171975	-2.56593	0.0902489	-1.27325	0.616125	-2.09471	0.394608	-0.912505	0.926594	0.229524	0.983632	-2.58055	0.0330503	-1.00506	0.56472	-0.341844	0.340122	15.8891	6	0.0143616	0.314866
AC008870.1	-0.546906	0.901129	0.481267	0.84228	-1.42726	0.367483	0.87029	0.755517	-1.2668	0.611936	-0.749089	0.946441	0.231737	0.98331	-2.63723	0.0292275	-1.1173	0.512225	-0.216039	0.193359	4.29648	6	0.636623	0.263866
AC008875.3	1.79137	0.618693	0.684383	0.759679	1.57851	0.311031	-0.396498	0.907931	1.11655	0.663326	0.242611	0.988242	-1.60196	0.807176	3.32923	0.00553411	1.03901	0.548319	0.251846	0.242391	8.59999	6	0.197355	0.298801
AC008937.3	0.323496	0.950497	-0.710718	0.749875	0.53755	0.773454	0.360614	0.916873	0.157786	0.961248	0.562506	0.968903	-0.869023	0.91484	-1.75811	0.161466	0.28938	0.894277	0.0555154	0.191842	2.04154	6	0.915839	0.77229
AC008945.1	-1.30039	0.71373	-1.33637	0.493669	2.40928	0.111403	0.461174	0.887637	-1.40616	0.573144	1.7519	0.709935	-2.3476	0.713636	1.77121	0.158484	-0.450483	0.825625	-0.172615	0.383177	19.9961	6	0.0027738	0.652362
AC008957.1	-0.508927	0.912829	-2.09133	0.265501	0.404998	0.834645	-0.0329931	0.993723	-0.666174	0.815333	0.44666	0.975704	0.56821	0.953395	-1.10648	0.404996	-0.527759	0.79215	-0.101652	0.192611	5.48541	6	0.483221	0.597666
AC008966.1	-1.05488	0.769526	-1.45665	0.450659	0.757064	0.670498	0.726436	0.806384	-0.646632	0.820167	-0.071768	0.996839	-1.09676	0.874887	-1.90028	0.127371	-0.875281	0.628152	-0.168875	0.192938	5.19551	6	0.518994	0.381421
AC008966.2	0.14884	0.978089	0.322233	0.899563	-1.06859	0.518843	-0.337816	0.924358	-0.824187	0.759288	-1.43767	0.806121	-1.11517	0.8723	-1.54869	0.223994	-1.82877	0.234597	-0.353665	0.193389	2.02736	6	0.917165	0.0674334
AC008969.1	0.947048	0.798859	0.349495	0.889759	-1.09025	0.509101	-0.627082	0.839888	-1.06672	0.679272	-0.640086	0.959828	-1.31541	0.844891	-1.76083	0.160782	-1.48655	0.357488	-0.287463	0.193375	3.66898	6	0.721368	0.137133
AC009060.1	0.606978	0.886511	0.874885	0.682805	0.454585	0.810916	1.90752	0.427618	-0.795291	0.770689	0.0699571	0.996869	0.653909	0.947438	-1.29705	0.319148	1.03456	0.549735	0.200141	0.193456	4.97378	6	0.54718	0.300876
AC009061.2	0.62557	0.883401	-0.904232	0.670918	-0.614264	0.73624	-0.899362	0.744267	-0.492645	0.868399	-0.200252	0.988434	-0.649372	0.948035	-1.97634	0.111255	-1.17418	0.485333	-0.225594	0.192129	1.72093	6	0.943494	0.240323
AC009065.7	1.16532	0.743552	0.118579	0.966368	-1.74202	0.257647	-1.29109	0.611308	-0.603359	0.833851	-0.719305	0.94997	0.555749	0.954565	-1.57692	0.214958	-1.18527	0.479658	-0.229818	0.193896	5.85902	6	0.439167	0.235912
AC009088.1	-0.196304	0.972372	0.77112	0.725135	-0.561683	0.762074	-1.45208	0.561264	-0.284708	0.93162	-0.656759	0.958908	-0.806539	0.928064	-2.26855	0.0636343	-1.21983	0.464996	-0.235143	0.192767	2.73209	6	0.841642	0.222528
AC009088.2	0.803487	0.838713	-2.13273	0.254004	0.446035	0.814527	1.34537	0.594352	-0.174667	0.956714	0.305758	0.984448	-0.462084	0.963171	-0.135548	0.930645	0.0880477	0.969801	0.0196209	0.222844	7.52388	6	0.2751	0.929839
AC009093.10	1.5779	0.651185	1.00841	0.627877	-1.37413	0.388324	0.452234	0.889759	-0.232204	0.944246	1.25777	0.862476	-0.526074	0.958427	-1.34592	0.29893	0.702401	0.711111	0.14878	0.211817	6.91061	6	0.329193	0.482429
AC009093.8	1.03518	0.776132	-1.31216	0.502388	-0.999418	0.552298	0.0805165	0.982442	-0.873486	0.742331	-1.27877	0.856654	0.377925	0.968972	-3.29527	0.00604367	-1.42684	0.380412	-0.275664	0.193199	4.30387	6	0.635628	0.153626
AC009108.4	-0.419898	0.936237	1.03624	0.615275	-0.995653	0.55391	0.29873	0.934582	1.00551	0.700774	-0.589528	0.966597	-0.205248	0.986746	1.44102	0.261606	0.0937692	0.968331	0.0180421	0.19241	3.72259	6	0.714157	0.925292
AC009108.5	1.03297	0.775411	1.25043	0.526668	-1.45149	0.358154	-0.0314262	0.993967	-1.32774	0.593487	0.661446	0.959222	-2.40505	0.730006	-2.10704	0.0874406	-0.600253	0.759165	-0.176082	0.293347	12.0976	6	0.0598269	0.548338
AC009113.1	0.785902	0.841002	-1.32323	0.499246	-0.13839	0.94801	-0.766706	0.793919	1.99222	0.415848	2.22375	0.525929	-0.485252	0.960678	0.727438	0.600171	0.701316	0.711342	0.184207	0.262659	10.0321	6	0.123308	0.483106
AC009120.2	0.0646829	0.9914	0.967233	0.646094	-2.58566	0.0889042	0.0553646	0.987658	0.143929	0.965384	0.637993	0.959744	0.235049	0.983363	-2.24626	0.0664671	-0.0801816	0.972178	-0.0187875	0.234312	8.11022	6	0.230139	0.936093
AC009121.3	-0.741857	0.849404	-0.0478811	0.987292	-0.551124	0.767004	0.693705	0.815838	-1.20873	0.628877	-0.41276	0.978131	-0.810475	0.926841	0.165004	0.915069	-1.20728	0.4702	-0.232383	0.192484	2.16835	6	0.903582	0.227323
AC009123.1	-1.35688	0.697854	-0.233785	0.928121	0.0516823	0.981309	-1.53132	0.53728	-2.24749	0.370141	-0.102146	0.995238	-0.389925	0.967218	-3.27906	0.00632139	-2.15856	0.150284	-0.420357	0.19474	4.7977	6	0.57001	0.0308844
AC009126.1	0.675017	0.868571	0.430103	0.861026	0.0310659	0.988088	-0.409131	0.903433	-0.556726	0.84602	0.206604	0.989201	-1.16777	0.868531	1.074	0.419997	-0.336415	0.875438	-0.0645888	0.191991	2.41213	6	0.878169	0.736558
AC009133.1	0.185153	0.973553	1.46909	0.445434	-0.715719	0.689215	1.43401	0.567252	-0.263421	0.937373	-1.40223	0.812711	1.01096	0.88657	-2.44305	0.0447438	0.362512	0.864549	0.0826661	0.228037	7.79329	6	0.253642	0.716969
AC009133.2	-0.11118	0.98235	0.192898	0.941717	-1.06412	0.520678	0.525367	0.870456	-0.948007	0.716577	0.832586	0.937485	-0.267076	0.979152	1.09652	0.409786	-0.26166	0.904701	-0.0503428	0.192398	3.05272	6	0.802201	0.793583
AC009148.1	-0.408848	0.938681	1.24169	0.529106	-0.147681	0.9436	-0.54712	0.86445	0.175528	0.95637	-0.721889	0.949552	-0.491537	0.959245	-0.638366	0.649789	-0.410167	0.84355	-0.0787192	0.19192	2.65541	6	0.850685	0.681683
AC009159.3	1.62031	0.647555	1.92623	0.305096	-1.7361	0.259296	-0.943959	0.728444	0.0974124	0.978326	0.338577	0.983883	-0.862612	0.915894	-1.46247	0.253768	0.0710298	0.975648	0.0197423	0.277944	11.1072	6	0.0851197	0.943374
AC009166.1	0.595066	0.888916	1.99226	0.287038	0.984234	0.55987	-0.407947	0.904206	-0.720413	0.796618	-1.22542	0.866876	-1.13701	0.873281	-2.56875	0.0339702	-0.0985262	0.966675	-0.0237583	0.241136	8.60497	6	0.197043	0.921514
AC009229.4	-0.933553	0.806242	0.771881	0.724975	-2.4265	0.108532	0.198794	0.959541	0.138239	0.966796	-0.357817	0.983504	0.13747	0.99318	-0.433761	0.765359	-0.736206	0.69526	-0.157712	0.214223	6.98987	6	0.321785	0.461605
AC009234.1	0.450904	0.931001	-0.162575	0.951901	-2.04181	0.178591	1.70673	0.48554	-1.53593	0.537343	-1.14133	0.884767	-0.077667	0.995537	-1.66589	0.187112	-0.933282	0.599118	-0.232494	0.249115	8.98046	6	0.17468	0.350674
AC009237.14	-1.00199	0.78346	-2.07586	0.268333	-1.36018	0.393122	-0.277617	0.938836	0.686295	0.809875	-0.641239	0.960437	0.399027	0.966615	-1.25173	0.339144	-1.27396	0.441919	-0.263346	0.206715	6.63406	6	0.356018	0.202679
AC009237.3	-0.993118	0.785942	-2.77216	0.139812	-3.03012	0.0498421	-0.914977	0.738802	-0.629783	0.825817	-1.21497	0.86938	-0.035894	0.99632	-4.1341	0.000484174	-2.6807	0.0610867	-0.73189	0.273022	10.2219	6	0.115614	0.00734679
AC009264.1	-0.858786	0.822736	-0.0172846	0.996327	-1.81686	0.235568	-0.584298	0.853582	-0.998168	0.702728	-0.829528	0.937292	0.0991109	0.995136	-2.10363	0.0879403	-1.91704	0.211247	-0.371002	0.193528	2.39943	6	0.879549	0.0552323
AC009283.1	-1.86666	0.605005	0.721565	0.746142	0.578845	0.753608	-0.559657	0.861712	-0.177662	0.955827	-0.12903	0.9943	-1.61451	0.809444	-1.19721	0.362859	-0.842716	0.644907	-0.173286	0.205629	6.59047	6	0.360384	0.399388
AC009292.1	0.198986	0.972319	1.44726	0.454483	-0.132451	0.950355	-0.00905245	0.998944	-1.12939	0.658917	-1.21503	0.869475	0.399268	0.966774	-1.05548	0.428878	-0.633376	0.743806	-0.122132	0.192827	4.66184	6	0.587856	0.526488
AC009299.3	0.543492	0.902661	2.18639	0.241833	-1.65835	0.28344	-1.3264	0.601172	-2.24569	0.370271	0.165398	0.991687	0.307589	0.974691	-2.31627	0.0580772	-0.497996	0.805501	-0.153718	0.308674	13.4794	6	0.0360248	0.618487
AC009318.1	-1.9551	0.59196	-2.01543	0.279572	-0.681753	0.70446	-0.40875	0.903696	-0.566387	0.84355	-2.39466	0.464056	-1.17969	0.867398	-4.48994	0.000125498	-3.32223	0.0145538	-0.652366	0.196364	4.92585	6	0.553359	0.000892998
AC009365.1	-0.438148	0.932659	1.06349	0.601979	-1.48616	0.34491	2.63419	0.274814	-1.05563	0.682404	0.547297	0.96859	0.388281	0.967484	0.366003	0.804503	0.443888	0.828494	0.128778	0.290113	11.8833	6	0.0646226	0.657123
AC009403.1	-0.0146344	0.998551	-1.0092	0.627398	-0.533309	0.775471	0.263157	0.942641	-1.64465	0.51013	-0.680637	0.954197	-0.468167	0.963378	-1.5256	0.231552	-1.69972	0.277373	-0.327913	0.192921	1.87062	6	0.931204	0.0891829
AC009407.1	-0.00527584	0.999119	0.511469	0.830885	-0.510532	0.785444	-0.0930979	0.979497	-2.01745	0.40871	0.290032	0.985274	0.356052	0.970088	-0.630899	0.654148	-0.759446	0.683124	-0.146647	0.193097	4.23518	6	0.644884	0.447586
AC009486.1	-0.616297	0.884329	-0.489434	0.839345	-3.10343	0.0460694	-1.28552	0.611499	-1.34138	0.592035	-1.48174	0.785045	0.672968	0.943126	-2.37289	0.0514622	-2.45622	0.0918312	-0.582509	0.237157	7.98251	6	0.239387	0.0140409
AC009505.1	0.0798109	0.989329	-1.46892	0.445441	-2.59921	0.0869579	-1.00732	0.706502	-0.899277	0.735012	1.11021	0.8903	-1.38171	0.832133	-1.48441	0.246042	-1.72882	0.268488	-0.472684	0.273414	10.507	6	0.104862	0.083841
AC009506.2	-0.797897	0.839477	-1.08644	0.590982	1.99383	0.188984	0.442915	0.893352	-1.53763	0.536519	-1.8838	0.672875	-0.379791	0.968708	-2.2981	0.0601184	-0.992923	0.570389	-0.254485	0.256299	9.50154	6	0.147274	0.320747
AC009549.1	-0.390962	0.943147	-0.77658	0.72247	-0.344085	0.860916	1.13118	0.662068	2.42777	0.334776	2.35051	0.475355	1.97461	0.741397	2.8877	0.0165602	2.00381	0.18949	0.511111	0.255069	9.20088	6	0.162592	0.04509
AC009562.1	0.0115948	0.998786	1.29643	0.509847	-1.46496	0.352344	0.0204694	0.996814	-2.67881	0.287315	-0.61013	0.962883	-1.01296	0.88681	-2.44252	0.0447825	-1.50336	0.350249	-0.362083	0.240849	8.45813	6	0.206423	0.132747
AC009630.1	0.664692	0.871494	0.135034	0.961078	-1.39083	0.381419	0.989085	0.712025	-0.704788	0.802696	-0.503551	0.970296	0.379345	0.968806	-0.412841	0.77803	-0.414991	0.84114	-0.0800086	0.192796	4.09471	6	0.663861	0.678149
AC009652.1	-0.999864	0.783381	0.308226	0.904872	0.166949	0.935295	-0.00135835	0.999476	-0.869739	0.743532	-0.737016	0.946821	-0.591386	0.951103	-2.63225	0.0294958	-1.09217	0.524528	-0.209663	0.19197	1.57916	6	0.954064	0.27476
AC009690.2	-1.14612	0.746576	-0.333602	0.895157	-1.98946	0.190149	-0.231193	0.95191	0.658318	0.817456	-0.786104	0.942241	-0.637806	0.948136	0.00515409	0.99728	-1.39078	0.395739	-0.269422	0.193721	4.96016	6	0.548932	0.164293
AC009716.1	0.228703	0.965897	-2.28446	0.21848	2.64404	0.0822028	-0.764033	0.794574	-2.04911	0.40028	-0.533263	0.967833	1.23587	0.858185	-2.44711	0.0444073	-0.249146	0.909027	-0.0897363	0.360176	17.8633	6	0.00658298	0.803248
AC009779.3	-0.0324752	0.996122	1.12062	0.578142	1.65525	0.28447	0.471913	0.886123	0.744291	0.787565	1.26179	0.861929	-0.426387	0.964006	0.485821	0.735559	1.93863	0.205272	0.375475	0.19368	2.789	6	0.834826	0.0525465
AC009803.1	-0.291749	0.954662	0.213078	0.934316	-1.62939	0.293582	-0.585902	0.852847	-0.412518	0.89386	1.84531	0.686075	0.55734	0.954271	1.76475	0.159861	0.0549724	0.982497	0.0117469	0.213687	6.98833	6	0.321928	0.95616
AC009812.4	-0.553469	0.899088	-0.923789	0.662293	0.0592118	0.978601	-0.61348	0.844829	0.367052	0.908369	0.138383	0.993217	-0.249851	0.981729	-1.44422	0.260463	-0.429965	0.833871	-0.0823617	0.191554	1.57101	6	0.954639	0.667221
AC009831.1	0.456654	0.928462	0.59558	0.79595	-1.6535	0.285193	0.665448	0.82743	1.27732	0.607805	1.22196	0.867135	0.83445	0.923642	2.24246	0.0669516	1.50852	0.34831	0.293062	0.194272	5.28553	6	0.507748	0.131422
AC009902.2	0.807746	0.837743	1.06276	0.60218	-1.49761	0.340143	1.53525	0.534345	-2.54178	0.31105	-0.317054	0.984918	-0.324415	0.972959	-2.90152	0.0160634	-0.329442	0.8781	-0.0963027	0.292321	12.1786	6	0.0581021	0.741822
AC009902.3	1.19131	0.737329	-0.00907775	0.997475	1.33535	0.402849	-0.109532	0.97792	-0.340798	0.91569	-0.712156	0.951692	-2.96289	0.765298	-1.53306	0.229256	-0.364394	0.863476	-0.108723	0.298366	12.3428	6	0.0547437	0.715564
AC009962.1	0.565442	0.895714	-0.665058	0.768817	2.24069	0.138733	-0.586851	0.852693	0.0512527	0.989281	0.682483	0.953035	-0.550585	0.955094	-1.8265	0.144866	0.625367	0.747172	0.12744	0.203784	6.46502	6	0.37316	0.531731
AC010096.1	2.00999	0.584586	1.16046	0.56146	0.237701	0.904498	-1.11843	0.667665	-0.454254	0.881149	-0.375404	0.981222	-0.749168	0.937101	-1.6897	0.180358	0.0225801	0.992802	0.00505168	0.223723	7.59093	6	0.26963	0.981985
AC010132.4	-3.55817	0.707793	-1.4286	0.460315	0.991941	0.555971	0.821824	0.774145	-0.724703	0.795107	0.513089	0.969904	-0.694692	0.941611	-1.36678	0.290786	-0.96199	0.585316	-0.33318	0.346344	16.9049	6	0.00963905	0.336055
AC010145.1	0.0567394	0.992594	1.60732	0.3989	-1.60163	0.303759	-0.360017	0.917046	-1.27867	0.607298	0.879528	0.932065	1.12127	0.872536	1.27012	0.331188	0.0708164	0.975591	0.0174852	0.246909	8.94735	6	0.176561	0.943544
AC010148.1	0.132562	0.980013	0.497293	0.83543	-0.436087	0.819188	1.37241	0.587082	-1.57103	0.525341	0.338777	0.983884	1.25029	0.855069	-0.810954	0.554382	0.309136	0.885813	0.0625789	0.202432	6.40894	6	0.378972	0.757218
AC010168.1	0.566746	0.895635	1.75155	0.354431	-1.69628	0.270771	0.223124	0.953414	0.558378	0.845456	-0.171877	0.991604	-1.55292	0.810766	-2.21408	0.0708775	-0.099744	0.966423	-0.0248576	0.249214	9.0635	6	0.170038	0.920548
AC010168.2	0.832064	0.831293	0.637511	0.778766	0.647417	0.719478	0.933045	0.732826	-0.230646	0.944325	-2.0673	0.599893	-0.0735457	0.99588	-2.97799	0.0134441	-0.116344	0.96061	-0.0240904	0.207061	6.66252	6	0.353188	0.90738
AC010207.1	0.366851	0.944538	2.53071	0.175359	-1.25997	0.435721	0.549194	0.864341	-1.01619	0.69509	-0.227408	0.987786	1.74926	0.801458	-0.0602803	0.96918	0.711128	0.706274	0.209944	0.295227	12.3762	6	0.0540845	0.477005
AC010210.1	0.070589	0.990792	-2.61563	0.16499	-2.21917	0.142856	-0.351035	0.919424	-2.90458	0.249965	0.0143765	0.997373	1.45299	0.820008	-4.00491	0.000729146	-1.50605	0.349208	-0.517964	0.343921	16.127	6	0.0130881	0.132054
AC010247.1	0.134605	0.979958	0.624009	0.784281	-0.133748	0.949938	-0.727162	0.806161	-2.36441	0.346447	0.543828	0.967453	-0.496486	0.959382	0.567758	0.689139	-1.05697	0.539997	-0.205145	0.194087	5.96964	6	0.4266	0.290524
AC010247.2	0.234682	0.96504	2.21871	0.233798	-0.478133	0.800131	0.100317	0.97846	-0.258888	0.938102	0.857894	0.934464	-0.0416367	0.996662	1.89602	0.128326	0.871514	0.629767	0.167912	0.192667	5.26164	6	0.51072	0.383474
AC010255.3	-0.661459	0.872835	-0.390057	0.875685	-0.726057	0.683862	0.184599	0.962764	-3.05719	0.234112	-0.171549	0.991258	-0.731337	0.936743	-3.44511	0.00402018	-2.15333	0.151899	-0.431346	0.200315	6.21353	6	0.3997	0.0312926
AC010266.2	1.17041	0.741021	0.200017	0.93895	0.152767	0.941938	1.30954	0.604704	-0.247215	0.941253	-0.32014	0.983677	1.15476	0.867805	-0.485296	0.735775	0.896046	0.618131	0.172682	0.192716	3.84228	6	0.69801	0.370228
AC010271.2	0.953539	0.796716	1.97044	0.29217	-1.35756	0.394216	0.613108	0.844808	-0.197616	0.951777	0.686395	0.953474	-0.296585	0.976837	1.69549	0.178826	0.707502	0.708541	0.151746	0.214481	7.05324	6	0.315951	0.479255
AC010300.1	-0.144312	0.978884	-0.939657	0.654692	-0.772931	0.662758	1.62902	0.508911	-1.96261	0.425756	0.361477	0.983408	1.20361	0.860383	-1.96134	0.114261	-0.228791	0.917661	-0.0580764	0.25384	9.37922	6	0.153348	0.819031
AC010326.1	-0.968333	0.794509	-1.29471	0.510604	1.61587	0.298355	-0.113059	0.977299	0.10556	0.975606	1.66238	0.733896	0.148059	0.992631	0.615857	0.66265	0.599992	0.759335	0.132306	0.220512	7.36766	6	0.28818	0.548512
AC010327.4	-0.175147	0.975152	-0.614079	0.788726	-2.63827	0.0824955	-2.06668	0.385832	-1.3657	0.584002	-1.08296	0.895818	0.898841	0.906835	-1.38844	0.282209	-2.27373	0.125922	-0.545344	0.239846	8.16627	6	0.226173	0.0229822
AC010327.5	0.663337	0.871849	2.61741	0.164517	1.05968	0.522904	0.787423	0.787332	0.0367179	0.99213	-1.51425	0.779576	0.158714	0.991691	0.437958	0.76313	1.03026	0.552366	0.279846	0.271627	10.6872	6	0.0985401	0.302889
AC010336.2	1.27586	0.721695	1.56775	0.41402	-2.15252	0.155025	-1.39296	0.579333	-0.494823	0.867683	1.10188	0.892505	0.939688	0.899055	0.00871019	0.995402	0.188856	0.935124	0.0571224	0.302465	12.935	6	0.0440797	0.850206
AC010359.2	-2.33982	0.585086	-2.87555	0.128273	-2.13367	0.159111	-0.538011	0.866919	-1.24925	0.616801	-0.282237	0.986884	-0.403054	0.966091	-3.02276	0.0119823	-2.69192	0.0597946	-0.739611	0.274752	10.5172	6	0.104495	0.00710416
AC010395.1	-0.330073	0.948374	0.0912818	0.975156	-3.56447	0.0254855	-1.52929	0.53757	-1.07373	0.676356	-0.280604	0.986958	0.370465	0.968673	-1.1552	0.382331	-1.6355	0.298781	-0.49132	0.30041	12.2454	6	0.0567131	0.101945
AC010422.6	-0.203924	0.97118	-1.50105	0.436885	-0.536977	0.773745	0.282184	0.938542	-1.8901	0.440359	-0.98773	0.912669	-1.26949	0.851623	-1.54942	0.223793	-2.40323	0.101489	-0.467397	0.194487	3.04688	6	0.80294	0.0162509
AC010485.1	-0.753277	0.846958	-0.00422513	0.998961	-1.81886	0.235058	-0.0468548	0.990091	-2.26646	0.367562	-0.0802302	0.995751	-0.586776	0.95109	-2.06428	0.0944474	-2.11589	0.160145	-0.412731	0.195063	4.88848	6	0.558194	0.0343543
AC010501.2	0.523732	0.908208	-1.53279	0.425216	-3.34624	0.0343647	-1.19487	0.641082	-1.74786	0.482652	0.0284827	0.997806	-0.588916	0.951071	-0.895387	0.510179	-2.12879	0.156825	-0.616492	0.289597	11.4104	6	0.0764923	0.0332712
AC010503.5	-0.575805	0.893747	0.132163	0.961952	-0.811245	0.643518	0.586072	0.852723	-0.578792	0.839899	-0.295578	0.985242	-0.446805	0.96314	-1.71167	0.174472	-0.757108	0.683893	-0.145223	0.191813	1.39941	6	0.965895	0.448985
AC010524.1	-1.70292	0.632861	-0.975342	0.642653	-1.9567	0.199022	-0.293539	0.93577	-0.845491	0.75334	0.0815473	0.995874	-1.67905	0.802823	-2.4648	0.0426518	-2.3198	0.117499	-0.452654	0.195126	5.9253	6	0.43161	0.0203514
AC010531.1	-1.51054	0.660239	-0.188563	0.942648	-0.347743	0.859304	-0.594163	0.850836	-0.654454	0.817874	0.422516	0.977866	-0.125375	0.992882	-1.6343	0.197197	-0.894648	0.618745	-0.171705	0.191925	2.61338	6	0.855569	0.370975
AC010542.2	1.33353	0.704959	2.29973	0.215445	0.125373	0.953094	-0.4745	0.885765	-0.329967	0.918307	1.19175	0.870938	2.566	0.735042	3.80887	0.00136996	1.76098	0.25766	0.503601	0.285978	11.4144	6	0.0763831	0.0782422
AC010542.4	-0.485547	0.919853	0.107657	0.97032	-2.23178	0.140608	-1.97339	0.411236	-1.53627	0.537235	-1.0734	0.899222	0.408048	0.96585	-3.19418	0.00785224	-2.65496	0.0642865	-0.52241	0.196767	5.75239	6	0.451491	0.0079317
AC010547.1	0.570706	0.894856	-0.681465	0.76125	-2.02236	0.183236	1.58842	0.51817	-3.08181	0.239836	0.147515	0.992817	-0.683935	0.942526	-0.941989	0.486103	-1.003	0.565502	-0.321531	0.320569	14.3064	6	0.0263941	0.315861
AC010624.1	0.931551	0.807439	2.16543	0.245124	-1.71599	0.265106	-0.479768	0.88517	-1.92051	0.434815	0.276325	0.986989	1.12238	0.872256	-1.10539	0.405465	0.117394	0.960326	0.0364186	0.310226	13.6543	6	0.033745	0.906548
AC010627.1	-0.283353	0.956184	0.239672	0.926357	-0.887149	0.606775	-1.06858	0.685256	-0.0194493	0.996321	0.534501	0.967405	-0.43916	0.963366	-0.0269676	0.986336	-0.524352	0.793314	-0.10074	0.192124	2.27063	6	0.893203	0.600034
AC010638.1	1.76107	0.622797	2.05394	0.273412	-0.158723	0.938686	0.713122	0.810025	-1.60573	0.519759	1.36387	0.826558	-1.38066	0.832112	-2.14152	0.0818962	0.688277	0.71673	0.212892	0.309311	13.6299	6	0.0340553	0.491278
AC010642.2	0.474294	0.922644	-1.14353	0.568197	0.968808	0.567202	1.44371	0.563627	-0.417959	0.892682	0.312868	0.98476	-0.321097	0.97357	-0.860409	0.528115	0.446187	0.827816	0.0860624	0.192884	4.73209	6	0.578605	0.655462
AC010655.4	1.83662	0.611467	-0.282707	0.913192	-0.072983	0.973419	0.856789	0.761369	-0.260621	0.938032	-0.250299	0.988555	-0.658131	0.947155	-1.80651	0.149675	0.169924	0.942727	0.0326626	0.192219	4.72735	6	0.579228	0.86507
AC010735.2	0.0424298	0.994381	1.79416	0.342959	-0.558242	0.763766	0.974383	0.71802	-0.208396	0.948554	-1.23687	0.865037	1.78649	0.782799	-0.718131	0.605542	0.667835	0.728159	0.16631	0.249029	9.05994	6	0.170235	0.504239
AC010809.1	0.123609	0.981263	0.303642	0.906619	-2.81576	0.0657934	-2.187	0.361287	-0.412544	0.893956	1.28824	0.854523	-1.43001	0.821453	-2.74907	0.0227466	-1.3195	0.424424	-0.435113	0.329756	14.8366	6	0.0215665	0.187002
AC010834.1	0.0628597	0.991299	0.690202	0.757772	-0.879708	0.610418	-0.0771491	0.98314	-1.61845	0.517837	-0.282255	0.986932	-0.311116	0.974696	-0.294076	0.843732	-1.12931	0.506448	-0.21764	0.192719	2.78066	6	0.83583	0.258766
AC010894.5	-2.25063	0.57425	-3.22849	0.095777	-2.47526	0.101546	-0.808684	0.779566	-1.19443	0.634157	0.538727	0.967039	-0.0175558	0.998845	-3.2031	0.00772437	-2.27495	0.125861	-0.785235	0.345165	16.1816	6	0.0128119	0.0229087
AC010931.1	-0.571164	0.894694	-1.51315	0.432877	-0.486834	0.796585	-0.0353217	0.993251	-1.67653	0.499286	2.19975	0.540872	0.140734	0.993847	0.170575	0.912333	-0.529969	0.791389	-0.140864	0.265797	10.3302	6	0.111418	0.596133
AC010969.2	-0.120848	0.98172	-0.109388	0.969504	-2.51849	0.0963291	-1.82022	0.451758	1.34431	0.590788	1.97604	0.633855	-0.318536	0.973644	-0.274033	0.854587	-0.49623	0.806285	-0.165272	0.333055	15.4706	6	0.016896	0.619732
AC010980.2	-1.63603	0.649337	-1.15643	0.563174	1.65652	0.283966	0.744212	0.800056	-1.4055	0.572986	-2.62344	0.396892	-2.81535	0.668462	-2.93454	0.0149007	-1.59654	0.313178	-0.564256	0.353426	16.6771	6	0.010546	0.110369
AC010997.3	0.447797	0.931078	0.150579	0.955932	-1.87305	0.220403	-1.79456	0.459411	0.560177	0.844973	0.0247686	0.997939	-1.53568	0.812202	-2.2198	0.0700651	-1.19326	0.475339	-0.283109	0.237256	8.2117	6	0.223	0.232766
AC011095.1	0.0238558	0.997704	1.77128	0.349552	-1.49966	0.339547	-0.151165	0.969611	-1.62977	0.514551	-0.137216	0.993283	0.544195	0.955083	-0.091497	0.954331	-0.49829	0.805304	-0.114129	0.229041	7.85292	6	0.249078	0.618279
AC011124.1	0.768344	0.844044	0.561997	0.811326	-2.26978	0.133812	-2.49987	0.296777	-1.1503	0.652498	0.74251	0.946271	-0.962348	0.895067	-1.32188	0.308974	-1.28327	0.437924	-0.386644	0.301295	12.5665	6	0.0504607	0.199397
AC011124.2	-0.762794	0.845431	0.117635	0.966905	0.589401	0.748719	0.580396	0.855202	-2.84338	0.25565	0.227563	0.987823	-1.62879	0.808271	-2.23153	0.0685232	-1.06485	0.537343	-0.281073	0.263955	10.0272	6	0.123513	0.286944
AC011228.1	0.677795	0.867711	1.88302	0.317205	-0.909268	0.596413	-0.695841	0.815423	-0.966258	0.712862	-0.141271	0.992778	-0.0384894	0.996718	-0.983545	0.46519	-0.374201	0.859609	-0.073166	0.195526	6.11942	6	0.409946	0.708255
AC011246.1	0.9609	0.796102	0.0747608	0.980247	0.170647	0.93357	1.21371	0.637114	-0.399265	0.898325	0.83982	0.938197	-2.44557	0.731816	1.70275	0.176906	0.192039	0.934084	0.0483336	0.251687	9.15028	6	0.165301	0.847712
AC011270.2	-0.961549	0.795992	-2.24289	0.22812	-0.879533	0.610469	1.05141	0.690803	-1.40081	0.574072	-0.118904	0.993695	-1.02183	0.887633	-2.20846	0.0717348	-1.76346	0.256505	-0.387424	0.219695	7.26094	6	0.297388	0.0778229
AC011290.1	-0.200987	0.972224	1.14975	0.565737	-1.10129	0.503369	-0.548744	0.864571	0.82044	0.760733	0.444479	0.975223	-1.80593	0.781773	-2.03988	0.0988715	-0.223379	0.920218	-0.0477977	0.213976	6.99096	6	0.321684	0.823241
AC011298.1	0.279945	0.956378	0.0564397	0.985028	-1.29438	0.420119	-2.17106	0.362695	-1.49112	0.549085	0.747023	0.946256	1.30758	0.845982	-0.433284	0.765621	-0.775061	0.675945	-0.204587	0.263962	9.97087	6	0.125884	0.438304
AC011346.1	-0.558661	0.897715	0.939666	0.654746	0.399854	0.837091	-0.65907	0.829946	0.0772577	0.982813	0.202528	0.988523	0.180598	0.989808	-1.46593	0.252611	0.251806	0.908052	0.0482451	0.191597	1.80553	6	0.936687	0.801191
AC011374.1	1.90706	0.598459	1.41898	0.464068	0.0270013	0.989831	-0.472523	0.886197	-1.53208	0.539024	-0.261122	0.98851	0.650871	0.947585	-1.77685	0.156991	0.335356	0.875822	0.0811647	0.242025	8.71122	6	0.190482	0.737356
AC011379.2	-0.159598	0.976632	-0.149031	0.956442	-0.805776	0.646172	-0.525825	0.870481	-0.249624	0.940372	1.01404	0.908247	1.45387	0.819582	-0.924208	0.49501	0.281027	0.897043	0.0542029	0.192874	4.09882	6	0.663305	0.77869
AC011389.1	0.340391	0.947529	-0.314998	0.902324	-2.01214	0.185366	0.568242	0.859189	1.03799	0.688458	0.0289877	0.99786	-1.37842	0.832403	0.979468	0.467189	-0.423338	0.836775	-0.094383	0.22295	7.45633	6	0.280698	0.672049
AC011452.2	-0.599702	0.887646	0.236886	0.927323	-1.55221	0.320838	0.681752	0.821912	-0.941229	0.71887	-0.0842502	0.995751	1.30881	0.845844	-1.55023	0.22362	-0.488534	0.809414	-0.0945522	0.193543	5.65723	6	0.46266	0.625172
AC011455.2	1.37709	0.68943	0.409355	0.86883	-1.32227	0.408481	-1.02947	0.699007	-0.720457	0.796642	-0.135471	0.993527	0.278303	0.97859	-0.947875	0.48292	-0.666254	0.728848	-0.128532	0.192918	5.04313	6	0.538293	0.505249
AC011468.5	0.0899778	0.987855	0.228018	0.930367	0.61489	0.735901	-1.44733	0.562961	0.72746	0.793849	1.69241	0.721893	-0.3574	0.969829	-0.645277	0.646028	0.949832	0.591094	0.183991	0.193709	5.15195	6	0.524477	0.342198
AC011472.1	0.0888747	0.98787	-0.142898	0.95848	-2.41548	0.110538	1.08258	0.680345	-1.08384	0.673478	0.2993	0.985537	0.197608	0.988233	-0.544405	0.702444	-0.632181	0.744328	-0.145269	0.22979	7.82755	6	0.251012	0.527268
AC011472.2	1.45268	0.675293	0.590129	0.798068	0.404457	0.83489	0.327201	0.926526	0.4706	0.875408	-0.655914	0.958908	0.0265445	0.996474	0.744042	0.591029	0.689519	0.716029	0.132314	0.191893	2.90613	6	0.820533	0.490497
AC011474.1	0.398734	0.941324	-0.0223399	0.995152	-1.93023	0.205717	-0.0597411	0.986371	-0.153113	0.962585	1.56875	0.763635	0.384559	0.968095	1.23038	0.348021	0.251582	0.908064	0.0510181	0.202789	6.42673	6	0.377121	0.801365
AC011476.3	-0.635199	0.880348	-0.0150388	0.996472	-1.65003	0.286677	1.00021	0.708192	-1.00974	0.698892	-1.5046	0.780648	-0.497519	0.959179	-0.875694	0.519803	-1.80864	0.24038	-0.351487	0.194338	4.38647	6	0.624528	0.0705076
AC011477.8	-0.926794	0.808188	0.614529	0.788682	-2.83318	0.0651543	-0.14921	0.969935	-1.82469	0.458629	0.223017	0.987435	-0.457091	0.963897	1.00291	0.455058	-1.55252	0.330463	-0.399726	0.25747	9.44282	6	0.150163	0.120538
AC011481.2	-0.561814	0.89687	1.52253	0.428995	-2.04778	0.177871	-1.24505	0.628008	-0.961786	0.713274	-0.105083	0.995017	0.941848	0.898286	-0.0154942	0.991858	-0.771885	0.67711	-0.194024	0.251364	9.1579	6	0.164891	0.440183
AC011487.2	-0.84148	0.827964	-0.622296	0.785217	-0.290202	0.885208	1.00652	0.706368	-1.73384	0.48641	-0.0958381	0.995558	-0.714367	0.937208	0.537109	0.706687	-1.2698	0.443529	-0.245439	0.19329	4.10597	6	0.662338	0.204157
AC011503.1	0.280972	0.956586	0.00884672	0.997519	0.281277	0.888747	-1.26166	0.620732	-2.75989	0.273286	0.445573	0.975317	-0.611876	0.949617	-2.57582	0.0334191	-1.27527	0.441253	-0.289992	0.227397	7.70333	6	0.260654	0.202214
AC011525.2	0.298057	0.953623	0.665708	0.768528	-0.276447	0.890419	0.409993	0.903421	-2.02248	0.407526	0.764732	0.945189	0.612742	0.949495	-2.37071	0.0516838	-0.0568852	0.981795	-0.0110068	0.193492	5.82397	6	0.443195	0.954637
AC011611.4	1.18801	0.73739	1.37988	0.477724	0.637145	0.72403	1.55731	0.528437	0.189846	0.954047	1.70705	0.717911	0.902071	0.906291	-0.454553	0.753429	2.7118	0.0575	0.527963	0.194691	2.55653	6	0.862089	0.00669182
AC011632.1	2.08147	0.578883	-0.177031	0.94777	-1.17606	0.470502	-0.53698	0.867641	-0.34062	0.915744	-2.59468	0.403062	-0.160349	0.991779	-2.69059	0.0258583	-0.94167	0.594922	-0.249045	0.264472	10.1385	6	0.118938	0.346362
AC011755.1	-1.17575	0.739571	-1.21403	0.538123	0.470308	0.803842	0.92674	0.73504	-0.066583	0.984957	-0.754753	0.946271	0.66629	0.94567	-2.13267	0.083218	-0.410538	0.843442	-0.0790497	0.192551	4.78579	6	0.571566	0.681411
AC011773.1	2.44206	0.591484	0.619662	0.786779	2.70537	0.0754858	1.67935	0.494355	-1.3406	0.592061	-0.510149	0.970208	-0.646608	0.94714	-0.0193625	0.989918	1.23783	0.457293	0.447061	0.361164	17.9349	6	0.00639689	0.215778
AC011824.2	-0.248334	0.963139	0.891908	0.676108	-0.91367	0.594036	-0.125966	0.974684	-0.994053	0.703903	1.46727	0.791018	-0.255899	0.981064	0.944981	0.484301	0.0423938	0.986668	0.00818309	0.193026	4.91254	6	0.555079	0.966185
AC011944.2	0.673262	0.869162	0.813683	0.708771	-0.0949867	0.964248	0.010925	0.999009	-0.39147	0.901372	-0.206574	0.98917	1.61197	0.810074	-1.02546	0.443537	0.544185	0.786616	0.104763	0.192513	3.62274	6	0.727575	0.586314
AC011995.1	0.332569	0.9484	1.46853	0.445463	-0.59702	0.745085	-0.574783	0.857019	-2.71016	0.284989	-0.469439	0.972856	-1.56735	0.811167	-2.36415	0.0523814	-1.28745	0.436742	-0.330722	0.256881	9.50311	6	0.147197	0.197936
AC011997.1	0.992296	0.785712	0.0522252	0.986077	1.24642	0.44101	0.867765	0.75682	-0.291449	0.929621	0.705874	0.950888	1.60898	0.80918	-0.428491	0.768643	1.67306	0.286066	0.323982	0.193646	3.66685	6	0.721655	0.0943153
AC012020.1	-0.638478	0.880218	0.60431	0.792498	-1.34233	0.400417	-0.193971	0.960883	1.12503	0.661332	-0.945398	0.920268	0.51002	0.958224	-0.162298	0.916266	-0.281675	0.896991	-0.0543839	0.193073	4.95257	6	0.54991	0.778193
AC012085.2	0.864992	0.820855	2.914	0.122415	1.85916	0.224318	-0.178398	0.963234	-1.39263	0.575653	0.0941675	0.995622	-0.0984116	0.995214	1.98893	0.108569	1.05757	0.539579	0.331117	0.31309	13.8811	6	0.0309928	0.290249
AC012146.1	0.0185764	0.998287	-1.09637	0.587603	0.78459	0.657188	1.76661	0.467792	-1.00656	0.700581	1.94437	0.644037	0.286325	0.978298	0.156626	0.919485	0.876197	0.627793	0.211553	0.241444	8.57577	6	0.198879	0.380923
AC012158.1	-1.23886	0.73009	0.55834	0.812256	0.169729	0.934062	2.42526	0.322109	0.233779	0.94374	0.557753	0.969392	2.25396	0.709127	2.46481	0.0426581	1.4032	0.390635	0.381248	0.2717	10.3406	6	0.111022	0.160558
AC012184.1	0.0636248	0.991478	-0.0577396	0.984866	-1.43981	0.362944	1.61825	0.512047	0.0774454	0.982966	1.22068	0.867143	-0.378939	0.968858	0.465792	0.747206	0.61364	0.752649	0.118954	0.19385	5.96226	6	0.427431	0.539453
AC012213.3	-1.35523	0.698791	-0.507117	0.832262	-1.80348	0.238791	-0.766267	0.793723	-1.8602	0.446322	-0.41595	0.97901	-0.830417	0.924372	-3.68183	0.00205388	-2.73667	0.055341	-0.533848	0.195072	2.76709	6	0.83746	0.00620636
AC012236.1	1.21754	0.733999	1.20649	0.541686	-0.705014	0.694703	0.0381181	0.99223	0.623403	0.82824	0.76269	0.945385	-0.338278	0.971751	-0.315381	0.832081	1.04401	0.546152	0.200799	0.192335	3.43134	6	0.753082	0.296483
AC012306.4	-1.05629	0.770105	-0.330909	0.895722	0.0512124	0.981557	0.149889	0.970029	-1.55919	0.530332	0.991092	0.912656	-1.22603	0.858839	-2.54636	0.0356944	-0.901975	0.614339	-0.174482	0.193444	5.35325	6	0.499367	0.36707
AC012313.5	0.33521	0.947783	0.22144	0.931981	-1.5848	0.308808	0.0193516	0.99684	-0.0175458	0.996711	2.45598	0.45133	-0.101059	0.995227	1.67714	0.18396	0.538056	0.788721	0.124764	0.231879	8.0183	6	0.236766	0.590538
AC012313.6	1.49175	0.665934	3.47955	0.0859429	-1.28551	0.424205	-1.33217	0.599073	-0.75661	0.783068	-1.33442	0.842126	-0.161746	0.991481	-2.11803	0.0855589	0.168457	0.943365	0.063141	0.374819	19.5649	6	0.00330866	0.866224
AC012313.9	0.057704	0.992146	0.760601	0.729441	-1.26869	0.431899	0.0552288	0.987667	-1.16055	0.648215	-1.61324	0.752333	-0.305161	0.975106	-2.5961	0.031999	-1.66267	0.289467	-0.322026	0.19368	3.47253	6	0.747621	0.0963785
AC012339.1	-0.10461	0.984276	-0.578007	0.803677	-1.19569	0.462609	0.275412	0.939143	-0.41663	0.892967	-0.8086	0.940796	-0.775913	0.933883	-2.99288	0.0129292	-1.37164	0.403554	-0.263918	0.192411	1.39861	6	0.965943	0.170175
AC012354.7	-0.640023	0.879698	1.65687	0.384786	-2.07393	0.171374	-0.330891	0.925969	-1.21308	0.628006	-0.809508	0.940803	2.05047	0.742329	-0.423513	0.771569	-0.323244	0.880363	-0.0986767	0.30527	13.0357	6	0.0424719	0.74651
AC012360.3	-2.68907	0.625375	-0.511385	0.830732	-1.84635	0.228027	0.888891	0.748767	0.789962	0.772055	-0.938392	0.922626	-0.735059	0.937614	-2.29542	0.0603554	-1.29864	0.432867	-0.373146	0.287336	11.7621	6	0.0674914	0.194068
AC012363.2	1.30807	0.71247	-0.280891	0.913827	-2.39022	0.114185	-0.881604	0.751026	-0.467914	0.876582	0.379196	0.981391	-0.0107679	0.998724	-2.58325	0.0328752	-0.773743	0.676394	-0.179199	0.2316	7.94841	6	0.241907	0.439083
AC012366.1	-0.779503	0.843099	0.441601	0.855652	-0.232552	0.906555	1.32954	0.599922	-2.38591	0.342585	-1.30027	0.850926	-0.181843	0.989934	-3.7396	0.00170999	-1.20702	0.470261	-0.271392	0.224845	7.56392	6	0.271823	0.227425
AC012368.1	2.15869	0.570871	1.06813	0.599462	2.89906	0.0583749	0.912912	0.738833	0.826496	0.75906	-0.755542	0.946387	1.03912	0.883761	0.882718	0.51649	2.16847	0.147744	0.634701	0.292696	11.8318	6	0.0658277	0.0301232
AC012379.2	0.169172	0.975917	-0.675522	0.763777	-1.13607	0.487659	-1.80342	0.455698	-0.52728	0.856258	0.0273303	0.998021	-0.593674	0.950222	-1.08814	0.413824	-1.56263	0.326753	-0.302276	0.193441	3.21736	6	0.781113	0.11814
AC012414.4	1.76727	0.622255	1.68391	0.375227	-0.0833288	0.96928	-2.20329	0.359702	0.671253	0.813443	-0.92294	0.924832	0.484777	0.960386	-2.26772	0.0637258	0.350531	0.869883	0.102973	0.293764	12.3125	6	0.0553502	0.72594
AC012456.1	-0.282236	0.956136	-0.463716	0.846399	-1.26128	0.435237	-1.22715	0.632379	-1.83086	0.457302	0.301545	0.985434	-0.216288	0.985147	0.0791792	0.95967	-1.85188	0.229446	-0.3593	0.19402	3.45174	6	0.750379	0.0640435
AC012467.2	-1.71434	0.629098	-0.695623	0.756264	0.873145	0.613294	1.11894	0.667263	0.817573	0.761873	0.0914904	0.995353	0.422426	0.963846	-2.05968	0.0953532	0.623577	0.747986	0.120308	0.192931	5.90366	6	0.434068	0.532905
AC012485.1	0.776335	0.844098	2.79128	0.138553	-0.100142	0.962736	0.00556361	0.999565	-2.31225	0.362886	0.172884	0.991557	1.55908	0.812051	0.368978	0.802991	0.768845	0.678817	0.259538	0.337569	16.0675	6	0.013396	0.441985
AC012494.1	-2.26543	0.577865	-4.52878	0.0532	-1.1536	0.480553	-1.41155	0.573429	-1.21074	0.628979	0.340162	0.984376	0.0138696	0.998531	-3.60811	0.00251103	-2.21474	0.138066	-0.90969	0.410744	22.4567	6	0.00100043	0.026778
AC012494.2	1.03849	0.774657	0.359306	0.886331	-1.47771	0.3479	0.660957	0.829561	-1.63949	0.511952	-0.0760053	0.995985	0.844877	0.921652	-1.86894	0.134616	-0.341947	0.873234	-0.0731991	0.214066	7.00936	6	0.319983	0.732391
AC012499.1	-0.390011	0.942805	-0.299655	0.907874	-3.02516	0.0498511	-2.18138	0.362606	-0.808886	0.765166	-0.0761378	0.995978	0.737044	0.93724	-2.75619	0.0223864	-1.63851	0.297894	-0.471787	0.287937	11.3953	6	0.0768998	0.101316
AC012555.1	-0.947465	0.799269	-0.403536	0.870375	-0.711141	0.692124	-0.103542	0.978127	0.685798	0.809999	0.622088	0.960952	-0.954508	0.896454	-0.422136	0.772361	-0.260738	0.904883	-0.0501238	0.192238	3.27739	6	0.773312	0.794294
AC012557.1	1.04633	0.771741	-1.73398	0.360839	0.0118981	0.995013	1.39214	0.579459	0.874666	0.741944	-0.580176	0.967014	-1.19546	0.8644	-0.183572	0.904967	-0.0357719	0.988782	-0.00861243	0.24076	8.57044	6	0.199216	0.971464
AC012560.2	1.73977	0.625187	2.02624	0.277891	-1.06457	0.520653	0.290261	0.936457	-1.37736	0.580731	0.807911	0.941263	0.555661	0.95434	0.704655	0.612757	0.765904	0.680365	0.208459	0.272174	10.7497	6	0.0964262	0.443733
AC012615.1	-0.551585	0.900078	-1.53842	0.42344	2.82405	0.0656212	0.23729	0.949768	0.00336398	0.999288	-0.733473	0.947618	-0.357681	0.970135	-3.21303	0.00753863	-0.0264127	0.991684	-0.00746338	0.282568	11.3304	6	0.0786868	0.978928
AC012615.6	0.648647	0.876206	0.598206	0.794922	0.250155	0.90024	0.202277	0.959242	0.0570385	0.988121	-0.195267	0.988734	0.718174	0.937623	1.03464	0.43905	0.642092	0.739202	0.122953	0.191488	1.02696	6	0.98457	0.520813
AC012640.4	0.743331	0.849546	1.73402	0.360984	-0.109008	0.959463	0.735113	0.803112	-1.83687	0.45555	0.540198	0.967049	-0.317348	0.973736	0.94638	0.483739	0.326078	0.879179	0.0743428	0.227991	7.83118	6	0.250734	0.744365
AC013269.2	-0.470453	0.923869	-0.361587	0.885635	-1.07405	0.516204	0.264468	0.942294	-1.65576	0.508163	-0.832523	0.93746	-1.47295	0.815884	-2.60913	0.031054	-2.18167	0.144521	-0.423554	0.194142	2.42013	6	0.877297	0.0291338
AC013275.1	0.782176	0.841614	0.951247	0.650133	-0.617449	0.7343	0.38415	0.911097	-0.663759	0.816049	-0.028266	0.997829	0.726727	0.938227	0.44073	0.761764	0.281195	0.897093	0.0539938	0.192015	2.93592	6	0.816845	0.778561
AC013391.3	0.0977116	0.98631	0.456273	0.849805	-1.23879	0.44362	2.22513	0.359284	0.956862	0.715031	0.855733	0.934488	0.748965	0.937026	2.64604	0.0286417	1.54635	0.332591	0.312685	0.202209	6.33536	6	0.386689	0.122021
AC013460.1	1.09537	0.760108	1.50116	0.437105	-1.18365	0.467659	1.84783	0.444905	-2.78144	0.269928	0.0477503	0.997577	0.647196	0.947771	-1.45214	0.257518	0.36184	0.864806	0.123632	0.341677	16.4057	6	0.0117346	0.717471
AC013486.1	-1.01659	0.779467	-0.560425	0.811508	-1.96836	0.196796	-1.33978	0.595932	-1.30322	0.59864	-0.451113	0.97488	-2.09961	0.73423	-1.97877	0.11069	-3.00681	0.0307346	-0.591548	0.196736	4.28626	6	0.637998	0.00264001
AC013652.1	-0.937277	0.803596	-0.0221483	0.995208	-1.60899	0.300878	0.256876	0.94403	-1.89308	0.439434	-0.119425	0.993513	0.486196	0.960559	-0.91427	0.499758	-1.52105	0.342612	-0.295187	0.194067	5.05461	6	0.536829	0.128247
AC013726.2	1.77638	0.621466	0.59349	0.796899	-0.5301	0.776836	2.1791	0.362779	-0.768114	0.779227	-0.942331	0.921231	-0.239038	0.982081	-2.41769	0.0471529	0.509746	0.800203	0.134192	0.263253	10.0424	6	0.122877	0.610229
AC013733.1	0.902028	0.814441	1.34872	0.489175	-0.234344	0.905891	-1.37402	0.586435	-2.06724	0.399405	-0.948579	0.920194	0.724829	0.938833	-2.97255	0.0136281	-0.665087	0.729203	-0.163465	0.245779	8.86726	6	0.181182	0.505995
AC015574.1	0.648239	0.876153	0.731252	0.742414	-2.13586	0.158675	-0.596308	0.850341	0.774674	0.776108	-0.827995	0.936959	-0.00929401	0.998877	-2.51598	0.0382639	-0.51196	0.799342	-0.10829	0.211521	6.86056	6	0.333935	0.608679
AC015631.1	1.04639	0.771789	1.01189	0.625971	-0.802109	0.647801	0.897318	0.745373	-2.39829	0.342402	-0.554189	0.96835	-1.5867	0.805218	-2.87255	0.0171167	-0.712533	0.705939	-0.192504	0.270169	10.4783	6	0.105901	0.476135
AC015660.4	-0.865382	0.820815	0.322973	0.899468	0.0268769	0.989885	-1.05488	0.689969	-1.04959	0.684297	-0.132028	0.993795	-0.25665	0.981192	-2.15621	0.079496	-1.1309	0.505794	-0.21736	0.1922	1.8727	6	0.931026	0.258096
AC015726.1	1.15163	0.746037	-0.202997	0.938082	-0.466911	0.805327	-1.86592	0.441811	-0.83503	0.757297	-0.847935	0.936375	-0.926065	0.901684	-2.88557	0.0166262	-1.67756	0.284383	-0.325337	0.193935	4.52679	6	0.605769	0.0934333
AC015818.2	-0.587491	0.890772	0.0326156	0.992154	-0.796502	0.650498	0.679508	0.822221	-2.19597	0.381215	0.507597	0.970138	1.50675	0.810941	-0.253618	0.866306	-0.336532	0.875437	-0.0808482	0.240239	8.51268	6	0.202896	0.73647
AC015819.3	1.30342	0.712276	1.60186	0.400338	-0.540495	0.772107	-0.242042	0.948295	-2.45538	0.33055	0.060686	0.996857	0.577949	0.951753	-2.35493	0.053504	0.0271545	0.991784	0.00740442	0.272677	10.8067	6	0.0945384	0.978336
AC015845.2	-0.117256	0.98196	0.106911	0.970232	-3.23835	0.0386281	-2.40775	0.326132	-1.99554	0.41513	-0.155089	0.993247	0.484756	0.960327	-1.14815	0.385815	-1.82433	0.235861	-0.587092	0.321812	13.8353	6	0.0315314	0.0681018
AC015849.3	-0.539644	0.903676	1.31588	0.5015	-3.33907	0.034583	0.681052	0.822185	-1.65872	0.506641	0.327707	0.983167	0.455773	0.963121	-2.04731	0.0975677	-0.638187	0.741497	-0.21726	0.340433	15.8865	6	0.0143761	0.523352
AC015849.5	-0.423524	0.93623	-0.337394	0.894288	-1.29918	0.418256	1.01604	0.703041	-1.14813	0.653187	-0.146849	0.992968	0.826142	0.925161	-2.56727	0.0340903	-0.697939	0.712968	-0.134834	0.193189	4.54857	6	0.602869	0.485215
AC015871.5	0.236798	0.964495	0.201477	0.938519	-0.334094	0.865783	-0.660229	0.829663	0.795334	0.770717	-0.63313	0.959211	0.722698	0.938637	-1.09758	0.409305	0.058457	0.981223	0.0112226	0.191981	2.19647	6	0.900771	0.953385
AC015909.3	0.218037	0.968261	1.37354	0.48047	-1.15318	0.480658	1.46555	0.556402	-1.35127	0.587809	-1.34293	0.837386	-0.558699	0.953601	-1.23193	0.347469	-0.564817	0.775817	-0.134777	0.238621	8.40568	6	0.209863	0.572198
AC015910.1	0.474457	0.9226	-0.619227	0.786842	1.32437	0.407701	1.42429	0.568512	-2.40567	0.343782	-0.0597178	0.996756	-1.43782	0.82054	-1.98009	0.110421	-0.337038	0.875176	-0.0966141	0.286657	11.6989	6	0.069032	0.736088
AC015912.3	1.06882	0.768068	1.95031	0.29908	-0.174095	0.932444	0.162574	0.966694	-0.669777	0.814186	-0.781939	0.943076	0.688128	0.941664	-1.6092	0.204791	0.36488	0.863315	0.0737678	0.20217	6.44712	6	0.375008	0.715201
AC015914.1	-2.22953	0.570972	-1.79902	0.341369	-0.860485	0.619203	-1.08019	0.681075	-0.866753	0.744679	-2.73557	0.350959	0.280745	0.978508	-4.0593	0.000617245	-3.40832	0.0116862	-0.689955	0.202433	6.2368	6	0.397193	0.000653648
AC015936.1	-0.771951	0.845003	-0.026309	0.994065	-1.14334	0.484852	0.75844	0.796086	-1.62061	0.517115	-0.129487	0.994238	2.61105	0.743609	-1.16538	0.377813	-0.113382	0.961777	-0.0326298	0.287787	11.6376	6	0.0705591	0.909728
AC015961.1	-0.497799	0.916393	-2.27614	0.220583	-1.19541	0.462737	0.511586	0.875044	-1.5872	0.520701	-0.340221	0.984383	-1.09745	0.875773	-3.52356	0.00323352	-2.30039	0.121559	-0.448084	0.194786	5.66695	6	0.461513	0.0214263
AC015969.1	-0.31007	0.952354	-0.233483	0.928184	-1.67694	0.277165	-0.848023	0.765082	0.265377	0.937544	1.28942	0.854076	-0.256757	0.981126	-0.593067	0.674803	-0.266854	0.903006	-0.0516168	0.193427	5.40967	6	0.492441	0.789581
AC015982.2	0.716506	0.857934	-0.501212	0.83443	-0.0706574	0.974121	0.389149	0.909522	-0.682571	0.81049	-1.35294	0.832153	0.790666	0.932971	-1.37723	0.28663	-0.662247	0.730329	-0.127511	0.192543	3.40396	6	0.756701	0.507813
AC015987.1	-0.328177	0.948903	-3.80524	0.0714211	-0.473989	0.801914	0.57831	0.855586	-0.757521	0.782791	1.1346	0.885432	-0.584413	0.951192	-0.0914278	0.954238	-1.04301	0.546512	-0.356904	0.342186	16.4642	6	0.0114679	0.296943
AC016027.1	1.47412	0.669273	-0.559854	0.811638	-0.806052	0.646079	0.566272	0.859455	-1.27163	0.610219	0.258107	0.988588	1.03298	0.883416	-0.607679	0.667134	-0.0461625	0.984926	-0.00911578	0.197472	6.20324	6	0.400812	0.963181
AC016065.1	1.8149	0.615506	-0.628943	0.782609	0.924837	0.588295	0.121184	0.976407	-1.15946	0.648605	-0.432371	0.976306	-1.64058	0.809972	-1.30304	0.31669	-0.421789	0.837856	-0.100149	0.237438	8.35123	6	0.213484	0.673179
AC016074.2	0.513103	0.911368	-0.860188	0.688682	-0.816946	0.640393	0.0546973	0.987865	-1.0325	0.689336	0.322384	0.984208	-0.211375	0.985357	-0.624842	0.657749	-0.790706	0.668378	-0.151881	0.192083	2.26305	6	0.893987	0.429116
AC016394.3	1.89994	0.600096	1.11244	0.580859	1.06682	0.519465	1.14183	0.657162	-0.258957	0.938153	-0.496887	0.970243	0.645572	0.947145	0.855685	0.530621	1.3686	0.404613	0.270154	0.197394	6.18549	6	0.402736	0.171123
AC016394.4	1.21407	0.734873	1.06175	0.602657	0.675853	0.706974	1.84138	0.444864	-1.90566	0.437342	0.990268	0.912223	-0.456105	0.96332	0.608922	0.666621	0.931517	0.599954	0.250088	0.268474	10.4062	6	0.108557	0.351586
AC016396.2	0.331415	0.948517	2.53047	0.175025	0.0385647	0.986157	-0.778979	0.790233	-1.83834	0.455186	-0.449912	0.974916	-0.922919	0.902442	-0.771005	0.576597	-0.346527	0.871245	-0.0947133	0.273322	10.8012	6	0.0947191	0.728947
AC016405.2	1.06745	0.768474	1.35054	0.488484	0.0155384	0.993964	0.293911	0.935646	0.462397	0.87818	1.26584	0.862344	1.29918	0.844915	-0.211659	0.889735	2.05242	0.176861	0.396652	0.193261	2.34166	6	0.885751	0.040129
AC016493.1	-0.219852	0.967762	0.899817	0.672489	-1.02368	0.541674	-0.882891	0.750589	-1.05147	0.68393	-0.297648	0.985293	1.03403	0.883737	-1.29344	0.32069	-0.801626	0.663996	-0.154748	0.193043	4.30623	6	0.635311	0.422769
AC016575.2	-0.345363	0.947283	0.631031	0.781821	-1.88444	0.218366	-1.27086	0.617113	-1.49963	0.547647	-0.261159	0.988663	-0.120535	0.993139	-0.899852	0.507709	-1.85073	0.229458	-0.359948	0.19449	4.59009	6	0.597353	0.0642083
AC016582.1	-0.330815	0.948529	-0.240047	0.926662	-0.281898	0.888647	-1.6511	0.504002	-0.986834	0.705787	-0.620446	0.961084	-1.3851	0.830941	-1.95161	0.11623	-2.02154	0.185617	-0.391716	0.193771	2.16333	6	0.904081	0.0432238
AC016582.3	-1.62784	0.646374	0.535442	0.821271	-0.608715	0.739141	-1.01495	0.703531	0.43646	0.886773	1.25279	0.864865	0.703484	0.939948	-1.61915	0.20168	0.206405	0.928552	0.0420521	0.203736	6.50964	6	0.36858	0.836475
AC016590.1	0.860076	0.822825	0.260023	0.921098	0.803879	0.646736	0.478241	0.885117	-0.306571	0.924255	-0.418382	0.978839	0.62715	0.949531	-1.84407	0.14048	0.552532	0.782481	0.106008	0.191859	2.03933	6	0.916046	0.580584
AC016597.2	0.482614	0.921192	0.586876	0.799812	1.32792	0.405864	-0.782789	0.788815	-1.36667	0.583349	-0.534382	0.96722	-1.13059	0.870946	-2.4789	0.0415234	-0.807737	0.660752	-0.156486	0.193734	5.73263	6	0.453798	0.419242
AC016687.2	-0.374893	0.944613	-0.812364	0.708789	-0.931093	0.584993	0.4306	0.896111	-0.396029	0.899735	-1.05311	0.902268	2.26107	0.710415	-2.75654	0.0223783	-0.447126	0.827622	-0.1024	0.229018	7.78314	6	0.254426	0.654784
AC016687.3	-0.160147	0.976746	0.665732	0.768629	-0.996755	0.55367	0.594935	0.850322	-1.59202	0.52055	-0.635989	0.95936	-0.520161	0.958028	-3.32488	0.00559695	-1.23971	0.456312	-0.239455	0.193153	3.489	6	0.745433	0.215081
AC016705.2	-0.791432	0.840854	-0.29886	0.908062	-1.4804	0.346916	-1.39338	0.579551	-0.634265	0.8244	-0.831738	0.937813	0.901516	0.905908	-3.01964	0.0120919	-1.73903	0.264805	-0.337113	0.193851	3.73137	6	0.712976	0.0820289
AC016727.1	1.35476	0.698602	0.348573	0.890007	2.49782	0.0985075	0.755806	0.796916	0.889394	0.738354	0.988677	0.912426	-0.0402849	0.996739	2.79062	0.0207245	2.43379	0.0960466	0.475167	0.195238	4.61405	6	0.594177	0.0149419
AC016737.1	-0.772563	0.844751	1.17581	0.554861	-0.637655	0.723652	1.38334	0.583952	-1.20434	0.631334	1.17121	0.87492	-1.39734	0.82466	-1.56569	0.218697	-0.0477678	0.984377	-0.0118913	0.24894	9.07418	6	0.169449	0.961901
AC016747.1	-0.0904417	0.98787	0.299689	0.9079	0.85198	0.623497	0.443538	0.89315	0.793277	0.770976	0.245048	0.988405	1.0987	0.876123	1.44703	0.259539	1.35548	0.410272	0.26066	0.192301	1.07974	6	0.982408	0.175265
AC016766.1	-0.767663	0.84426	0.430547	0.860768	-2.22831	0.141416	-1.39426	0.579302	-0.347325	0.914922	-1.06433	0.900428	0.0709309	0.995739	-2.25899	0.0647971	-1.95031	0.202243	-0.379993	0.194837	5.13875	6	0.526145	0.0511388
AC016831.5	0.645839	0.877208	0.135122	0.961105	-1.60389	0.302871	-0.583869	0.853719	-0.0639549	0.985653	-1.39891	0.814033	1.62158	0.809654	-0.917851	0.498227	-0.635557	0.74274	-0.139436	0.219391	7.25827	6	0.297621	0.525065
AC016910.2	-1.95464	0.592151	-0.952285	0.64998	1.1563	0.479514	1.10887	0.671435	-0.425877	0.890166	0.0676385	0.996989	-0.345485	0.97233	-2.43247	0.0457377	-0.293437	0.892623	-0.0653519	0.222712	7.5212	6	0.27532	0.769188
AC016931.1	-0.0182274	0.998286	0.839275	0.697641	-1.26346	0.43449	-0.189231	0.962192	-0.00985584	0.998012	-0.211673	0.988452	0.752452	0.937305	1.6011	0.207099	-0.129475	0.956722	-0.0248838	0.192191	2.93119	6	0.817433	0.896982
AC017002.4	0.783673	0.841517	1.24251	0.528904	0.304812	0.878908	1.17369	0.647915	-0.488336	0.8701	1.77722	0.704501	0.705985	0.939587	0.676923	0.628164	1.96633	0.198071	0.381266	0.193897	3.65736	6	0.72293	0.0492607
AC017048.3	-0.382814	0.943244	-1.5249	0.428899	-0.220823	0.91176	1.14356	0.656731	-1.88076	0.441253	-0.832671	0.937483	1.4455	0.820184	-2.623	0.0300824	-0.769396	0.678712	-0.188132	0.244518	8.75823	6	0.187639	0.441658
AC017091.1	0.698237	0.860624	-0.505452	0.832561	-1.05617	0.524582	0.581167	0.854928	-2.16245	0.386558	0.607462	0.963105	0.460753	0.963037	-2.14088	0.08197	-0.61715	0.750681	-0.13142	0.212946	6.95093	6	0.325409	0.537136
AC017100.1	-1.22231	0.732363	-1.58461	0.407154	-0.631489	0.726406	-2.56246	0.291705	-1.34077	0.592097	-1.48199	0.785601	-0.479232	0.961373	-1.77804	0.156681	-3.40204	0.0117659	-0.670181	0.196994	3.61975	6	0.727975	0.000668851
AC017101.1	0.0431631	0.994185	2.26354	0.223368	0.740418	0.678415	1.07834	0.681898	-1.96472	0.425067	0.182569	0.990067	-1.35521	0.839955	-2.11919	0.0853817	0.279781	0.897288	0.0830084	0.296691	12.5653	6	0.0504825	0.779646
AC017104.1	-0.276728	0.957413	1.11247	0.580897	-1.48181	0.346468	0.150532	0.96976	-0.178509	0.955607	0.0211208	0.99748	0.470756	0.96333	1.36459	0.291671	-0.109748	0.963668	-0.0211188	0.19243	3.77449	6	0.707163	0.912609
AC018358.1	1.55342	0.65547	1.29962	0.508263	-1.96753	0.197044	-1.46769	0.555587	-1.20232	0.631696	0.140149	0.992907	0.284654	0.978457	-0.0850567	0.957301	-0.423307	0.836752	-0.117702	0.278053	11.0637	6	0.0864265	0.672072
AC018445.2	1.38177	0.688017	1.0579	0.604623	-1.65871	0.283412	-0.575787	0.856684	-0.277809	0.933413	-0.0338746	0.997672	-0.731782	0.936904	-2.04157	0.0985535	-0.424862	0.836583	-0.0867473	0.204178	6.519	6	0.367625	0.670938
AC018450.1	-1.13471	0.748923	0.576455	0.804342	-0.395592	0.839061	0.782741	0.788793	-1.22596	0.622844	0.727916	0.948716	-0.922407	0.90214	-2.55343	0.035163	-0.474656	0.81615	-0.0915856	0.192951	5.04742	6	0.537746	0.635032
AC018467.1	-0.146399	0.978271	-0.685508	0.759218	-0.54042	0.772075	0.104913	0.978084	-1.66161	0.505704	0.523267	0.968653	-1.64163	0.809565	-0.442661	0.760783	-1.3999	0.39167	-0.271341	0.193829	4.5644	6	0.600765	0.161544
AC018521.3	-0.441804	0.93228	0.936436	0.655995	-0.608349	0.73933	1.11825	0.667689	-1.57807	0.524201	-0.663046	0.959123	-0.330185	0.973018	-0.877514	0.518886	-0.878937	0.626203	-0.169928	0.193333	4.95908	6	0.549072	0.379435
AC018521.5	0.397059	0.941823	1.13843	0.570148	-0.0251913	0.99046	0.902944	0.742785	-0.270215	0.935984	-0.212738	0.988597	0.191219	0.989051	-0.183115	0.905203	0.552833	0.782336	0.106031	0.191796	2.11883	6	0.908452	0.580378
AC018552.2	-0.374467	0.944552	-0.218327	0.932492	-0.989262	0.557013	-0.00976646	0.998802	0.853745	0.750275	-0.351047	0.98332	-1.78194	0.785818	-1.24296	0.342722	-0.765443	0.680739	-0.147955	0.193293	4.60814	6	0.59496	0.444008
AC018557.3	1.32207	0.708627	2.69037	0.151999	0.445156	0.814927	1.6742	0.495788	-1.85462	0.448917	0.709162	0.951628	-0.599422	0.949786	0.609131	0.666495	1.10872	0.516319	0.362708	0.327142	15.0952	6	0.0195294	0.267552
AC018647.1	-0.400377	0.941134	-1.61097	0.397752	1.23709	0.444399	0.364772	0.915905	0.320427	0.920397	-0.0330723	0.997494	-0.119919	0.992867	1.05179	0.430441	0.0680469	0.977055	0.0130963	0.19246	4.5325	6	0.605008	0.945748
AC018647.2	-2.76919	0.603904	-4.10078	0.0518519	-1.68807	0.273586	-1.01132	0.705004	-0.642822	0.821293	0.493534	0.970726	-0.998541	0.890061	-2.65799	0.0278502	-2.38968	0.103502	-0.959767	0.40163	21.5188	6	0.00147953	0.0168632
AC018653.1	-1.16469	0.743308	-0.826163	0.703567	-1.23456	0.445423	0.004606	0.999145	-1.02276	0.692781	1.43991	0.805088	0.183867	0.989826	-0.630213	0.654332	-0.679383	0.721571	-0.135399	0.199298	6.27637	6	0.392954	0.496895
AC018653.3	1.11747	0.755106	0.773629	0.72426	0.907139	0.597575	-0.464626	0.887595	-0.729593	0.793318	1.05999	0.899984	1.21608	0.85678	1.05325	0.429838	1.21778	0.465773	0.235331	0.193246	4.53778	6	0.604305	0.223307
AC018682.1	0.59367	0.889152	1.35767	0.486141	-0.645782	0.72015	0.277834	0.938972	-1.27408	0.609382	0.416168	0.97922	0.283273	0.978268	-0.904728	0.505098	0.112188	0.962384	0.0216043	0.192573	4.55407	6	0.602138	0.910675
AC018695.3	0.828854	0.831926	0.459968	0.847751	0.68596	0.702452	-0.178438	0.963309	-0.610255	0.8316	-1.3325	0.842269	-0.115374	0.99361	0.876544	0.51943	-0.502989	0.803132	-0.0967646	0.192379	3.30923	6	0.769153	0.614972
AC018706.1	0.321245	0.951	-0.467563	0.845974	-0.919916	0.591147	0.123521	0.975829	-1.58852	0.520768	-0.745103	0.945963	1.26601	0.850032	-2.44165	0.04486	-1.12825	0.507035	-0.218385	0.19356	4.5917	6	0.597139	0.259212
AC018730.1	1.35976	0.696443	0.857657	0.690098	-1.27097	0.430554	0.150168	0.969933	-1.45272	0.561115	-1.47503	0.787299	-1.16424	0.866951	-3.76528	0.00157314	-1.287	0.436881	-0.283107	0.219974	7.28905	6	0.294941	0.198093
AC018816.1	0.694458	0.862495	-0.683031	0.760684	-1.08716	0.510584	-1.81263	0.453562	0.584268	0.838649	1.241	0.865043	1.37901	0.833313	-0.456803	0.75222	0.105794	0.964611	0.0264084	0.249622	9.07478	6	0.169416	0.915746
AC018845.3	1.05937	0.770015	0.116338	0.967505	-0.378911	0.847457	0.0524567	0.988294	0.239739	0.942574	-0.154556	0.993037	-0.216853	0.98528	-1.33697	0.302697	0.161554	0.946143	0.0309149	0.19136	1.38442	6	0.966799	0.871657
AC018943.1	-0.929735	0.8076	-0.29063	0.910768	0.148364	0.943322	2.29865	0.345356	-0.61921	0.829196	0.300134	0.985604	-1.25747	0.852218	-0.855084	0.530815	-0.0746149	0.974151	-0.0177236	0.237535	8.30295	6	0.216738	0.940521
AC018946.1	-0.713455	0.857973	-1.1552	0.563293	-0.478414	0.800123	-1.29252	0.61087	-0.13969	0.96643	-2.22904	0.52442	-0.515775	0.958512	-0.819709	0.549969	-2.50224	0.0849941	-0.487042	0.194643	2.73598	6	0.841179	0.0123412
AC019069.1	0.184102	0.973824	-1.09758	0.587096	-1.79954	0.239887	-1.02623	0.700188	-2.28485	0.365046	2.20567	0.53767	0.805929	0.928018	0.0781059	0.960397	-0.750178	0.687556	-0.247398	0.329785	15.3292	6	0.0178449	0.453147
AC019077.1	-0.0530174	0.993055	-0.492254	0.83789	-0.13073	0.951276	0.987297	0.713292	-0.714603	0.798066	1.01089	0.907981	-1.29322	0.845685	-0.532462	0.709514	-0.0771008	0.973166	-0.0148766	0.19295	4.43601	6	0.61789	0.938543
AC019117.2	0.165835	0.975898	2.23636	0.22933	-1.57356	0.312527	0.121931	0.976227	-1.05269	0.683528	0.890194	0.929537	0.619976	0.950088	-1.92551	0.121629	0.362832	0.864496	0.093496	0.257684	9.68779	6	0.138431	0.716731
AC019129.2	-1.09881	0.759291	-0.643524	0.777149	-1.64069	0.29039	-1.23354	0.631362	-0.777572	0.775303	-0.45574	0.974846	-0.866025	0.91472	-0.068614	0.96518	-2.32387	0.116375	-0.450631	0.193914	1.99693	6	0.919981	0.0201323
AC019163.1	-1.19659	0.737719	-1.34075	0.492653	0.403489	0.835106	0.31427	0.931657	-1.04441	0.685946	-0.674956	0.956031	-0.0651235	0.995251	-0.190517	0.901501	-1.34104	0.41539	-0.258157	0.192506	3.24323	6	0.777758	0.179909
AC019171.1	0.859083	0.822458	0.153467	0.954864	1.25118	0.439462	-0.128256	0.97423	-0.789959	0.771985	-0.285576	0.986366	-1.52697	0.812901	0.107824	0.945899	-0.338078	0.87503	-0.0653228	0.193218	5.26643	6	0.510124	0.735305
AC019197.1	-0.266895	0.959276	1.41569	0.465211	-0.59799	0.74448	-0.36542	0.915712	-1.15923	0.648684	-0.309602	0.98381	0.156939	0.991689	-0.943921	0.484896	-0.661978	0.730085	-0.12735	0.192378	3.59263	6	0.731607	0.507985
AC019205.1	-0.0811478	0.989002	-0.0201898	0.995453	-1.95687	0.199139	-1.17303	0.648006	-1.01053	0.698667	-0.990037	0.912263	-1.36417	0.837229	-3.50561	0.00340486	-2.48985	0.0869647	-0.485774	0.195102	2.87528	6	0.82433	0.0127796
AC019270.1	1.54308	0.655627	0.943084	0.653332	-0.795459	0.651117	-0.238944	0.949026	0.186689	0.954306	0.0906706	0.995345	1.70481	0.801256	1.52555	0.231553	0.937565	0.59688	0.18186	0.193971	6.0311	6	0.419716	0.348468
AC019330.1	-1.08963	0.763259	0.440883	0.855707	-1.16048	0.477555	-0.0184764	0.99696	0.353553	0.91302	-0.249937	0.988403	1.06025	0.879031	-1.93779	0.118873	-0.180196	0.938159	-0.0346811	0.192463	4.00785	6	0.675614	0.856999
AC020659.1	-0.09344	0.987476	-0.660518	0.769895	1.26422	0.434372	0.884035	0.750104	-1.80744	0.463652	-1.49965	0.780819	-0.284293	0.978418	-3.64692	0.00225092	-1.02829	0.553734	-0.218006	0.212008	6.87148	6	0.332896	0.303812
AC020661.1	-0.38602	0.943465	-0.362379	0.885325	-1.55305	0.320527	0.533716	0.869086	-1.14038	0.655973	0.390631	0.98082	1.18431	0.866398	1.43859	0.262397	-0.547844	0.784979	-0.106037	0.193554	5.53267	6	0.477518	0.583799
AC020909.2	-1.23834	0.729869	0.800136	0.714174	-1.39237	0.380642	0.322089	0.92874	1.10377	0.666689	1.3149	0.847398	1.38696	0.830407	-0.584267	0.679657	0.926206	0.602972	0.208779	0.225413	7.6044	6	0.268541	0.354339
AC020910.5	-0.248666	0.96305	-1.49078	0.439661	0.194949	0.923269	-0.828723	0.771507	-1.04098	0.687302	-0.33872	0.983876	1.25439	0.852874	-1.78187	0.1558	-1.04896	0.544084	-0.202574	0.193119	4.68061	6	0.58538	0.294197
AC020916.1	0.102129	0.985017	-0.47928	0.842713	-2.5125	0.0968891	-0.74191	0.801021	-3.48335	0.186667	-0.253157	0.988531	1.28936	0.844119	-3.70885	0.00188742	-1.44914	0.37226	-0.474516	0.327448	14.636	6	0.0232849	0.1473
AC020928.1	0.186165	0.973548	1.06128	0.60299	-1.08873	0.509712	-1.08107	0.680707	-0.398641	0.898524	-0.193163	0.989071	-0.750072	0.937166	0.855707	0.530641	-0.891266	0.619847	-0.17173	0.192681	3.47948	6	0.746698	0.372786
AC020929.1	0.312396	0.951984	0.826692	0.703526	-1.35487	0.395174	-0.674953	0.823169	-0.696187	0.80585	-2.38523	0.465716	1.67447	0.800966	-0.152174	0.921877	-0.750347	0.687434	-0.197503	0.263216	9.95794	6	0.126435	0.453046
AC020978.5	-0.19671	0.972187	-1.01809	0.622637	-3.21127	0.0409084	-2.95082	0.20583	-2.12412	0.389228	-0.904571	0.927977	-0.577315	0.951531	-4.75016	5.04732e-05	-3.08483	0.0255293	-0.871927	0.28265	10.4425	6	0.107211	0.0020367
AC021016.2	1.76878	0.623663	1.00492	0.629639	-0.700343	0.696822	-1.0205	0.701685	-0.696834	0.805716	-0.0903277	0.995469	0.35135	0.970933	2.12569	0.0843789	-0.106707	0.964522	-0.0211818	0.198505	6.26937	6	0.393702	0.915022
AC021066.1	-0.764368	0.84513	0.464138	0.846161	-0.183733	0.927863	0.0107196	0.999021	0.633785	0.824631	-0.47439	0.971987	1.16509	0.867379	1.0201	0.446315	0.293697	0.892572	0.0564131	0.192079	2.73145	6	0.841718	0.76899
AC021074.3	-0.603065	0.887918	-2.88327	0.126052	-2.46581	0.102897	-0.716652	0.809476	-0.604571	0.83373	0.369877	0.981824	-0.943647	0.897777	-3.27998	0.00630925	-2.14072	0.154458	-0.603264	0.281804	11.0805	6	0.0859198	0.0322964
AC021087.5	-1.30498	0.71277	-0.167342	0.950377	-1.40036	0.377518	-0.339628	0.92403	0.907551	0.731566	0.764652	0.945178	0.665901	0.94548	-1.46327	0.253446	0.0872962	0.969937	0.0168548	0.193076	5.65148	6	0.463341	0.930436
AC021092.2	-1.86983	0.605255	-1.70401	0.368744	0.806208	0.646028	-0.352901	0.919114	0.816248	0.762735	0.265462	0.98788	-0.757781	0.936333	0.925774	0.494338	-0.660518	0.730585	-0.155099	0.234814	8.24537	6	0.220673	0.508921
AC021106.3	0.043448	0.994136	-0.181355	0.946081	-1.96349	0.197744	-0.540442	0.866171	-2.12904	0.387946	0.813633	0.939248	0.376436	0.968505	-2.54607	0.0357183	-1.20356	0.471605	-0.273796	0.227489	7.69743	6	0.261119	0.228761
AC021231.1	-1.63266	0.647996	-0.930818	0.659245	-1.79772	0.240524	0.223372	0.95346	-2.11349	0.393339	-1.151	0.881712	-0.453396	0.963045	-3.58991	0.00267254	-2.98337	0.032494	-0.584414	0.195891	3.91042	6	0.688798	0.00285091
AC021269.3	-0.135153	0.98016	0.71241	0.749458	-1.84332	0.228822	-0.880175	0.751288	-0.804194	0.766679	0.386662	0.981496	-1.82709	0.772677	-2.48093	0.0413377	-1.39886	0.392099	-0.295505	0.211247	6.78199	6	0.34148	0.161854
AC021355.1	-1.34578	0.701425	-0.410109	0.86838	-0.89783	0.601632	0.280357	0.938622	-1.39373	0.575311	0.468467	0.972848	-0.35666	0.970112	0.436279	0.764221	-1.21498	0.466323	-0.234233	0.192788	3.677	6	0.720291	0.224376
AC021683.1	1.96731	0.593186	1.47344	0.444317	-0.362147	0.853657	0.406139	0.904874	-3.16413	0.225426	1.2822	0.855634	-1.57643	0.808841	-1.4288	0.266289	0.0617157	0.979544	0.0235979	0.382364	20.3986	6	0.00235129	0.950789
AC021683.3	-1.17947	0.739752	0.628865	0.78256	-0.00747843	0.996793	0.678149	0.822156	-0.127219	0.969033	-0.337227	0.983637	0.824103	0.925497	-0.609594	0.666194	0.130268	0.956858	0.0250027	0.191933	3.03864	6	0.803982	0.896354
AC021713.1	-0.611511	0.884823	-0.612092	0.789646	-1.51983	0.331613	-0.482411	0.884378	-0.943297	0.717673	-0.60562	0.96321	0.533525	0.957167	-1.66592	0.187115	-1.63613	0.298788	-0.31576	0.192992	2.15553	6	0.904853	0.101813
AC021818.1	-0.24963	0.962704	0.1037	0.971327	1.24292	0.442586	-0.560672	0.861083	-0.5142	0.860162	1.19697	0.872312	-0.561759	0.953375	-1.45471	0.2566	0.389978	0.851633	0.0751714	0.192758	3.79291	6	0.704678	0.696553
AC021915.1	-0.000491361	0.99993	-1.47176	0.444695	-0.113019	0.95769	0.391064	0.908994	-1.82277	0.458696	1.33871	0.838795	1.11444	0.872441	-1.90506	0.126196	-0.18077	0.938076	-0.0436728	0.241592	8.64872	6	0.194319	0.856548
AC022034.1	0.811003	0.836942	1.31834	0.500947	2.95132	0.0550239	0.903112	0.742909	1.6925	0.495893	-1.71379	0.717199	0.0149561	0.998585	2.45086	0.0440311	1.50703	0.348634	0.491754	0.326307	14.7023	6	0.0227031	0.131803
AC022075.1	1.64522	0.648006	-0.700356	0.754027	-1.36752	0.390988	-1.47363	0.553433	-1.45306	0.561334	-0.374581	0.981516	-0.404561	0.966446	-2.07573	0.0926475	-1.71054	0.274293	-0.348167	0.203542	6.42617	6	0.37718	0.0871655
AC022101.1	-0.0866711	0.988084	1.58793	0.406027	-2.08498	0.169155	-1.53086	0.537275	0.0798979	0.982734	0.877233	0.931762	1.34689	0.842614	-0.381518	0.795643	0.027289	0.991869	0.00787069	0.28842	11.7789	6	0.0670875	0.978229
AC022107.1	-0.114363	0.982455	1.43945	0.457406	-0.834798	0.632394	1.29965	0.607823	-0.515208	0.859884	0.588726	0.966347	0.195899	0.988447	-1.13645	0.391204	0.662952	0.730096	0.127862	0.192867	4.68198	6	0.5852	0.507361
AC022144.1	0.494775	0.916505	0.866802	0.686101	-1.56931	0.313986	0.482906	0.884114	0.22355	0.945439	0.780991	0.943028	-0.215823	0.985231	-0.815069	0.552382	0.493661	0.807628	0.0951567	0.192757	4.15488	6	0.655725	0.621546
AC022148.1	-0.154307	0.977157	-1.49691	0.437491	1.62921	0.293655	1.75593	0.472002	0.862604	0.746733	0.576394	0.96845	0.420375	0.96403	0.614885	0.663098	1.33993	0.415916	0.288819	0.215547	7.02606	6	0.318444	0.180267
AC022164.1	0.0253192	0.997307	-0.285783	0.912496	-0.51168	0.785117	2.44705	0.31768	-0.627977	0.826049	-0.079038	0.995847	-0.301297	0.976259	-1.37886	0.286022	0.091602	0.969249	0.0193274	0.210993	6.82179	6	0.337643	0.927014
AC022167.3	0.847374	0.826895	1.10972	0.581962	-0.876039	0.611941	-1.22799	0.632426	-1.82906	0.458133	-1.30474	0.850097	-1.27629	0.848986	-3.31578	0.00572679	-1.99885	0.190811	-0.407269	0.203751	6.39314	6	0.38062	0.0456244
AC022217.4	2.50816	0.612865	2.17499	0.243469	-1.16309	0.476281	-0.969128	0.719589	-1.00174	0.702396	0.0737392	0.996404	-1.24451	0.857516	0.654072	0.641024	0.11983	0.959444	0.0400407	0.334146	15.7576	6	0.0151158	0.904618
AC022364.1	-0.877277	0.818986	-2.48005	0.181951	1.3845	0.383411	0.0479446	0.989603	-0.458398	0.88002	-0.415092	0.978756	-0.746579	0.936722	0.628181	0.65561	-1.00784	0.563225	-0.242242	0.240358	8.53069	6	0.201742	0.313531
AC022413.2	0.677278	0.867851	0.625061	0.783869	0.133659	0.949965	0.812405	0.77766	1.23389	0.620803	0.308922	0.983775	0.60783	0.949596	2.06455	0.0944048	1.63592	0.29873	0.314716	0.192379	0.838411	6	0.991004	0.101856
AC022424.1	0.457518	0.928923	0.558395	0.812327	-0.472516	0.802403	1.21448	0.636928	-0.671651	0.813501	0.531652	0.968051	-0.479652	0.961697	-0.140006	0.928172	0.333665	0.876522	0.0641696	0.192317	3.07187	6	0.799774	0.738632
AC022498.1	2.40105	0.58768	1.16254	0.560521	-1.07485	0.515722	-1.11682	0.667739	0.732379	0.79184	1.81413	0.692661	0.968706	0.893939	1.68614	0.18131	1.27138	0.442901	0.354485	0.27882	11.1179	6	0.0847991	0.203594
AC022509.2	0.37057	0.944477	-0.000850312	0.999462	-1.84939	0.227013	-1.55636	0.528798	-0.228451	0.944837	-0.656746	0.95883	-1.20782	0.859979	-2.07779	0.0923534	-1.84546	0.230738	-0.359011	0.194537	4.51641	6	0.607151	0.0649708
AC022532.1	0.0886512	0.987868	1.2471	0.527454	0.26939	0.892285	1.44411	0.563546	-2.13733	0.385734	-1.07136	0.899238	0.495505	0.959151	-1.74044	0.1664	0.0139286	0.995843	0.00354288	0.25436	9.46925	6	0.148856	0.988887
AC022613.1	0.152935	0.977776	-0.867603	0.685805	-1.00969	0.548379	0.149931	0.970044	-1.64095	0.51163	-0.300428	0.985513	-0.409433	0.965976	-0.765532	0.579298	-1.5951	0.313782	-0.307812	0.192974	2.22438	6	0.897949	0.110691
AC022655.1	0.180053	0.974319	0.0314433	0.992412	-0.512049	0.785185	0.99373	0.71103	-0.487677	0.870328	0.141836	0.992789	-0.1697	0.991065	-1.09589	0.410043	-0.00208767	0.9993	-0.000400244	0.191718	1.56984	6	0.954721	0.998334
AC022726.2	-0.230556	0.965133	-0.00595749	0.998408	-0.42359	0.824781	0.0464944	0.990041	-1.68479	0.498076	0.181294	0.989754	-0.663599	0.946535	-2.1086	0.0871805	-1.11087	0.515286	-0.213929	0.192578	2.31249	6	0.888834	0.266624
AC022730.4	-0.526281	0.907971	-0.199407	0.939117	-0.714674	0.689836	-0.457524	0.888518	-0.731854	0.792056	0.920217	0.924954	-0.937089	0.899285	-2.05454	0.0962979	-0.757904	0.683697	-0.145826	0.192408	2.72295	6	0.842729	0.448509
AC022733.2	-0.538368	0.903962	-0.840388	0.69701	-1.73504	0.259596	0.0448066	0.990454	-0.613698	0.830442	-0.712968	0.951257	-1.08657	0.87718	-2.97329	0.0136014	-1.94971	0.202294	-0.377281	0.193506	2.27268	6	0.892991	0.0512108
AC022748.2	-0.644578	0.87735	0.419174	0.865502	-0.658431	0.714665	1.9327	0.421825	-2.31984	0.361398	-0.25875	0.989041	-0.625061	0.949803	-1.6014	0.207031	-0.678184	0.72238	-0.17293	0.25499	9.43423	6	0.15059	0.497655
AC022784.1	0.98755	0.787252	0.221107	0.932128	-0.729795	0.682848	-1.12555	0.664432	-0.567843	0.843203	0.49952	0.970656	-0.388647	0.967498	-1.3402	0.301296	-0.448763	0.826612	-0.0863098	0.192328	3.34523	6	0.764435	0.653603
AC022784.3	0.340295	0.947571	-1.71964	0.364717	-1.8339	0.230984	-1.4427	0.563419	-1.30977	0.597552	-0.700585	0.952606	1.79865	0.781838	-3.15357	0.00876353	-1.47835	0.361503	-0.389249	0.263299	9.80174	6	0.133253	0.139313
AC022893.2	-1.77326	0.623041	-0.411403	0.867709	-2.73947	0.0730034	-1.36466	0.588805	-0.576354	0.840869	0.075188	0.996412	0.334519	0.972352	-1.99654	0.106984	-1.84369	0.231071	-0.467053	0.253325	9.14787	6	0.165431	0.0652286
AC022915.2	-3.18506	0.591089	-0.244071	0.925442	0.769835	0.664186	0.574669	0.856932	-1.00153	0.702375	1.73722	0.71111	1.33444	0.843352	0.606251	0.667746	-0.0296533	0.991012	-0.0101949	0.343802	16.6917	6	0.0104858	0.976344
AC022916.2	0.779996	0.842832	-0.799393	0.714613	1.23048	0.447176	0.0767471	0.983119	-1.06902	0.678361	0.927044	0.926305	-0.198798	0.987675	0.314755	0.832512	0.29425	0.892663	0.0567498	0.192863	4.72256	6	0.579857	0.768567
AC022929.2	0.0251787	0.99717	-0.755751	0.731536	0.448464	0.813641	0.951809	0.725541	-0.0787934	0.982872	-1.72889	0.715692	-1.1248	0.871868	-3.07896	0.0105328	-1.00739	0.563303	-0.194986	0.193555	4.92448	6	0.553535	0.313746
AC022966.1	1.56418	0.653553	1.62426	0.394369	-0.483888	0.798122	-0.84146	0.767123	0.628171	0.826052	0.0213702	0.997635	1.35163	0.842658	-0.606887	0.667484	1.10961	0.515772	0.236459	0.213101	6.96427	6	0.324164	0.267168
AC023043.1	0.238781	0.964191	-0.0506566	0.986559	-0.829712	0.634515	-0.497897	0.88005	0.17249	0.957406	-0.222028	0.987401	0.319894	0.973166	-0.31428	0.832716	-0.341178	0.873699	-0.0653494	0.191541	1.06088	6	0.983199	0.73297
AC023136.1	1.13017	0.749931	-0.0723055	0.98019	0.449921	0.813121	0.36439	0.916059	-2.07584	0.396755	-1.25598	0.863555	-0.484927	0.960443	-3.44623	0.00401552	-1.20532	0.471334	-0.238114	0.197552	6.16371	6	0.405103	0.228079
AC023154.1	1.19169	0.737408	2.04395	0.27419	0.522396	0.780376	1.63467	0.509097	1.03144	0.689237	2.16257	0.560039	1.25287	0.854329	2.44854	0.0442634	3.65418	0.00594017	0.719756	0.196968	2.50018	6	0.868448	0.00025801
AC023157.3	-0.755539	0.84687	-2.06789	0.269772	-0.823658	0.637051	-2.14348	0.369409	0.323634	0.919808	1.03074	0.904025	-2.9532	0.726258	-2.06879	0.0936918	-1.83006	0.234356	-0.649574	0.354948	16.8415	6	0.00988377	0.0672413
AC023300.2	-1.29312	0.715879	-0.333774	0.895157	1.99311	0.189202	2.06504	0.385759	-0.351828	0.913458	0.891978	0.929143	1.38556	0.831401	2.63418	0.0293901	1.26799	0.444548	0.343192	0.270658	10.3454	6	0.110842	0.204801
AC023490.6	1.68666	0.639635	1.5822	0.40846	-1.81036	0.237218	-0.315787	0.931401	-1.02106	0.693079	-2.03666	0.606049	0.769878	0.934997	-2.12589	0.0843505	-0.254915	0.906768	-0.0777185	0.304881	13.212	6	0.0397906	0.798789
AC023509.2	0.742714	0.849299	0.290709	0.910801	1.59787	0.305255	1.11357	0.669571	-1.70167	0.494203	1.6304	0.746028	0.171092	0.990907	0.306929	0.836349	1.15044	0.496639	0.274942	0.238989	8.41189	6	0.209453	0.249964
AC023509.3	0.841451	0.827891	0.247639	0.923988	-0.889732	0.605584	-1.14133	0.656585	0.00840345	0.998528	1.75385	0.709298	1.19164	0.865101	0.951202	0.481564	0.774681	0.676237	0.160196	0.20679	6.61833	6	0.357589	0.438528
AC023590.1	0.189012	0.973047	-0.390705	0.875275	0.331879	0.866776	-0.586967	0.852634	-0.510106	0.861071	-0.331804	0.984034	-0.0642584	0.995275	-2.63399	0.0293948	-0.60151	0.758791	-0.115156	0.191445	0.655665	6	0.995398	0.5475
AC023794.2	0.612195	0.884696	0.719143	0.747156	-0.483087	0.798624	0.965049	0.720758	-1.83902	0.45514	-0.651006	0.959192	-1.57565	0.808712	-1.57967	0.214107	-0.961707	0.585479	-0.206714	0.214945	7.02074	6	0.318933	0.336197
AC023794.3	0.372194	0.944873	1.47192	0.444625	-1.47796	0.347867	1.47872	0.552524	-0.174117	0.956875	-1.43497	0.805169	-1.17033	0.868508	-1.96623	0.11336	-0.312017	0.884471	-0.0808381	0.259082	9.71558	6	0.137152	0.755028
AC023908.3	-1.3456	0.701497	-2.10151	0.26283	-1.50356	0.338137	1.60465	0.516247	1.10298	0.666969	-2.77245	0.338051	0.444455	0.963136	-3.00771	0.0124443	-1.01669	0.55872	-0.359789	0.353884	17.4436	6	0.00778413	0.309302
AC023946.1	-0.369056	0.944063	0.710699	0.749834	0.564179	0.760865	0.910626	0.739483	0.98433	0.706951	-0.550287	0.969036	-0.148838	0.992207	-1.21008	0.356932	0.775312	0.67573	0.149054	0.192251	2.4816	6	0.870521	0.438155
AC024022.1	-1.75192	0.622544	0.344637	0.891211	-0.824325	0.636783	-0.298951	0.934535	-1.41093	0.571445	1.18794	0.871418	-1.00939	0.887541	-1.29273	0.321058	-1.08679	0.527276	-0.236195	0.217333	7.19508	6	0.303183	0.27713
AC024060.2	-0.861258	0.821839	-1.34048	0.49252	-1.57725	0.311343	-1.04815	0.691983	0.136124	0.967308	-1.07003	0.898923	-0.501416	0.958952	-4.12896	0.000497096	-2.14903	0.152738	-0.416514	0.193815	2.92158	6	0.818623	0.0316321
AC024075.3	-1.35485	0.698814	0.509234	0.831529	-2.43016	0.108009	-2.14843	0.36924	-1.88452	0.440668	0.50361	0.97031	0.578258	0.95142	-0.321399	0.82838	-1.64373	0.296098	-0.488958	0.297468	12.2453	6	0.0567143	0.100232
AC024267.5	0.550195	0.900121	1.51968	0.430096	-0.505074	0.788528	0.187384	0.96234	-0.332799	0.917594	-0.170213	0.991194	-1.37073	0.835137	-2.10321	0.0879989	-0.169883	0.942714	-0.032729	0.192656	4.89213	6	0.557721	0.865102
AC024361.2	0.162114	0.976413	-0.743259	0.737425	-3.13797	0.0438532	-3.11236	0.182993	-2.03653	0.405268	0.123737	0.993977	0.364814	0.969895	-2.34063	0.0552146	-1.9674	0.197693	-0.697734	0.354648	16.4074	6	0.0117267	0.0491373
AC024382.1	0.252285	0.962097	-2.31661	0.21255	0.44208	0.816417	-0.334632	0.92506	-0.522744	0.857944	-1.77427	0.705288	1.07047	0.877927	-2.87673	0.0169684	-1.06961	0.534543	-0.252951	0.23649	8.28502	6	0.217957	0.284796
AC024475.3	-0.819442	0.835408	0.0457938	0.987967	-2.44371	0.105585	-2.7499	0.245986	0.992405	0.70467	-0.520328	0.969761	0.313101	0.974048	-0.514682	0.719919	-1.34674	0.413192	-0.420499	0.312235	13.4073	6	0.0370045	0.178064
AC024558.2	-1.19293	0.738279	0.654027	0.772183	-2.30517	0.126904	-0.0680733	0.983978	-1.91987	0.434899	-0.142775	0.992874	-0.227204	0.983763	-3.31825	0.00569294	-1.75161	0.260482	-0.384305	0.219401	7.20013	6	0.302735	0.0798409
AC024560.3	1.9947	0.585916	1.39898	0.470795	-0.49782	0.791038	-0.119809	0.976723	-1.89918	0.438552	-1.10812	0.891373	-0.100636	0.995509	-1.16984	0.375585	-0.195468	0.932818	-0.0520061	0.266059	10.3357	6	0.111209	0.845026
AC024580.3	0.334794	0.947964	-1.17376	0.55564	0.663639	0.712361	1.66323	0.49924	-1.52077	0.541695	1.20024	0.872701	0.804291	0.929194	-0.961866	0.475843	0.58398	0.766846	0.141905	0.242997	8.69047	6	0.191748	0.559234
AC024588.1	-0.376535	0.944744	-1.4987	0.437462	-0.233235	0.906309	0.724265	0.807142	0.00183691	0.999308	-1.73519	0.712006	-0.0463771	0.996413	-2.60182	0.0316174	-1.28106	0.438473	-0.247479	0.193182	4.33876	6	0.630935	0.200171
AC024592.2	1.24838	0.729034	-0.240549	0.926481	0.979814	0.561588	0.901468	0.743638	0.453558	0.880924	0.164313	0.992016	-0.11508	0.993477	1.35297	0.29614	1.15422	0.494379	0.221854	0.19221	2.30273	6	0.889859	0.248408
AC024597.1	-0.438838	0.932539	0.721027	0.746419	-1.97102	0.195978	-0.946438	0.727513	-0.675284	0.813082	-0.683271	0.953115	-1.39958	0.825436	-3.03584	0.0116582	-1.96217	0.199109	-0.381876	0.194619	4.52471	6	0.606045	0.0497424
AC024614.1	-0.361935	0.946037	0.750001	0.734445	-0.295225	0.882724	-1.9529	0.415645	-0.638893	0.822907	1.79864	0.697646	0.578473	0.951598	-0.69885	0.616168	0.0178285	0.994401	0.00428727	0.240472	8.53647	6	0.201373	0.985776
AC024614.2	1.71049	0.628706	1.36907	0.481756	0.669813	0.709769	0.467834	0.887375	-0.63294	0.824655	0.86862	0.932968	-1.72087	0.801532	-0.131583	0.933164	0.788175	0.669951	0.192959	0.244818	8.80133	6	0.185063	0.430595
AC024651.1	1.316	0.710788	-0.723459	0.745687	0.871811	0.613612	1.38844	0.581195	-2.38623	0.343517	0.0168531	0.997531	0.459884	0.962921	-2.88888	0.0165149	0.230641	0.916766	0.0631198	0.273671	10.8377	6	0.0935234	0.817593
AC024651.2	0.242852	0.963633	0.754138	0.73244	-1.97731	0.194033	0.423388	0.898393	-0.919123	0.727156	-0.858312	0.93493	0.280418	0.978394	-1.60583	0.205665	-1.01657	0.558708	-0.19694	0.19373	5.34342	6	0.500579	0.309358
AC024884.2	1.57423	0.650819	1.11292	0.580591	0.763652	0.667132	0.338387	0.924325	-0.737182	0.78941	0.21987	0.987318	0.993556	0.891718	-0.326514	0.825743	1.15039	0.496614	0.221759	0.192768	4.66998	6	0.586782	0.249982
AC024896.1	-0.633017	0.881058	-0.128149	0.963324	-2.35887	0.117979	-1.64953	0.503869	-0.42326	0.891264	-0.653243	0.95922	-0.735011	0.937471	-1.79387	0.152765	-2.27057	0.126367	-0.443543	0.195345	4.69297	6	0.583751	0.023173
AC024940.1	0.740746	0.850301	2.0047	0.282728	-0.500452	0.790503	2.02345	0.398875	0.811971	0.763948	0.552	0.968569	0.904995	0.90549	1.55502	0.222176	2.22617	0.135189	0.433736	0.194835	5.73949	6	0.452996	0.0260027
AC025030.2	0.305456	0.953304	-0.288295	0.911778	-1.19132	0.464688	0.12802	0.974286	-0.956389	0.715156	-0.237467	0.98791	-1.42017	0.825008	-2.25903	0.0648017	-1.37614	0.401883	-0.265635	0.193029	2.70622	6	0.844712	0.168778
AC025031.2	0.121943	0.981383	1.58292	0.408186	-1.05938	0.522967	0.117182	0.976605	-1.95278	0.425963	1.39691	0.815219	-0.0203962	0.997953	0.790171	0.565674	0.0152694	0.995499	0.00386476	0.253106	9.42018	6	0.15129	0.987817
AC025040.1	-0.617357	0.884049	0.0913955	0.975112	-0.841094	0.62965	-0.989186	0.711999	-1.61215	0.517284	-0.58116	0.966475	-0.473766	0.962404	-2.39586	0.0491458	-1.99009	0.19279	-0.384568	0.193242	1.27619	6	0.972955	0.0465814
AC025048.2	0.0775551	0.989567	0.866652	0.686071	0.433059	0.820728	2.51745	0.295192	-0.447281	0.883434	-0.470762	0.972314	0.721299	0.938238	-0.682608	0.625099	1.02192	0.556192	0.225889	0.221043	7.32771	6	0.291601	0.306818
AC025164.2	0.259482	0.960873	0.988507	0.636253	-0.398736	0.837648	-0.546578	0.864422	0.32086	0.920502	0.315586	0.984739	-0.15642	0.991716	-0.799727	0.560796	0.315596	0.883361	0.0604621	0.191581	1.62963	6	0.950424	0.752309
AC025171.1	1.41689	0.682005	-0.0569519	0.985159	1.09122	0.508635	0.957317	0.723026	-1.16566	0.645851	-2.45819	0.450203	-0.173689	0.990726	-2.84595	0.0182623	-0.140561	0.953129	-0.0384596	0.273615	10.8532	6	0.09302	0.888217
AC025171.2	-1.46537	0.671277	-1.82887	0.331951	-0.686798	0.702249	-1.48131	0.55278	1.19677	0.633115	-0.797522	0.941879	-0.733435	0.93722	-2.1687	0.0776416	-1.67216	0.286566	-0.38562	0.230611	7.89605	6	0.245818	0.094492
AC025171.4	-0.0816789	0.988769	-0.640142	0.777989	0.0936981	0.964685	-1.38383	0.583866	-0.240269	0.942429	-0.888034	0.930907	0.760851	0.935552	-2.56737	0.034087	-0.999963	0.567049	-0.192605	0.192612	2.76552	6	0.837648	0.317328
AC025181.2	2.8118	0.637478	1.74584	0.355663	1.99623	0.188307	0.243857	0.947812	0.227163	0.944848	0.473263	0.972014	1.41972	0.824941	2.62289	0.0300873	2.44483	0.0941155	0.653087	0.26713	10.0563	6	0.122303	0.014492
AC025183.1	0.517292	0.909083	0.261144	0.920648	-1.49912	0.339684	0.505887	0.877555	-0.985914	0.706169	-1.77872	0.703891	0.0681961	0.99592	-3.13266	0.00920968	-1.49695	0.352732	-0.290487	0.194053	4.73876	6	0.577729	0.134407
AC025263.1	1.40503	0.683518	0.491751	0.838043	-1.36635	0.390914	-1.79147	0.460779	0.159929	0.96054	0.414579	0.978576	0.4108	0.965464	-1.52612	0.231428	-0.134888	0.954847	-0.0304421	0.225684	7.64535	6	0.265254	0.8927
AC025265.1	0.793193	0.840652	-1.24055	0.529387	-1.93443	0.204709	-1.14588	0.655964	-0.291141	0.929852	-0.288532	0.985793	-0.546012	0.955315	-1.76887	0.158992	-1.64931	0.29394	-0.319911	0.193967	4.96908	6	0.547785	0.0990847
AC025272.1	-0.234529	0.964927	0.292069	0.910742	-1.12356	0.49347	-0.892837	0.746521	-1.91624	0.436155	0.503918	0.970669	-0.453991	0.962981	0.65607	0.639766	-1.45649	0.369827	-0.282275	0.193804	4.21052	6	0.648212	0.145256
AC025278.1	0.38373	0.943209	-0.839904	0.697247	-0.418489	0.827623	1.09734	0.676933	-1.9073	0.436932	-1.01165	0.907858	-1.61871	0.811377	-3.45464	0.00392864	-1.83908	0.232089	-0.361413	0.196518	6.06495	6	0.415954	0.0659032
AC025278.2	0.649866	0.875328	0.61096	0.790055	-1.06943	0.518478	-0.596725	0.850234	-0.977371	0.708966	-0.239019	0.988351	-0.668734	0.945202	0.329431	0.824285	-1.02341	0.555364	-0.197006	0.1925	2.70758	6	0.844552	0.306115
AC025283.2	1.02182	0.777341	0.260973	0.920751	0.146187	0.944311	1.9406	0.419479	-0.384356	0.903279	-1.00885	0.908299	1.97398	0.741736	-0.416925	0.775584	1.05545	0.540571	0.267243	0.253203	9.24989	6	0.160004	0.291218
AC025284.1	1.24625	0.729154	-0.145836	0.95737	-1.39336	0.380205	-1.39824	0.577256	-3.04681	0.240166	-1.02956	0.904166	-0.382357	0.96873	-2.70887	0.0248304	-2.13955	0.15462	-0.513736	0.240114	8.30598	6	0.216533	0.0323911
AC025419.1	0.067798	0.990775	1.53864	0.42334	0.0449563	0.983756	2.44765	0.318077	-0.697647	0.80534	0.27344	0.987815	-0.0582205	0.99584	-0.447847	0.757211	1.04043	0.547705	0.239953	0.230628	7.88283	6	0.246814	0.298139
AC025437.5	-0.770069	0.844637	-0.430056	0.861011	-0.296157	0.882392	2.1116	0.376029	0.241063	0.9422	-1.12219	0.888551	0.123621	0.993331	-1.4459	0.259773	-0.142223	0.952466	-0.0293883	0.206636	6.62014	6	0.357408	0.886904
AC025442.1	0.67428	0.868731	0.308763	0.904968	-1.67782	0.276915	-0.0623414	0.985509	-3.27809	0.206247	-1.17657	0.87525	-0.0333858	0.995902	-1.74448	0.165205	-1.65971	0.290479	-0.427615	0.257645	9.49284	6	0.147699	0.0969726
AC025449.1	-1.49319	0.666266	-1.64824	0.387112	-0.665433	0.711808	-0.75943	0.795564	1.23198	0.621243	-0.546929	0.968095	0.999569	0.88946	-2.07175	0.0932245	-0.7798	0.673742	-0.183372	0.235152	8.23891	6	0.221117	0.435508
AC025569.1	-0.038924	0.994864	0.100919	0.97219	-1.15412	0.480442	-2.57722	0.289429	-0.245805	0.941623	-0.229026	0.988185	-0.255706	0.980943	-1.25351	0.338435	-1.47426	0.362716	-0.287008	0.194679	5.99057	6	0.424247	0.140412
AC025580.3	-0.563842	0.896204	-1.20076	0.54395	-0.710998	0.692047	-0.975936	0.717282	-0.43394	0.887088	-0.78899	0.942287	-0.108181	0.995075	-3.2238	0.00733101	-1.73998	0.264725	-0.334834	0.192436	1.01271	6	0.985126	0.0818627
AC025674.2	1.0323	0.775515	0.40204	0.870923	-0.0229701	0.991103	0.883454	0.750356	0.584709	0.838772	0.61282	0.962043	-0.790751	0.932973	-1.57076	0.217009	1.04935	0.543748	0.201682	0.192196	2.24987	6	0.895344	0.294015
AC025682.2	-2.2265	0.572555	-3.77496	0.0719683	1.10958	0.499351	0.352298	0.918929	0.80137	0.76749	1.34067	0.838219	-1.79048	0.781016	1.56291	0.219521	-1.07168	0.533804	-0.46893	0.437566	26.073	6	0.000215776	0.283864
AC025810.1	-0.508603	0.912939	0.31045	0.904651	-2.37453	0.116319	1.11687	0.667871	2.65102	0.297529	-0.499078	0.970524	-0.207486	0.986407	0.973682	0.470093	0.0868154	0.970123	0.027656	0.318561	14.2775	6	0.0266849	0.930818
AC026304.1	-1.22978	0.73109	-0.541763	0.818878	-0.333745	0.866	-0.265013	0.942114	-0.391316	0.901399	-1.78457	0.699683	-0.735417	0.937434	-2.95217	0.0143061	-2.01631	0.18681	-0.389489	0.193169	1.80063	6	0.937091	0.0437674
AC026369.1	-1.09795	0.760167	-1.96576	0.293408	-1.57444	0.312204	0.0432616	0.990709	-0.0900467	0.980443	-0.497421	0.97034	-0.630378	0.949301	-1.93482	0.119677	-1.85621	0.22778	-0.359277	0.193554	4.75784	6	0.575226	0.063424
AC026412.1	0.528141	0.907555	-0.534407	0.821416	0.297447	0.882343	0.882142	0.750718	0.614038	0.830349	0.6778	0.954953	2.1627	0.716757	0.207476	0.892241	1.62352	0.303494	0.314964	0.194001	4.30909	6	0.634925	0.104478
AC026415.1	0.403293	0.941626	1.65358	0.385324	-0.283041	0.888073	1.38349	0.584012	-1.54705	0.53487	-0.180236	0.990308	0.425908	0.963752	-2.10083	0.0883509	0.388066	0.852536	0.0859964	0.221602	7.44184	6	0.281909	0.697967
AC026422.1	0.314401	0.951318	-1.02113	0.620974	0.34457	0.860564	1.40296	0.575913	-1.24611	0.618081	-0.892338	0.929017	0.173425	0.990878	-2.78277	0.0211048	-0.668451	0.72773	-0.129193	0.193272	5.16088	6	0.523351	0.503846
AC026462.3	0.307977	0.953098	1.76595	0.350984	-0.990723	0.556479	0.347035	0.921092	-0.963489	0.713403	-1.08474	0.89665	-0.307827	0.974646	1.00128	0.455822	-0.755961	0.684217	-0.146089	0.193249	5.94367	6	0.42953	0.449672
AC026469.1	0.567086	0.895763	1.17253	0.556004	-1.18824	0.465933	0.262089	0.942983	-1.73385	0.486563	0.394142	0.98004	0.583458	0.95137	-0.889109	0.513144	-0.207265	0.928507	-0.0427036	0.206034	6.6072	6	0.358704	0.835803
AC026471.3	0.44969	0.930816	0.435335	0.858435	-3.94471	0.02016	-0.718972	0.808932	-1.02687	0.691348	-0.0849214	0.99567	0.74793	0.937404	-0.626306	0.656841	-0.944052	0.593936	-0.333069	0.352808	16.5757	6	0.0109758	0.345143
AC026471.4	-1.20624	0.733868	-1.56466	0.415499	-0.405011	0.834687	1.92094	0.425046	0.295438	0.928425	-1.1456	0.883434	-0.38575	0.968193	-3.47588	0.00368939	-0.725294	0.700224	-0.174744	0.240928	8.55837	6	0.19998	0.468272
AC026523.1	0.286819	0.955725	-1.18398	0.551528	-2.62628	0.0837471	-1.98503	0.408599	-0.285584	0.931422	0.0305958	0.997841	-0.113666	0.993734	-2.1545	0.0797418	-1.74762	0.262155	-0.435057	0.248942	8.8422	6	0.182649	0.0805293
AC026523.2	-1.0055	0.782038	-0.56351	0.810409	-1.38377	0.383514	-0.711336	0.811364	-0.506554	0.862308	0.388247	0.981682	-0.50246	0.959046	-2.01636	0.103274	-1.33085	0.418736	-0.256383	0.192646	2.63803	6	0.852712	0.183238
AC026691.1	-1.37246	0.691252	0.188757	0.942748	1.04905	0.528173	-2.37846	0.332343	-1.27982	0.606646	0.649111	0.959352	0.649699	0.947887	-1.71536	0.173324	-0.671095	0.726845	-0.182484	0.27192	10.5803	6	0.102246	0.50216
AC026704.1	-1.30586	0.712513	-0.586129	0.800012	-0.590853	0.748032	0.155182	0.969157	-0.854146	0.750441	1.32902	0.84397	0.221464	0.984588	-1.26448	0.333769	-0.321013	0.881008	-0.0618598	0.192702	4.86385	6	0.561391	0.7482
AC026725.1	-0.0495812	0.993277	-0.296617	0.908702	-0.798289	0.649489	-0.546661	0.864475	0.098298	0.977879	-0.376331	0.981451	-0.389938	0.967266	-2.39694	0.0490644	-0.827473	0.651627	-0.158547	0.191604	0.645172	6	0.995599	0.407969
AC026746.1	-0.372424	0.944759	1.94111	0.30145	0.585496	0.750686	-0.818063	0.775318	-1.16822	0.644441	-2.21217	0.531999	1.07036	0.877358	-1.5447	0.225329	-0.265381	0.903198	-0.0744101	0.28039	11.3256	6	0.0788204	0.790716
AC026748.3	-0.933242	0.80634	-2.07663	0.268129	0.243076	0.903139	0.720599	0.807713	-0.189642	0.953953	0.372093	0.981535	0.118169	0.992824	-0.382982	0.794772	-0.366875	0.862641	-0.0706392	0.192543	5.81546	6	0.444176	0.713712
AC026803.1	0.658867	0.873111	-2.07237	0.268873	-1.42096	0.370051	-1.63083	0.509289	-0.629981	0.825882	-0.369108	0.981857	1.72341	0.801991	-1.61912	0.201677	-1.08045	0.530325	-0.297152	0.275026	10.7113	6	0.0977183	0.279941
AC027018.1	0.901095	0.814621	-0.00551858	0.998459	0.810871	0.643716	-0.392942	0.908545	-1.06814	0.67882	0.0072094	0.999044	-0.391377	0.967488	-0.0265635	0.986514	-0.271164	0.901171	-0.0520912	0.192102	2.84454	6	0.828091	0.786265
AC027020.1	0.315976	0.951578	-1.56953	0.413228	-0.385924	0.844267	1.04257	0.693307	-1.43385	0.564977	-0.83494	0.93815	0.0995731	0.995203	-2.18303	0.0753956	-1.27469	0.441587	-0.246527	0.193402	4.93727	6	0.551884	0.202419
AC027020.2	-0.810321	0.837086	-0.417407	0.866122	-1.30596	0.415075	-1.5049	0.544802	1.90113	0.438033	1.30879	0.847494	1.17355	0.86818	1.11609	0.400864	0.0972452	0.967434	0.0269857	0.277501	11.0427	6	0.0870659	0.922532
AC027031.2	-0.429316	0.934661	-0.338401	0.893958	-2.0465	0.177913	-1.21067	0.637048	1.16352	0.647161	1.92392	0.65312	1.69024	0.803619	-0.683644	0.624517	0.126389	0.957515	0.0388343	0.307261	13.2601	6	0.0390861	0.899424
AC027228.3	-0.263776	0.959678	-0.559131	0.811885	-3.19522	0.0417569	-1.05802	0.689106	-2.30101	0.360778	-0.351838	0.983535	0.202651	0.986677	-1.3166	0.311328	-2.20078	0.140346	-0.578363	0.262799	9.58079	6	0.143452	0.0277514
AC027237.5	-0.902915	0.813987	1.2894	0.512405	-0.148641	0.94317	1.71242	0.484072	-0.569754	0.842518	0.14067	0.99297	1.12867	0.871235	-0.373167	0.800456	0.799332	0.665383	0.161948	0.202604	6.42341	6	0.377466	0.424098
AC027271.1	-2.81015	0.630832	-2.4845	0.182538	-0.823676	0.637088	-0.360663	0.916943	-0.261855	0.937569	-0.781844	0.942983	-2.39467	0.73004	-4.24134	0.000308424	-2.55181	0.0782747	-0.771535	0.302349	12.5001	6	0.0516973	0.0107166
AC027279.3	-0.252363	0.962077	-0.52182	0.826728	-0.749399	0.673491	-0.242169	0.948286	0.317481	0.921243	0.903229	0.92859	0.859031	0.917888	1.64811	0.192726	0.321485	0.881075	0.061762	0.192114	2.50743	6	0.867636	0.747843
AC027288.3	-2.72491	0.615073	-0.372867	0.881974	-2.09651	0.1663	-1.5318	0.537016	-1.09215	0.670659	0.513912	0.970007	-0.323874	0.972935	-3.63558	0.00231344	-2.07784	0.171186	-0.567112	0.272933	10.5217	6	0.104332	0.0377237
AC027307.2	1.12972	0.749964	0.899519	0.672601	-0.418483	0.827578	1.47607	0.552719	-1.27995	0.607003	-0.552926	0.968655	-0.408974	0.966132	-1.4376	0.262712	-0.0547182	0.982525	-0.0111855	0.20442	6.53107	6	0.366395	0.956363
AC027307.3	-0.0879575	0.988017	0.479114	0.842703	0.819809	0.639123	-0.249681	0.946206	-0.67705	0.812215	-0.895805	0.930224	-0.844014	0.921331	-2.71087	0.0247091	-0.737317	0.694832	-0.141774	0.192284	2.4013	6	0.879346	0.46093
AC027373.1	0.352075	0.947368	0.365023	0.88439	0.672064	0.708588	-0.703873	0.813267	-3.14663	0.231086	0.222294	0.987512	-0.334954	0.972415	-1.96111	0.11431	-0.811664	0.659409	-0.210206	0.258982	9.75618	6	0.135303	0.416985
AC027458.1	0.123782	0.981324	0.0292465	0.993088	-2.1441	0.157018	-0.290652	0.936434	-1.24019	0.619455	0.954837	0.919157	-0.635049	0.947725	0.0245432	0.987264	-1.03526	0.549708	-0.211294	0.204098	6.46213	6	0.373459	0.300547
AC027559.1	-0.785388	0.841037	-0.549263	0.816044	-0.0313131	0.988039	-1.08232	0.680383	0.732374	0.791774	0.0518042	0.997538	1.41526	0.826021	-0.159828	0.917621	0.0541471	0.982539	0.0104427	0.192858	4.62999	6	0.592066	0.956818
AC027601.1	0.657098	0.873493	0.630992	0.781802	1.14702	0.482756	1.1224	0.66613	-2.23918	0.371309	-0.0453908	0.997484	-1.66579	0.804643	0.259934	0.862912	-0.107199	0.964307	-0.029717	0.277213	11.0055	6	0.0882073	0.914631
AC027682.4	-1.25413	0.726777	-0.53071	0.823087	-1.14165	0.485724	-0.432815	0.895484	-0.0115971	0.997697	-0.323018	0.984163	-1.37259	0.8349	-1.68718	0.181056	-1.58736	0.316502	-0.306232	0.192919	2.814	6	0.831804	0.112432
AC027682.6	0.396687	0.941962	-0.408254	0.868939	0.421815	0.825805	-0.298088	0.934614	-1.01258	0.697467	-0.737483	0.946835	2.17295	0.713441	-1.56674	0.218275	-0.159141	0.946789	-0.0334949	0.210473	6.79794	6	0.339938	0.873557
AC027801.1	-1.78477	0.619401	-0.769105	0.72601	-2.18091	0.150224	-1.39967	0.577047	-0.242491	0.942	-1.417	0.809063	0.195203	0.988719	-4.12255	0.000504	-2.65618	0.0642442	-0.519861	0.195718	5.54187	6	0.47641	0.00790318
AC027804.1	-0.361189	0.946216	-0.222182	0.931905	-0.106841	0.96029	0.374893	0.913553	-1.46525	0.557147	-0.625782	0.960532	-0.0444819	0.996761	-3.00059	0.0126762	-1.12189	0.509884	-0.215683	0.19225	1.61367	6	0.951589	0.26191
AC034139.1	1.16287	0.743245	0.973447	0.643207	0.801216	0.648162	0.165373	0.966131	0.0281819	0.994002	-0.518879	0.969961	0.123533	0.993357	-0.108116	0.945709	0.695043	0.713772	0.13339	0.191916	2.77137	6	0.836947	0.487029
AC034206.1	-0.233283	0.964754	0.872334	0.683513	-0.867673	0.615992	-0.288757	0.936811	-1.51356	0.543567	-1.14734	0.882779	1.7566	0.799376	-1.07601	0.419221	-0.769063	0.678888	-0.168634	0.219272	7.25512	6	0.297897	0.441856
AC034231.1	0.880634	0.81801	1.09696	0.58736	-0.279183	0.889243	0.552567	0.863792	-2.37163	0.343307	0.855866	0.934769	-1.22331	0.857368	-0.876484	0.5194	-0.182466	0.937245	-0.0479772	0.262937	10.0682	6	0.121809	0.855217
AC034236.2	1.25403	0.726495	2.37181	0.204971	0.636278	0.724484	0.86095	0.759709	-0.286247	0.931314	-0.594594	0.966235	0.512279	0.958069	-1.55369	0.22254	1.29112	0.435626	0.289633	0.224327	7.59359	6	0.269415	0.196661
AC035140.1	-0.435196	0.933467	-0.50705	0.832267	-2.6672	0.0796141	-0.781332	0.789328	-0.882847	0.739693	-1.40712	0.810312	2.18758	0.722179	-3.41148	0.00437584	-1.204	0.47158	-0.353796	0.29385	11.8814	6	0.0646677	0.228589
AC036108.1	-0.420994	0.93603	0.865256	0.686655	2.66024	0.0803597	2.02656	0.399094	-1.46997	0.556047	1.76178	0.707279	-0.190278	0.989554	-1.16637	0.377274	1.31096	0.428476	0.422013	0.321911	14.2845	6	0.0266149	0.18987
AC036108.3	0.569402	0.894947	-1.73304	0.360967	-1.6139	0.298842	-0.668789	0.82604	-1.44787	0.562136	-0.824701	0.937795	-0.189781	0.989712	-2.51718	0.0381542	-2.34017	0.113103	-0.454971	0.194418	3.7157	6	0.715085	0.0192752
AC036176.1	0.467174	0.925026	0.159155	0.952995	1.17886	0.469633	0.544462	0.865137	-0.168877	0.958529	1.03497	0.904885	0.653111	0.947627	-0.825705	0.546682	1.40462	0.389905	0.270385	0.192497	1.48302	6	0.960614	0.160135
AC036214.1	0.676052	0.868216	-0.560439	0.811556	-1.37032	0.389852	0.57929	0.855395	0.247138	0.941211	-0.888807	0.930329	0.637615	0.948067	-1.58289	0.213114	-0.405955	0.844802	-0.0782365	0.192722	4.0773	6	0.666216	0.684776
AC036222.3	-0.549437	0.900129	0.675163	0.763957	-2.20352	0.145829	-1.95813	0.41427	-1.61827	0.517187	-0.485495	0.970831	-0.315482	0.974233	-3.09367	0.0101311	-2.33267	0.114838	-0.482607	0.20689	6.48437	6	0.37117	0.0196655
AC037486.1	-1.56772	0.652824	-0.239832	0.926433	-0.45264	0.812075	-0.242002	0.948218	0.600906	0.834429	-0.800571	0.94199	1.27984	0.848449	-2.12106	0.0851125	-0.449915	0.825833	-0.0867278	0.192765	5.2163	6	0.516385	0.652771
AC040160.1	1.06977	0.767676	-0.694782	0.756465	-1.27156	0.430451	-0.749016	0.799153	-0.260533	0.938	-1.30299	0.850257	0.503111	0.959158	-3.08684	0.0103319	-1.28104	0.438428	-0.247508	0.193209	4.18275	6	0.651961	0.200179
AC040168.1	-1.11054	0.755548	-0.284071	0.913082	-1.86065	0.223997	-1.62333	0.510489	-1.53515	0.537545	0.760977	0.94521	-0.47061	0.963106	-2.16346	0.0784234	-1.98748	0.193316	-0.40907	0.205823	6.49089	6	0.3705	0.0468687
AC040169.1	0.492752	0.917356	-0.24684	0.924058	0.83899	0.63021	-0.708577	0.811529	-2.23165	0.371863	-0.70085	0.953038	-1.75863	0.799647	-1.83177	0.143554	-1.69829	0.277822	-0.354767	0.208897	6.6509	6	0.354341	0.089454
AC040174.1	-1.32807	0.707382	-0.880921	0.680773	0.143451	0.945176	-0.951481	0.725521	-0.967253	0.712659	-0.789312	0.942402	-1.79257	0.782673	-3.5964	0.00261076	-2.28093	0.124501	-0.442666	0.194072	3.03491	6	0.804453	0.0225523
AC041040.1	1.53709	0.656654	1.7165	0.365094	0.756399	0.670749	0.204779	0.958515	-0.261338	0.937769	-0.239136	0.988424	0.103064	0.994928	-1.07968	0.417758	0.991083	0.571627	0.190758	0.192474	5.07693	6	0.533985	0.321645
AC044802.1	-0.369424	0.944248	-0.205756	0.937385	-0.94236	0.579535	-0.595276	0.850722	-0.906976	0.731804	1.35366	0.831865	0.588589	0.950723	-1.78138	0.155867	-0.251821	0.908092	-0.0485871	0.192943	4.35923	6	0.628185	0.80118
AC044839.1	0.605374	0.886828	0.466244	0.845984	0.170414	0.933614	0.535488	0.868177	-1.52767	0.540137	1.62318	0.748571	-0.0852237	0.995707	2.58093	0.0330376	0.609348	0.754579	0.117903	0.193491	5.50407	6	0.480964	0.542294
AC044849.1	0.627707	0.882507	-0.934864	0.657065	1.91151	0.210831	-0.0344637	0.993609	-0.280747	0.932599	-0.0428041	0.997254	-0.652662	0.947872	0.350998	0.812252	0.120666	0.959341	0.0233068	0.193152	5.4151	6	0.491776	0.903956
AC046130.2	-0.39095	0.943027	1.37845	0.478576	-2.52016	0.0961182	0.832047	0.770362	-0.415182	0.89314	0.434305	0.975853	1.00536	0.888048	-0.610339	0.665848	0.101738	0.965925	0.0274997	0.2703	10.4428	6	0.107201	0.918965
AC046134.2	-0.0132541	0.998547	-0.594994	0.796176	-0.692729	0.699927	0.867882	0.756765	-1.23509	0.620896	0.448326	0.975382	-0.979868	0.894154	-1.11994	0.399295	-0.788288	0.669952	-0.152019	0.192847	3.65246	6	0.723587	0.430528
AC046158.3	0.0812809	0.989092	0.767947	0.72642	-2.58393	0.0887738	-1.67001	0.495684	0.993786	0.704028	0.299933	0.985545	0.127561	0.99259	-0.592829	0.67491	-0.551268	0.783204	-0.153563	0.278564	11.0087	6	0.0881078	0.58145
AC046158.4	-0.557135	0.897824	0.517539	0.828617	-0.640433	0.722503	-1.17863	0.646011	-1.71794	0.48947	0.160121	0.992165	0.511194	0.958278	-2.93061	0.0150473	-1.19806	0.4735	-0.231676	0.193376	4.1805	6	0.652264	0.230895
AC046185.3	1.41045	0.681696	-0.760082	0.729652	0.686352	0.702399	-0.267491	0.941458	-0.55085	0.848503	-0.881337	0.932199	-0.0127475	0.998456	-1.97935	0.110579	-0.472848	0.816208	-0.0908975	0.192234	3.96648	6	0.681213	0.636322
AC048341.1	1.01919	0.779171	0.0485042	0.987238	-0.160277	0.938289	-1.19682	0.640696	-0.15637	0.96163	1.66605	0.734706	1.39138	0.827121	-1.47238	0.250272	0.971584	0.581823	0.193207	0.198857	6.2294	6	0.39799	0.331257
AC048344.1	-0.579687	0.892028	0.646043	0.776023	-2.32798	0.122918	-0.591664	0.851055	-0.485204	0.871086	-0.281357	0.987168	0.391174	0.967369	0.932725	0.491105	-1.15012	0.496752	-0.223083	0.193966	5.6678	6	0.461412	0.250096
AC048382.2	0.497636	0.916076	-1.11392	0.580196	0.6756	0.70706	0.789496	0.786675	-0.521487	0.858337	-1.75138	0.710061	1.01324	0.886811	-3.30006	0.00597239	-0.445937	0.827803	-0.0920016	0.206311	6.61413	6	0.358009	0.655643
AC051619.4	0.132281	0.980051	1.9767	0.290513	-1.45051	0.358616	-0.741066	0.801317	-2.0007	0.413434	0.820441	0.937765	-0.509617	0.958313	-0.950718	0.481738	-0.527316	0.792509	-0.144524	0.274074	10.838	6	0.0935126	0.597974
AC051649.2	0.703188	0.85899	2.02389	0.278091	-0.0682263	0.975102	1.54666	0.530363	-1.1342	0.657433	-0.686581	0.953519	-0.0555454	0.996467	1.02899	0.441795	0.56833	0.774292	0.137362	0.241694	8.64639	6	0.194463	0.569811
AC053503.5	-0.535308	0.904213	-1.32082	0.500472	-2.62777	0.0834506	-0.781055	0.789476	-1.38544	0.577868	0.570132	0.968312	0.277397	0.978563	-0.227428	0.880805	-1.75839	0.258185	-0.418922	0.238241	8.24208	6	0.220899	0.0786805
AC055720.1	-0.885206	0.818361	1.49158	0.439614	-1.29762	0.418621	-0.102087	0.978448	1.22846	0.62229	0.399421	0.980222	0.239334	0.98222	0.805583	0.557305	0.63171	0.744182	0.122391	0.193745	6.02474	6	0.420425	0.527576
AC055758.2	-2.43109	0.589787	1.42089	0.463226	-1.40699	0.375419	0.512614	0.874885	-1.83897	0.45484	0.188549	0.989801	-0.49397	0.958954	-2.36176	0.0526689	-1.03933	0.548372	-0.299561	0.288226	11.8912	6	0.0644408	0.298653
AC055811.1	-0.0634226	0.991286	-0.172937	0.948861	-1.35808	0.394015	0.773174	0.792115	-2.047	0.401078	-0.146821	0.992878	-0.59435	0.949985	-2.1576	0.0792906	-1.50412	0.349965	-0.292026	0.19415	4.77874	6	0.572489	0.132549
AC055822.1	0.372879	0.944525	-0.544229	0.817716	0.889632	0.605623	-1.41869	0.571208	0.105451	0.975647	1.3872	0.816994	-0.564166	0.953449	-1.37912	0.285937	0.362843	0.86454	0.0701634	0.193371	5.36145	6	0.498358	0.716722
AC055874.1	-0.222499	0.967003	1.40435	0.468523	-2.85466	0.0632255	-0.716809	0.80945	0.247078	0.941213	-0.206399	0.989149	0.53206	0.956991	2.01823	0.102864	-0.494961	0.807031	-0.13642	0.275618	10.7839	6	0.0952881	0.620628
AC058822.1	0.409039	0.938743	0.314148	0.902907	-0.760256	0.669134	-0.0860393	0.980441	0.654484	0.817911	0.446009	0.97536	-1.78142	0.786274	0.0821604	0.958406	-0.0283332	0.991716	-0.00546926	0.193033	4.65132	6	0.589245	0.977396
AC061708.1	2.37094	0.583526	3.18435	0.100122	-2.19527	0.147739	-0.266259	0.941666	-2.07765	0.396628	0.154716	0.99312	1.73058	0.801886	-0.0584024	0.970348	0.749572	0.687846	0.341299	0.455325	27.947	6	9.61463e-05	0.453513
AC061975.1	-0.0122486	0.998498	0.321045	0.899904	-1.38224	0.384327	1.47941	0.552889	-2.25607	0.371177	1.33265	0.842248	-1.51847	0.811408	-0.952148	0.481049	-0.52971	0.791374	-0.159806	0.301686	12.8794	6	0.0449909	0.596313
AC062015.1	0.509438	0.912511	0.336469	0.894336	-2.17031	0.152185	-0.192666	0.961062	-1.37407	0.581463	1.23674	0.864865	-1.17185	0.867411	1.54981	0.223729	-0.844073	0.644381	-0.211279	0.250309	9.10222	6	0.16791	0.398629
AC063919.1	-0.999797	0.783365	1.26359	0.521847	-2.39598	0.113451	-1.23908	0.630011	-1.00523	0.700914	-2.27013	0.507034	0.911878	0.902845	-0.546446	0.701384	-1.59941	0.312048	-0.444905	0.278168	10.8297	6	0.0937832	0.109729
AC063923.2	-0.594705	0.888794	1.02674	0.618443	-1.10662	0.500958	0.0245994	0.996034	-0.186752	0.954415	-1.73591	0.711849	0.246889	0.981839	-2.85911	0.0177038	-1.11947	0.511328	-0.216357	0.193267	4.48908	6	0.610796	0.262938
AC064805.1	0.619317	0.883975	2.72004	0.147191	-1.06447	0.520682	1.77178	0.465908	-2.11121	0.393302	0.0466022	0.997907	-0.108178	0.995022	0.430872	0.767144	0.521601	0.795201	0.178717	0.342632	16.5138	6	0.0112465	0.601948
AC064807.1	-1.26296	0.725055	0.0304221	0.992636	-0.328617	0.868579	0.2163	0.955998	1.44136	0.563664	0.343431	0.983806	-2.31215	0.710061	-0.82297	0.548307	-0.397595	0.848661	-0.100605	0.253035	9.28787	6	0.158024	0.690929
AC064852.1	0.23858	0.964139	0.873325	0.68349	-1.61915	0.297162	0.466285	0.88739	-1.31981	0.594205	1.37087	0.821606	-0.303137	0.975615	-1.24995	0.339827	-0.0943567	0.968238	-0.0208047	0.22049	7.36642	6	0.288286	0.924826
AC067751.1	-0.658639	0.87323	-0.477306	0.843767	-0.599649	0.743981	0.825371	0.773307	-0.616633	0.82969	-1.01023	0.908111	0.559184	0.953411	0.635114	0.651747	-0.900683	0.615341	-0.173272	0.192379	2.6047	6	0.856571	0.367757
AC067838.1	-0.298918	0.953741	-1.83297	0.331434	-1.2336	0.445521	-1.44283	0.563391	1.36817	0.583532	-1.39196	0.815804	-0.676331	0.942438	-1.2868	0.323726	-1.66507	0.288954	-0.391318	0.235016	8.12579	6	0.229032	0.0958985
AC067852.2	0.653993	0.874235	-1.33278	0.494307	-1.92358	0.207278	-1.96027	0.414025	0.65176	0.818566	0.760298	0.945549	0.627572	0.949346	-1.98618	0.10909	-0.719183	0.702325	-0.197999	0.27531	10.8152	6	0.0942584	0.472028
AC067930.4	0.246774	0.9634	1.63869	0.389917	1.99598	0.188242	2.65945	0.268061	-0.849779	0.75204	-1.35229	0.831898	1.93447	0.757581	0.372647	0.80085	1.56464	0.326281	0.572221	0.365721	18.0504	6	0.00610757	0.117668
AC067931.2	1.9297	0.59359	1.48523	0.44143	-0.308022	0.87785	-0.672936	0.824265	-0.11357	0.97249	0.88523	0.931557	-1.48704	0.815617	0.0355268	0.982192	0.45354	0.824105	0.113396	0.250024	9.1762	6	0.163909	0.65016
AC067956.1	1.34124	0.702062	0.404604	0.869858	-2.51877	0.0963074	0.833581	0.770036	0.534978	0.853725	0.645051	0.960094	-0.150376	0.992609	-1.15536	0.382292	0.32774	0.878552	0.0836201	0.255142	9.42397	6	0.1511	0.743108
AC068075.1	-0.301575	0.953914	-0.305268	0.905972	-0.841868	0.629083	0.49723	0.880386	-0.140969	0.966218	0.253573	0.98851	1.29101	0.844793	0.246788	0.869856	0.152625	0.949336	0.0293452	0.19227	2.86769	6	0.825261	0.878694
AC068135.2	0.601209	0.887993	-0.623801	0.784312	-1.00051	0.552008	-1.02865	0.699331	-0.621319	0.828231	-0.06281	0.996949	-0.136657	0.992989	-1.31205	0.312918	-1.10544	0.518156	-0.21255	0.192276	1.99639	6	0.920031	0.268969
AC068234.1	-0.583714	0.891543	-2.06331	0.270876	-2.13301	0.159132	-1.76603	0.46786	0.502708	0.8643	-1.01193	0.908126	-0.752037	0.937782	-3.50532	0.00340344	-2.40539	0.101012	-0.550997	0.229068	7.64429	6	0.265339	0.0161552
AC068234.2	1.25491	0.727445	0.303056	0.906718	-1.64073	0.290417	0.20622	0.95811	-0.468698	0.876367	-0.571338	0.968081	0.0388554	0.996708	-1.43685	0.263001	-0.579847	0.768991	-0.111783	0.192781	4.61255	6	0.594376	0.562018
AC068279.2	1.20343	0.735027	1.53362	0.424879	0.946562	0.577796	0.391293	0.908942	2.09867	0.392057	0.658852	0.959034	0.249973	0.981842	3.42085	0.00427633	2.66215	0.0636996	0.517775	0.194495	2.66327	6	0.849766	0.00776443
AC068338.2	-1.16279	0.743095	-1.82259	0.333983	-0.0131606	0.994922	-0.0836297	0.981414	0.646165	0.820272	-0.625587	0.960495	0.039681	0.996618	0.97467	0.469624	-0.854609	0.639712	-0.164439	0.192414	4.76118	6	0.574788	0.392768
AC068473.3	0.182237	0.974011	0.38875	0.875974	-0.577636	0.754277	0.570743	0.858177	-0.774568	0.776145	1.32509	0.84537	-1.45509	0.818374	0.695081	0.618091	0.0484463	0.984107	0.0093673	0.193354	5.31451	6	0.504153	0.961361
AC068481.1	0.157799	0.976262	0.966268	0.64642	-2.41178	0.111253	-1.2082	0.63822	-1.12888	0.65841	1.32821	0.844009	-0.809179	0.927133	0.502205	0.727207	-0.870417	0.629947	-0.242725	0.278861	11.0541	6	0.0867191	0.384073
AC068620.2	-1.44135	0.678751	-1.43853	0.457532	-1.1959	0.462496	-0.0278782	0.994789	-0.476401	0.873452	-1.50121	0.780385	-0.442352	0.96368	-3.44682	0.00401225	-2.35876	0.109536	-0.456931	0.193717	2.69033	6	0.846588	0.0183361
AC068631.1	0.989284	0.786819	2.39684	0.199066	-1.30564	0.415177	1.51091	0.544306	-2.05342	0.400414	-1.28135	0.855972	-0.132481	0.993506	-2.29281	0.0606767	0.146781	0.951304	0.0495735	0.337738	16.0788	6	0.0133371	0.883305
AC068733.1	-0.0725879	0.99068	0.258532	0.921408	1.49721	0.340316	-0.670389	0.82554	-1.5805	0.524176	-0.451271	0.974862	-0.853433	0.91877	-1.79318	0.152907	-0.939594	0.595892	-0.182059	0.193764	5.3103	6	0.504675	0.347426
AC068733.3	0.489508	0.918062	1.33393	0.494207	0.896047	0.602444	0.265828	0.941853	-1.29729	0.600178	0.529011	0.968461	-0.109795	0.994869	1.23311	0.347144	0.530981	0.791048	0.102346	0.19275	4.58548	6	0.597964	0.595432
AC068860.1	1.2357	0.730632	0.231688	0.928834	-0.533784	0.775272	-0.576549	0.856275	-1.705	0.492568	1.39242	0.816401	-0.219369	0.984782	0.791754	0.56505	-0.153698	0.948699	-0.0329616	0.214457	7.06223	6	0.31513	0.877848
AC068870.1	0.948802	0.798584	0.297014	0.908604	-3.5268	0.0268129	-0.946862	0.727451	-0.678067	0.811816	-1.0481	0.901391	1.65016	0.807189	0.0670544	0.966139	-0.715531	0.70418	-0.2534	0.354142	16.8278	6	0.00993727	0.474281
AC068888.1	0.0303449	0.996508	-0.920166	0.664145	-0.104269	0.96132	0.224254	0.953418	0.924944	0.724983	0.224699	0.987916	-0.194581	0.988798	-0.440448	0.76186	0.284674	0.895467	0.0545654	0.191676	1.77162	6	0.939459	0.775894
AC068896.3	0.296237	0.953882	-0.228216	0.930512	-0.177429	0.930525	1.00818	0.706106	-0.518261	0.858716	1.0722	0.899347	1.95161	0.750655	0.557821	0.695114	1.13077	0.505861	0.219211	0.19386	5.13613	6	0.526476	0.258153
AC069061.1	1.46823	0.670108	2.01349	0.279936	1.06723	0.51936	1.37962	0.585387	-0.40806	0.895402	0.568493	0.968012	0.880099	0.911245	0.612961	0.664145	2.14659	0.153168	0.417089	0.194304	5.90864	6	0.433502	0.0318262
AC069213.1	0.151741	0.977746	-3.66498	0.0789398	-0.899537	0.600611	-0.381582	0.911687	-2.38589	0.342194	-0.097831	0.99527	-0.437978	0.963239	-3.7168	0.0018477	-1.94548	0.202824	-0.598203	0.307484	13.1584	6	0.0405882	0.0517174
AC069224.2	-1.34675	0.701617	-2.02472	0.277904	1.62613	0.294674	0.676995	0.822138	-0.519916	0.858604	-0.25009	0.988439	-1.554	0.811437	-1.97804	0.110844	-0.890861	0.620015	-0.244326	0.274258	10.7597	6	0.0960927	0.373004
AC069277.1	-1.66933	0.641115	-0.499273	0.834761	1.22897	0.447687	0.94146	0.729538	-1.49196	0.5491	-0.636097	0.959321	-0.716632	0.937247	-0.767748	0.57811	-0.945347	0.593272	-0.208079	0.220108	7.33418	6	0.291045	0.344482
AC069360.1	0.0585656	0.992219	-0.880521	0.680928	-0.881381	0.609575	-1.97756	0.410957	0.203008	0.95047	0.354725	0.983587	-0.772365	0.93533	0.750572	0.587427	-1.13365	0.504526	-0.219518	0.193639	4.94477	6	0.550916	0.256943
AC069368.1	0.704929	0.858686	0.237047	0.927393	2.64325	0.0822518	2.13144	0.370411	0.836831	0.756448	-0.581686	0.966548	-0.838962	0.921662	0.11181	0.94368	1.40532	0.389847	0.399585	0.284338	11.2672	6	0.0804616	0.159926
AC072039.2	-0.297396	0.953441	-0.427892	0.861501	-0.00921999	0.995865	-1.22605	0.632833	-0.960152	0.713806	-0.0898774	0.995477	-0.593561	0.950273	-2.63267	0.029478	-1.32004	0.424211	-0.253869	0.192319	1.31459	6	0.970847	0.186822
AC072061.1	-1.03886	0.774937	0.768418	0.72611	-0.917258	0.59262	-0.10421	0.978064	0.414259	0.89345	-0.560238	0.968929	1.61602	0.810146	0.314048	0.832861	-0.00732558	0.997733	-0.00141469	0.193117	5.61888	6	0.467206	0.994155
AC073050.1	-1.27981	0.719915	-0.981164	0.640489	-1.24995	0.440074	-0.976507	0.717043	-0.175849	0.956242	-0.381075	0.981948	-0.27465	0.979277	-2.56586	0.0341837	-1.74169	0.264147	-0.335748	0.192771	2.33462	6	0.886498	0.0815626
AC073065.1	-0.194183	0.97196	0.235898	0.92774	-2.85185	0.0631974	-1.54025	0.533363	-0.758132	0.782696	0.269762	0.987834	0.663407	0.946596	-2.02072	0.102377	-1.19542	0.474506	-0.314866	0.263393	9.82764	6	0.132101	0.231922
AC073073.2	-0.457909	0.92903	-2.20471	0.23766	-0.539125	0.772785	0.679694	0.82223	-1.44387	0.563312	-0.204658	0.988632	-0.703007	0.940192	-2.98442	0.013237	-1.73304	0.267043	-0.335723	0.193719	5.44049	6	0.488678	0.0830878
AC073107.1	-0.415663	0.937659	2.3247	0.2113	-1.00828	0.549131	-0.269722	0.941195	-1.89255	0.4398	-1.22853	0.86734	-0.766611	0.93535	-2.97736	0.0134527	-1.04936	0.543805	-0.2685	0.25587	9.50707	6	0.147005	0.294012
AC073111.4	-1.51375	0.660917	1.45186	0.452801	-2.18219	0.149953	-2.53218	0.292771	-1.94042	0.430334	-1.14098	0.884493	0.726263	0.938408	-3.3307	0.00551223	-1.77462	0.252401	-0.556567	0.313626	13.3604	6	0.0376573	0.0759609
AC073115.2	1.51174	0.660512	2.23275	0.230052	-1.22222	0.450003	0.155395	0.969179	-1.76932	0.475878	-0.85407	0.934781	0.403956	0.966614	-1.76368	0.160026	0.129171	0.956598	0.038153	0.295367	12.5315	6	0.0511095	0.897222
AC073130.3	1.84612	0.609692	2.13905	0.251476	0.517382	0.7823	0.88303	0.750597	-1.41289	0.570655	0.357201	0.983657	-0.655265	0.947709	0.640239	0.648911	0.968566	0.58281	0.265175	0.273781	10.8568	6	0.0929041	0.332762
AC073188.3	-0.67557	0.868602	-0.458674	0.848194	-0.755486	0.670798	-0.173331	0.964405	-2.89066	0.251785	0.880707	0.931882	-0.961691	0.894865	-2.48728	0.0407563	-1.60738	0.309474	-0.375434	0.233569	8.05123	6	0.234374	0.107972
AC073188.6	1.46488	0.671568	2.48853	0.181474	1.15985	0.47788	0.835636	0.769434	-1.18542	0.637988	-0.980009	0.914421	0.150897	0.992471	-0.96463	0.474438	1.05334	0.54194	0.308121	0.292519	12.2823	6	0.0559598	0.292186
AC073195.2	1.33798	0.703141	3.01003	0.113927	-0.863241	0.618192	1.08358	0.679828	0.447771	0.883192	0.117014	0.993728	-0.0202976	0.997995	0.453998	0.753574	1.36489	0.406302	0.372763	0.273109	10.7249	6	0.0972607	0.172289
AC073263.1	0.373739	0.944516	-0.338088	0.893919	-0.300203	0.881493	1.28252	0.612048	-1.82888	0.457977	-0.281154	0.987307	1.3317	0.844285	-0.610053	0.665992	-0.169526	0.942899	-0.0365456	0.215575	7.08007	6	0.313506	0.865383
AC073263.2	1.4125	0.681731	2.34985	0.207863	-1.73665	0.259222	0.4397	0.893967	0.241091	0.942229	-1.35807	0.829398	0.0242153	0.996902	-1.35847	0.294068	0.358947	0.865762	0.106603	0.29699	12.6286	6	0.0493286	0.719635
AC073263.3	-0.224908	0.967042	-2.31587	0.212594	1.39704	0.378732	-0.958005	0.723165	0.44294	0.884725	0.895395	0.930296	0.652775	0.94791	1.47846	0.248074	0.0303286	0.991016	0.00778407	0.256658	9.6101	6	0.142061	0.975805
AC073314.1	-1.23327	0.729569	-1.80434	0.339222	0.703724	0.695432	-0.187377	0.962294	-1.96483	0.425141	-0.3728	0.981486	0.375374	0.968817	-3.26625	0.0065297	-1.60296	0.311123	-0.329768	0.205725	6.56161	6	0.363296	0.108944
AC073316.1	-0.792277	0.840284	-1.7632	0.351749	-2.6477	0.0816825	-0.617328	0.843214	-0.7344	0.791266	0.830943	0.937073	1.33651	0.843532	0.458965	0.751102	-1.16397	0.490182	-0.348059	0.299027	12.5038	6	0.0516283	0.244436
AC073321.1	-0.138692	0.979663	-0.942181	0.65391	-0.406523	0.833993	0.0824103	0.981867	-1.2598	0.613908	-1.7893	0.69932	0.211578	0.985524	-1.24751	0.340845	-1.91	0.213172	-0.369517	0.193464	2.26435	6	0.893852	0.0561333
AC073332.1	1.59691	0.649151	0.792661	0.716279	0.920693	0.590695	1.32995	0.600018	-0.0597578	0.987217	1.69393	0.721103	-0.579921	0.951752	2.74466	0.0229776	2.07644	0.171577	0.403313	0.194233	4.69256	6	0.583805	0.0378532
AC073342.1	-1.19046	0.737094	0.257832	0.921617	0.115439	0.956663	-0.554937	0.86336	-1.88733	0.440296	-1.42166	0.808465	0.541438	0.955744	-3.29284	0.00608432	-1.86461	0.226062	-0.361826	0.19405	4.20449	6	0.649025	0.0622367
AC073342.2	0.159929	0.976667	1.82481	0.333329	-0.165747	0.935799	0.354705	0.918643	-1.09571	0.66907	0.284072	0.98675	0.750481	0.937301	-1.31746	0.310915	0.475953	0.815869	0.0917185	0.192705	5.12675	6	0.527662	0.634108
AC073389.1	-1.66795	0.641551	-0.0523539	0.986076	-0.940818	0.580266	-0.553982	0.863381	-0.587855	0.837684	-1.69786	0.721139	-0.245993	0.981643	-2.96249	0.0139264	-2.18656	0.143727	-0.423127	0.193513	2.48462	6	0.870184	0.0287746
AC073439.1	1.6903	0.63736	0.0653674	0.982074	-1.98047	0.19287	0.0129054	0.998512	0.00401917	0.99927	-0.251361	0.988335	-0.142431	0.993959	0.95188	0.481179	-0.330291	0.87805	-0.0688511	0.208456	6.73354	6	0.346193	0.74118
AC073476.3	-1.59452	0.648883	-1.18741	0.550333	-1.81503	0.236022	-0.567821	0.859039	1.21916	0.626305	-0.803684	0.94245	-0.346428	0.972	-3.20243	0.0077329	-1.4666	0.365691	-0.3316	0.226102	7.64322	6	0.265424	0.142486
AC073508.3	0.875966	0.819274	-0.136692	0.960222	0.489869	0.795417	0.517362	0.873948	-0.878562	0.740503	-1.00978	0.907799	-2.27114	0.71417	-2.88496	0.0166401	-0.878272	0.626662	-0.191421	0.217952	7.16369	6	0.305974	0.379796
AC073529.1	0.111304	0.982346	1.44863	0.454128	-1.84981	0.227017	-0.749365	0.799364	-1.44253	0.563762	1.43044	0.806146	-0.419619	0.963989	-1.09728	0.409407	-0.44083	0.829205	-0.116709	0.264747	10.1562	6	0.118228	0.659336
AC073593.2	-0.70654	0.858213	-1.42621	0.461575	-1.45567	0.356071	-1.40794	0.574883	-1.0075	0.700124	-1.73124	0.71494	-0.172013	0.990792	-1.55012	0.223627	-3.03446	0.0288486	-0.59252	0.195264	1.46845	6	0.961563	0.00240969
AC073610.2	-0.83974	0.828333	1.67381	0.379754	-2.06661	0.173365	-1.26865	0.618229	0.175226	0.956586	-2.29058	0.497711	0.318612	0.973818	-2.07626	0.092559	-1.16195	0.490459	-0.331134	0.284982	11.4991	6	0.0741224	0.245257
AC073896.1	-1.63602	0.649089	-3.14951	0.10237	-0.771792	0.663289	-1.48122	0.552635	-0.589509	0.83733	-0.364451	0.982569	-0.274914	0.979515	-3.00079	0.0126741	-2.34676	0.111768	-0.595133	0.253598	9.22177	6	0.161485	0.0189376
AC073916.1	1.4585	0.673616	0.922187	0.663	-0.420192	0.82681	1.31802	0.602397	-0.651327	0.818559	-0.588132	0.966268	-0.462366	0.963233	-0.732785	0.596989	0.167186	0.943871	0.0322483	0.192888	5.84734	6	0.440507	0.867223
AC073957.3	0.472494	0.923253	1.52369	0.428396	-2.00958	0.1856	0.820474	0.774431	-0.672683	0.813449	-0.425247	0.977201	-1.1426	0.870445	0.254677	0.865706	-0.486705	0.810514	-0.11887	0.244234	8.72453	6	0.189673	0.626467
AC074032.1	-0.919067	0.810804	1.14436	0.568063	-2.0208	0.183564	-3.87762	0.0719231	-0.808815	0.765171	-2.09632	0.591234	0.0432897	0.996748	-3.70439	0.00191436	-1.89996	0.215804	-0.695318	0.365965	17.2903	6	0.00827341	0.0574386
AC074035.1	0.557344	0.897968	0.494838	0.836611	0.521328	0.780864	-1.34251	0.595414	-1.47479	0.554652	-1.75184	0.709697	2.13247	0.722269	-2.56139	0.0345341	-0.260336	0.904908	-0.0735874	0.282663	11.3355	6	0.0785458	0.794604
AC074099.1	0.261268	0.960345	-1.13772	0.570332	1.73032	0.261267	1.05639	0.689717	-0.508034	0.86161	0.429959	0.977141	1.20452	0.86059	-1.76892	0.158989	0.971503	0.58178	0.196916	0.202693	6.40539	6	0.379342	0.331298
AC074351.1	1.9067	0.598559	2.20222	0.238322	-1.85494	0.225286	-1.86291	0.441988	-1.39394	0.575293	1.22558	0.867001	0.191211	0.988999	-1.79443	0.152685	0.120765	0.959349	0.0444674	0.368213	18.8696	6	0.00438956	0.903877
AC074386.1	1.18382	0.738491	2.14452	0.249827	0.437223	0.818714	-0.446631	0.891458	0.857296	0.748751	-0.947758	0.919547	0.618558	0.949008	1.47167	0.250548	1.06192	0.538103	0.233329	0.219724	7.3466	6	0.289979	0.288271
AC074387.1	0.33496	0.947852	-0.39157	0.874891	-2.15414	0.154837	-1.90104	0.42766	-0.569946	0.842513	-1.08023	0.898022	-0.379692	0.968681	-1.60662	0.205384	-2.31585	0.118474	-0.452834	0.195537	4.79252	6	0.570686	0.0205666
AC077690.1	0.187833	0.973203	1.23591	0.530204	-2.30636	0.126814	-1.66903	0.495332	-0.687412	0.809175	-0.189474	0.989772	0.0391762	0.996753	-2.34215	0.0550217	-1.08006	0.530274	-0.261528	0.242142	8.52685	6	0.201988	0.280115
AC078795.1	-1.07388	0.766909	0.118953	0.966148	0.668874	0.710246	-0.0653595	0.984773	-1.69155	0.495721	-0.968834	0.916154	-1.70956	0.802618	-3.44368	0.00402713	-1.85107	0.229527	-0.359926	0.194442	4.91514	6	0.554743	0.0641598
AC078795.2	0.0993941	0.985716	-0.412778	0.867309	0.696691	0.697796	0.146533	0.970748	-0.500696	0.865342	-0.51611	0.970151	0.0598795	0.995906	-0.981332	0.46616	-0.310393	0.88517	-0.05945	0.191531	1.11142	6	0.981034	0.756262
AC078795.3	0.231935	0.965414	-2.33678	0.209472	0.141762	0.946352	1.29983	0.607728	-0.401174	0.897404	-0.133405	0.993941	0.670172	0.944775	-0.629551	0.654749	-0.149756	0.950476	-0.0341451	0.228005	7.81701	6	0.251818	0.880957
AC078842.3	0.0934815	0.987544	0.527809	0.824299	-0.418231	0.827759	0.510815	0.875146	-0.46131	0.878464	-0.197774	0.98881	-0.164012	0.991392	-0.0103694	0.994632	-0.165263	0.944588	-0.0316347	0.19142	0.97468	6	0.986554	0.868737
AC078846.1	0.311333	0.952186	0.248953	0.923598	0.0321851	0.988036	-1.37613	0.586002	-0.414649	0.893248	0.556523	0.968644	-0.31474	0.974471	-2.0684	0.0937326	-0.300244	0.890479	-0.0576939	0.192157	2.54424	6	0.863484	0.763991
AC078880.2	0.713178	0.857921	0.681909	0.76134	-0.870548	0.614316	-0.584444	0.853628	-2.1725	0.384195	0.166408	0.991768	-0.551161	0.955131	-1.94427	0.117629	-1.2283	0.461385	-0.238236	0.193957	5.61559	6	0.467598	0.219336
AC078881.1	-0.822126	0.834102	-1.00105	0.631042	-1.87912	0.219368	-0.259563	0.943631	-3.00247	0.244323	0.442063	0.975551	0.23711	0.982636	-2.10833	0.0872039	-1.90641	0.214118	-0.481672	0.252659	9.16601	6	0.164455	0.0565968
AC078923.1	-0.662202	0.872615	1.19842	0.545017	0.32379	0.870772	2.80271	0.231414	-0.438668	0.885796	0.408	0.979265	-0.369127	0.96922	1.17233	0.374327	0.943336	0.594244	0.239851	0.254258	9.3065	6	0.15706	0.345509
AC078925.3	1.39603	0.685071	1.42674	0.461248	0.0031737	0.998672	0.0699202	0.983833	-0.546036	0.850459	0.429364	0.977342	-0.255311	0.980916	0.256826	0.864538	0.674316	0.725007	0.129535	0.192099	4.08239	6	0.665528	0.50011
AC078980.1	0.365697	0.945107	0.219386	0.932709	-2.49022	0.0998316	3.12003	0.184536	-0.702499	0.802843	0.694251	0.954539	-0.846751	0.920776	-1.06261	0.425494	0.0902796	0.9692	0.0327624	0.3629	17.8094	6	0.00672657	0.928065
AC079035.1	0.848918	0.826446	-0.681255	0.761287	0.828328	0.635243	-1.33297	0.598926	-0.877601	0.740405	0.0183137	0.997746	1.49629	0.811642	-2.33831	0.0554594	-0.0971027	0.967309	-0.0200933	0.206928	6.63491	6	0.355933	0.922645
AC079089.1	-0.145431	0.978284	-0.332234	0.895053	1.47727	0.348053	1.80613	0.45496	-0.484768	0.870826	0.84921	0.936144	0.534409	0.957324	1.99442	0.107402	1.31028	0.42869	0.254246	0.194039	5.10089	6	0.53094	0.1901
AC079140.6	0.450782	0.930993	1.02717	0.61826	-0.440247	0.816997	0.347882	0.92042	-1.0891	0.671799	-0.4996	0.970878	-0.245759	0.981513	-1.40548	0.275507	-0.477729	0.81515	-0.0917783	0.192114	2.84103	6	0.828518	0.632843
AC079142.1	0.0590779	0.992234	0.615367	0.788329	0.949615	0.576376	0.474114	0.885603	0.0184107	0.996511	0.258419	0.988788	-0.836373	0.923081	-0.289718	0.845899	0.58196	0.767809	0.111714	0.191961	1.93668	6	0.925429	0.560593
AC079145.1	-0.0111409	0.99876	2.93797	0.118481	-0.900101	0.600563	0.796521	0.784876	0.186427	0.954266	-0.16243	0.992143	0.235972	0.983058	1.25136	0.339249	0.83703	0.64774	0.213234	0.254751	9.49176	6	0.147752	0.402576
AC079148.1	-0.69182	0.863305	-1.87871	0.318214	2.27183	0.133471	-0.113471	0.977417	-0.959272	0.714139	-1.80514	0.695412	-0.31726	0.97378	-3.62244	0.00241173	-0.952053	0.589824	-0.264024	0.277321	10.9591	6	0.0896502	0.34107
AC079160.1	-0.829441	0.831785	-0.280759	0.913895	-0.31156	0.876044	0.697718	0.814883	0.684102	0.810426	0.905634	0.927411	-0.263564	0.979988	0.459036	0.751085	0.565066	0.77578	0.108509	0.192029	2.38902	6	0.880676	0.572029
AC079171.1	-0.90432	0.81409	0.623535	0.784526	0.462362	0.807414	-0.143668	0.971113	0.703531	0.802638	-1.69143	0.722561	-0.362359	0.970116	-1.35378	0.295909	-0.561326	0.777742	-0.108288	0.192915	4.61312	6	0.5943	0.574575
AC079174.2	-0.0187491	0.998328	-0.357808	0.886811	-0.316081	0.874105	-0.226221	0.953112	-0.340892	0.915893	-1.07625	0.898918	-0.44612	0.96304	-2.28783	0.0612753	-1.1621	0.490371	-0.22287	0.191783	0.402538	6	0.998831	0.245195
AC079248.1	0.601521	0.888017	0.492425	0.83784	-1.67659	0.277285	-1.99875	0.407023	-1.40343	0.573602	0.869105	0.932791	-0.111685	0.994496	-0.973277	0.470311	-1.01472	0.559778	-0.249512	0.245892	8.79701	6	0.18532	0.310237
AC079248.3	-0.175443	0.975326	-0.679676	0.76215	-1.92896	0.205861	0.702265	0.813653	-2.13072	0.3881	-0.743226	0.946551	0.297869	0.97668	-1.66335	0.187897	-1.96785	0.197677	-0.384751	0.195518	6.00746	6	0.422355	0.0490853
AC079298.3	0.995147	0.785102	-1.44607	0.455	-1.66396	0.281875	-1.18802	0.643311	-2.27485	0.364991	0.760852	0.945264	-0.210715	0.985371	-2.32299	0.0573227	-1.54055	0.334518	-0.394557	0.256115	9.45359	6	0.149629	0.123427
AC079305.2	0.122735	0.981302	0.380519	0.879695	-0.0102129	0.99575	-0.431239	0.89588	-2.25195	0.37127	-0.0116345	0.997829	1.44896	0.819389	-0.490548	0.732885	-0.501303	0.803748	-0.10803	0.215498	7.0744	6	0.314021	0.616158
AC079341.1	-0.168402	0.975787	1.53184	0.425739	-0.400752	0.836676	2.13314	0.370028	-1.60122	0.51967	0.369824	0.98174	0.05269	0.99641	-0.648282	0.644255	0.516429	0.797605	0.133056	0.257647	9.64385	6	0.140474	0.605555
AC079411.1	0.188063	0.973272	2.2217	0.233013	0.0516245	0.981258	-0.299002	0.934547	-3.02366	0.244219	-0.65573	0.958853	-0.277912	0.978471	-1.77489	0.157484	-0.420635	0.838688	-0.127891	0.304043	13.2084	6	0.0398432	0.674022
AC079447.1	0.225517	0.966863	2.2977	0.216089	-1.55843	0.318789	-1.64379	0.506502	0.297245	0.927797	-0.700888	0.953089	0.953929	0.896288	0.600776	0.670821	-0.0514594	0.983008	-0.0148561	0.288696	11.8714	6	0.0649009	0.958959
AC079741.1	-0.801596	0.83886	-1.52872	0.427579	-2.74069	0.0730932	-0.260402	0.943108	-0.433516	0.886971	0.240285	0.988559	-0.526075	0.958505	-2.69228	0.0257643	-1.78199	0.249626	-0.409822	0.22998	7.76516	6	0.255818	0.0747511
AC079742.1	0.337725	0.947677	0.538945	0.820343	0.0564626	0.979485	0.404863	0.905256	-0.385434	0.902935	0.797893	0.941839	1.13653	0.873329	1.05304	0.429908	0.968775	0.58291	0.186116	0.192115	1.70998	6	0.944348	0.332658
AC079922.2	1.85902	0.609293	0.62397	0.784258	-2.15109	0.155244	0.197503	0.959467	-0.889288	0.738394	-0.191705	0.989337	-0.286814	0.978537	-0.680173	0.626548	-0.353758	0.86857	-0.0880461	0.248888	9.06748	6	0.169819	0.72352
AC080038.2	0.888598	0.817771	0.740784	0.738435	0.484644	0.797656	-0.153942	0.969422	0.743467	0.787889	-0.494724	0.970631	-0.102834	0.99465	-2.51224	0.0385843	0.638479	0.741359	0.122442	0.191772	1.99736	6	0.919941	0.523162
AC080075.1	-0.615703	0.884506	-0.43609	0.857944	0.775682	0.661608	1.5105	0.544093	0.168225	0.958792	-0.739168	0.946391	-0.313226	0.974108	-0.858766	0.528979	0.0756969	0.973714	0.014588	0.192716	4.1196	6	0.660495	0.93966
AC080080.1	-0.293508	0.954482	1.13358	0.57179	-1.20162	0.459881	-1.26672	0.618357	-1.28804	0.603659	1.4375	0.805951	-0.485157	0.96064	0.446231	0.758299	-0.603092	0.758033	-0.139845	0.231879	8.01667	6	0.236884	0.546447
AC080128.3	0.026723	0.997053	1.26558	0.521126	-1.61687	0.297993	1.65598	0.503259	-1.0539	0.683215	0.651537	0.959278	0.453551	0.963092	1.33665	0.302791	0.381878	0.85584	0.0921898	0.241412	8.5692	6	0.199294	0.702552
AC080129.2	1.46667	0.671123	0.599395	0.794451	-0.91006	0.596007	-0.435275	0.895771	-0.157015	0.961379	2.76829	0.337664	-0.341402	0.972365	-1.07743	0.418754	0.864951	0.633087	0.222609	0.257366	9.68001	6	0.138791	0.387066
AC082651.1	-0.802615	0.838651	-0.796851	0.715051	-1.5339	0.326351	-0.364287	0.915926	1.02229	0.692971	0.628727	0.959916	0.0614812	0.995836	2.38204	0.0505689	-0.226911	0.918863	-0.0438011	0.193032	5.15739	6	0.523791	0.820493
AC082651.3	0.374117	0.944606	0.497335	0.835562	-0.934345	0.583069	0.356797	0.918973	0.202311	0.950663	-1.27556	0.857553	0.460259	0.963035	-0.951006	0.481669	-0.368875	0.861912	-0.0709672	0.192388	3.13135	6	0.79219	0.712221
AC083805.1	-0.116561	0.981921	0.745864	0.736256	-0.84012	0.629988	-1.38485	0.583187	-0.349978	0.914372	-1.12084	0.888821	0.120521	0.993093	-0.926808	0.494008	-1.27463	0.441572	-0.245933	0.192944	2.96212	6	0.813586	0.202439
AC083805.3	2.22236	0.571108	1.51756	0.430775	-1.65136	0.285918	0.390863	0.909016	-2.09066	0.396558	-1.43738	0.805444	0.600649	0.950431	-1.84185	0.141074	0.00583422	0.998104	0.00195813	0.335628	15.907	6	0.0142619	0.995345
AC083843.3	-2.44028	0.591743	-1.40418	0.468532	1.74579	0.256253	1.35474	0.591981	-1.44987	0.561807	-0.554549	0.968355	-0.217196	0.98526	-3.20546	0.00768032	-0.681281	0.720693	-0.215636	0.316516	14.1585	6	0.0279154	0.495694
AC083862.2	0.822891	0.834147	0.641165	0.777752	-1.44297	0.36173	-0.396602	0.907884	-2.07077	0.398607	-0.511558	0.970526	0.00267039	0.999553	-1.0339	0.439365	-1.48001	0.361038	-0.287514	0.194265	5.68704	6	0.459144	0.13887
AC083864.3	1.02761	0.775079	-0.640053	0.777955	-1.98147	0.192594	-0.706543	0.812552	-1.26711	0.611694	-1.5458	0.776075	0.156032	0.991494	-3.49581	0.00349825	-2.20784	0.139345	-0.430754	0.195102	5.03593	6	0.539213	0.0272551
AC083870.1	0.0946667	0.98708	2.98157	0.114722	-1.04787	0.528898	-1.23409	0.631236	0.784	0.774239	0.251651	0.988179	1.4826	0.815559	2.21902	0.0701757	0.822564	0.654248	0.253248	0.307877	13.3647	6	0.0375968	0.410756
AC083973.1	1.02556	0.775843	3.36573	0.0885436	-1.48369	0.345821	0.0144846	0.998191	-0.512009	0.860647	0.322535	0.984125	0.602546	0.949893	0.91292	0.500421	0.830476	0.6502	0.268368	0.323149	14.7574	6	0.0222295	0.40627
AC084036.1	0.687784	0.865066	0.46578	0.845981	-1.24706	0.440914	1.25575	0.624358	-0.263948	0.93751	-0.775225	0.942997	0.287185	0.978408	-0.913846	0.499921	-0.129661	0.956751	-0.0250098	0.192885	4.55838	6	0.601565	0.896834
AC084262.1	1.53122	0.658714	0.359721	0.886212	-1.64295	0.289595	-1.32983	0.599932	-1.02674	0.691328	0.801739	0.942084	0.451654	0.963073	-1.23074	0.347919	-0.349142	0.870509	-0.0845632	0.242203	8.64405	6	0.194608	0.726983
AC084337.2	-0.871843	0.819705	-2.10294	0.262336	-1.50002	0.339451	-1.71078	0.484518	-0.758744	0.782822	-2.64829	0.383011	-0.330365	0.972891	-4.91027	3.30579e-05	-3.7721	0.00425654	-0.747476	0.198159	3.82883	6	0.699827	0.00016188
AC084375.1	0.545854	0.901293	0.915165	0.666164	-0.748764	0.673711	0.248573	0.946415	-1.75294	0.480767	-0.80287	0.942327	-0.021079	0.99802	-2.60161	0.0316288	-1.03023	0.55233	-0.199037	0.193197	4.4144	6	0.620783	0.302903
AC084757.3	0.155399	0.976971	-0.48275	0.841639	-0.486719	0.796639	0.035609	0.993165	-0.153489	0.962516	-1.36136	0.828167	0.357692	0.970191	-2.67928	0.0265183	-0.933367	0.599152	-0.179284	0.192084	1.62898	6	0.950471	0.350631
AC084757.4	-0.536193	0.904026	0.218843	0.932511	-0.191495	0.924898	0.0759449	0.983294	-0.655692	0.817659	-0.706969	0.95098	0.329726	0.973085	-1.30625	0.315366	-0.701539	0.711275	-0.134397	0.191574	0.924134	6	0.988325	0.482967
AC084782.1	-0.111265	0.982323	-1.17429	0.555692	-2.22066	0.14279	-0.990632	0.711231	-1.0135	0.696841	-1.01241	0.908126	-0.270472	0.978386	-3.22069	0.00736994	-2.55046	0.0784901	-0.497246	0.194963	2.92448	6	0.818264	0.010758
AC084816.1	0.961139	0.796213	-2.28679	0.218178	-0.788729	0.654809	1.23551	0.630839	0.495541	0.86734	0.28672	0.986343	1.5677	0.811584	-1.06744	0.423293	0.403417	0.846141	0.110317	0.273456	10.7406	6	0.0967324	0.686642
AC084866.1	0.990073	0.786766	-0.22022	0.932445	-2.35679	0.118346	0.981945	0.715773	-0.71223	0.799229	-1.07923	0.898885	1.1203	0.872389	-2.51641	0.0382347	-0.41983	0.839202	-0.109818	0.261576	9.8297	6	0.132009	0.674609
AC084876.2	0.719915	0.857393	0.899993	0.672501	-2.23461	0.13993	-0.305297	0.933458	-1.46439	0.557483	0.735087	0.947574	-1.29243	0.845259	-2.69207	0.0257784	-0.883396	0.623674	-0.228519	0.258683	9.63331	6	0.140968	0.377022
AC084879.2	-0.253519	0.96199	0.864437	0.686648	-0.023601	0.990875	0.161096	0.967276	0.741852	0.788422	1.85148	0.685289	1.74891	0.800699	3.1028	0.00992982	2.06685	0.17354	0.401759	0.194382	3.60317	6	0.730197	0.038748
AC087071.1	1.4752	0.668874	-0.219314	0.932615	-0.66294	0.712711	1.49382	0.548145	-0.60731	0.832587	-0.839849	0.938384	-0.753816	0.936921	0.750703	0.587366	-0.344503	0.872125	-0.0693463	0.201293	6.37677	6	0.382333	0.730468
AC087164.1	0.349932	0.947339	1.36852	0.481954	-0.295577	0.882509	0.830222	0.771222	-1.74881	0.482565	-0.864599	0.934188	0.328565	0.972669	-0.155034	0.920337	-0.427207	0.835329	-0.086359	0.202148	6.41527	6	0.378313	0.669228
AC087235.1	-0.252875	0.962144	-2.43487	0.190047	0.944066	0.578828	-0.703425	0.813317	-1.85484	0.449058	0.668825	0.957808	1.90104	0.763592	-2.29611	0.0603093	-0.415709	0.841111	-0.132959	0.319836	14.3883	6	0.0255871	0.677623
AC087289.2	0.596713	0.888308	1.39308	0.472679	0.520298	0.781008	0.77905	0.790227	-0.722487	0.795795	0.230624	0.988193	-0.104754	0.994815	0.0367842	0.981843	0.743937	0.691103	0.142983	0.192198	3.20707	6	0.782445	0.456915
AC087392.2	0.773484	0.844396	3.41902	0.0864556	0.57468	0.755453	1.1578	0.652405	0.300423	0.926438	-0.399561	0.980361	-0.452546	0.96341	-0.158256	0.918526	1.40096	0.391434	0.410986	0.29336	12.2366	6	0.0568942	0.161225
AC087477.2	0.839964	0.828163	-0.882643	0.679605	2.09333	0.166941	-0.775235	0.79147	-0.757884	0.782681	-1.50687	0.781707	-1.1234	0.871765	0.632746	0.653083	-0.707497	0.708486	-0.178601	0.25244	9.23138	6	0.160978	0.479258
AC087482.1	0.720416	0.857351	0.779316	0.721584	-0.20081	0.920929	-0.0190017	0.996988	-0.0382537	0.992152	0.595379	0.966267	0.340076	0.97185	0.622437	0.659327	0.736689	0.695106	0.141074	0.191498	1.0959	6	0.981714	0.461312
AC087498.1	0.715698	0.85793	0.978629	0.641447	-0.65727	0.715315	-0.277333	0.938824	-1.31004	0.59765	-0.794275	0.942427	0.181385	0.990038	-2.31777	0.0579048	-0.844985	0.644088	-0.162761	0.19262	3.64483	6	0.724612	0.398119
AC087500.1	0.081219	0.989099	0.200012	0.938901	-0.610425	0.738404	-0.839415	0.7683	-1.90623	0.437307	0.695456	0.954182	-0.622468	0.950297	-0.856939	0.529912	-1.15852	0.492227	-0.224185	0.193511	4.28653	6	0.637963	0.246653
AC087501.1	0.206396	0.970126	-0.0637323	0.982863	1.40067	0.377498	0.632067	0.838782	-0.867184	0.744732	0.801252	0.942289	0.325484	0.972791	-0.721426	0.603537	0.807489	0.66066	0.15564	0.192746	3.25597	6	0.776102	0.419385
AC087516.1	-1.53462	0.658363	-0.885993	0.677804	-1.91652	0.209571	1.41355	0.57291	-0.976701	0.709298	0.0197809	0.997846	0.999351	0.889636	-2.77005	0.0217239	-0.804383	0.662321	-0.209798	0.260819	9.80237	6	0.133225	0.421176
AC087521.1	-0.192552	0.972742	2.25994	0.224665	-1.05624	0.524626	0.557775	0.862534	-1.14888	0.652808	0.605481	0.963109	-1.14731	0.869972	0.662736	0.635663	-0.0659746	0.977905	-0.0168676	0.255668	9.54928	6	0.144961	0.947398
AC087521.2	-0.918292	0.810889	1.29348	0.510884	-2.42716	0.108523	0.862457	0.759073	-2.00898	0.410461	0.370738	0.98197	1.64936	0.807018	0.0559924	0.971588	-0.24471	0.910689	-0.0822385	0.336065	15.6783	6	0.0155886	0.806681
AC087632.2	-0.445968	0.931093	0.306648	0.905573	-1.29416	0.420141	-0.783819	0.788894	-0.893302	0.737042	-0.579696	0.966725	-0.113437	0.993714	-0.855558	0.530644	-1.50166	0.35087	-0.289228	0.192605	1.47406	6	0.961199	0.133184
AC087667.1	-1.06353	0.769628	-2.53568	0.174134	0.442197	0.816359	0.311097	0.932533	-2.30392	0.364054	-0.638566	0.960125	0.858093	0.918147	-3.00363	0.012586	-1.35535	0.410244	-0.369077	0.272311	10.6414	6	0.100112	0.175305
AC087721.2	-1.59997	0.648448	-0.488511	0.839372	-1.87752	0.219601	-0.0427614	0.990822	1.53006	0.539758	0.0880123	0.995294	-0.0278527	0.99685	-0.81945	0.550093	-0.584504	0.766742	-0.140308	0.240046	8.52668	6	0.201999	0.558882
AC087741.1	-0.26364	0.959691	-0.695906	0.756033	-0.379248	0.847197	0.487476	0.88301	1.44329	0.563268	-1.18771	0.871081	0.525977	0.958306	-1.57424	0.215895	0.00288754	0.999186	0.000557273	0.192992	4.70564	6	0.582082	0.997696
AC087854.1	-1.16128	0.743282	-1.35825	0.485836	-1.76363	0.250583	-0.796579	0.784972	-0.740189	0.788493	0.571402	0.968351	0.0604131	0.995766	-0.455647	0.752737	-1.60092	0.311839	-0.310197	0.193762	5.25346	6	0.51174	0.109395
AC087863.2	-0.569214	0.895085	-0.872723	0.683584	-0.406165	0.834162	0.739035	0.802142	1.20615	0.630448	-1.85648	0.681426	-0.314049	0.974213	-2.40163	0.0485972	-0.735756	0.695264	-0.146085	0.19855	6.22824	6	0.398115	0.461879
AC087897.2	-0.75324	0.846918	-1.54351	0.421857	-2.36113	0.117909	0.0114315	0.998841	-2.94911	0.251195	0.691715	0.954501	0.579043	0.951609	-2.96866	0.0137386	-1.63095	0.300174	-0.498287	0.305519	13.0007	6	0.0430243	0.102901
AC089998.1	0.680245	0.867257	-0.135209	0.961084	0.0371059	0.986572	-1.4951	0.547608	-0.564307	0.843751	0.437516	0.975905	-0.648363	0.947981	-1.96285	0.114009	-0.594816	0.761926	-0.114512	0.192517	3.29415	6	0.771125	0.551967
AC090001.1	0.571629	0.894689	0.544747	0.817536	-0.940383	0.580335	-0.138683	0.971897	-0.356976	0.912151	-1.26138	0.86163	-0.918567	0.902464	-1.80557	0.149896	-1.16235	0.490391	-0.223977	0.192694	2.73829	6	0.840904	0.245095
AC090015.1	-0.402179	0.941174	0.52516	0.825071	-2.05101	0.177587	-1.35257	0.592026	-1.38291	0.578715	-0.329192	0.98321	0.627809	0.949316	-2.06379	0.0945527	-1.72401	0.270166	-0.336021	0.194906	5.91635	6	0.432625	0.0847056
AC090061.1	-0.141889	0.979127	1.60445	0.399751	-0.462831	0.807134	-0.694589	0.815647	-2.02115	0.408003	-0.95389	0.919462	-0.188302	0.989688	-1.82938	0.144171	-1.46796	0.365037	-0.287855	0.196091	6.08936	6	0.413255	0.142114
AC090114.2	0.531884	0.905969	-0.753468	0.732767	-0.3266	0.869816	-0.302879	0.933789	0.158865	0.960776	-2.29866	0.494474	0.328263	0.972454	-3.37023	0.00497135	-1.2944	0.43442	-0.250746	0.193715	4.79039	6	0.570965	0.195526
AC090136.3	-1.27772	0.720166	0.0999667	0.972282	-2.20412	0.14568	-1.47177	0.554792	-0.176748	0.955989	-0.345254	0.983595	-0.645825	0.947212	-2.0048	0.105425	-1.95113	0.202145	-0.379925	0.194721	5.42743	6	0.490271	0.0510419
AC090152.1	0.347003	0.947358	-1.08297	0.592591	2.13263	0.159191	-1.82363	0.451039	-1.09716	0.668512	-1.54215	0.775302	0.450143	0.96279	-0.599835	0.671328	-0.730392	0.69776	-0.203817	0.279051	11.0386	6	0.0871911	0.465151
AC090159.1	-1.09211	0.761598	0.200758	0.938728	0.72774	0.683689	0.30508	0.933434	-1.89706	0.439027	1.61258	0.752804	-1.9108	0.761041	-0.454324	0.753483	-0.531496	0.791007	-0.150496	0.283156	11.4803	6	0.0746193	0.595075
AC090197.1	-0.870641	0.819857	-1.61749	0.39608	-2.48152	0.100603	-0.490101	0.882634	-2.38649	0.344105	0.107525	0.99461	-0.683341	0.942342	-2.66276	0.0275518	-2.76817	0.0528298	-0.612131	0.221132	7.16193	6	0.306132	0.0056372
AC090204.1	-1.16271	0.743067	-1.16368	0.560206	1.04681	0.529283	1.39768	0.577189	0.200159	0.951024	2.21283	0.532235	-0.395766	0.967082	1.58359	0.212866	0.768676	0.678757	0.192713	0.250708	9.18383	6	0.1635	0.442086
AC090229.1	0.133078	0.980056	-0.391969	0.874848	-1.16356	0.476136	-0.842302	0.767045	-1.33647	0.592131	-0.588988	0.966206	0.488023	0.960273	-2.38845	0.0498348	-1.58376	0.318097	-0.305712	0.19303	2.09764	6	0.910503	0.113249
AC090236.1	1.25331	0.726909	2.08817	0.26491	-0.958973	0.571318	0.805048	0.781013	-0.778262	0.774967	0.0193333	0.997746	-1.45155	0.819691	-0.713782	0.608016	0.230835	0.916733	0.0612727	0.265439	10.2067	6	0.116213	0.817443
AC090286.1	-0.440962	0.932517	1.52128	0.429582	-2.38734	0.114558	0.068875	0.983858	-0.0933343	0.979292	-1.57288	0.762451	0.060898	0.995937	0.674552	0.629468	-0.877372	0.627125	-0.221024	0.251916	9.20255	6	0.162503	0.380285
AC090360.1	0.238429	0.96417	0.576442	0.804296	-1.55807	0.31889	-1.08435	0.679207	-1.63307	0.513283	-0.912823	0.926909	-1.88399	0.763855	-3.62328	0.00240723	-2.47476	0.0894898	-0.484877	0.195929	4.91773	6	0.554408	0.0133327
AC090398.1	1.19808	0.737249	1.20477	0.542219	0.132511	0.950358	0.775974	0.791092	-2.20654	0.378536	-1.36596	0.825659	-0.406078	0.966422	-0.366092	0.804519	-0.310804	0.885297	-0.0794148	0.255514	9.57053	6	0.143942	0.75595
AC090403.1	0.531215	0.906371	1.25015	0.526642	-0.764683	0.666595	1.6353	0.509177	0.067803	0.984658	-0.766201	0.945472	-0.434276	0.963346	-1.62738	0.199337	0.286901	0.894561	0.0554415	0.193243	5.80194	6	0.445738	0.774188
AC090510.1	0.858723	0.822629	1.25099	0.526611	-1.49539	0.340992	-1.79689	0.458192	-1.35368	0.586742	-1.51063	0.78077	-0.479804	0.961591	-2.8397	0.018531	-1.69341	0.279485	-0.386438	0.228202	7.67401	6	0.262972	0.0903784
AC090515.3	-0.904623	0.814107	-2.30232	0.215003	0.873079	0.613301	-0.250343	0.946036	0.0855318	0.981616	1.27547	0.857298	-0.997412	0.890602	-1.52928	0.230426	-0.543734	0.786629	-0.138433	0.254596	9.50239	6	0.147233	0.586624
AC090518.1	-0.0436925	0.994072	-1.29516	0.510474	-0.934692	0.583022	-0.90836	0.74102	-1.57153	0.525449	0.0131781	0.997666	-1.60231	0.807207	-3.10658	0.00983931	-2.25979	0.128726	-0.439393	0.194439	3.3087	6	0.769223	0.023834
AC090578.1	0.737705	0.851647	0.500471	0.834508	-0.191057	0.925083	-0.458973	0.887688	-0.433622	0.886919	-0.671959	0.957114	-0.923359	0.902284	-2.1177	0.0855938	-0.723908	0.700899	-0.13896	0.191957	2.00995	6	0.918782	0.469122
AC090617.10	1.10715	0.757162	2.48267	0.182109	-1.1408	0.485983	0.0629021	0.985387	-1.69186	0.495832	0.781666	0.942688	1.32037	0.843218	-1.10508	0.405574	0.752049	0.68699	0.232206	0.308764	13.5564	6	0.0350037	0.452022
AC090627.1	0.987367	0.787182	1.17588	0.554852	-0.825264	0.636425	-0.464956	0.887885	-1.9579	0.426174	0.963937	0.916753	-0.626116	0.949591	-2.90038	0.0160795	-0.33843	0.874997	-0.0792684	0.234224	8.19175	6	0.224389	0.735039
AC090643.1	-0.101958	0.98495	-0.774683	0.723751	-2.15304	0.155017	-1.45416	0.561064	-0.886644	0.738668	0.0835092	0.995451	2.44436	0.727373	-1.68836	0.180718	-0.768386	0.67895	-0.232636	0.30276	12.6418	6	0.0490904	0.442258
AC090707.1	-0.238611	0.964171	-1.8315	0.331574	-0.3465	0.859821	0.951727	0.725476	-1.83735	0.455716	0.141874	0.99287	0.771376	0.935265	-0.856494	0.530166	-0.833487	0.648904	-0.185361	0.222392	7.47051	6	0.279515	0.40457
AC090772.5	-0.164145	0.975824	-0.666835	0.768122	-0.434391	0.820041	-0.276476	0.939003	-0.595724	0.835448	-0.450551	0.97497	-0.176081	0.990144	0.263804	0.860723	-1.07003	0.534431	-0.204934	0.191522	0.180675	6	0.999885	0.284607
AC090821.2	-1.36886	0.692764	-0.542271	0.818483	-2.58408	0.0887825	-2.37164	0.330622	-2.12483	0.389535	-1.59198	0.755472	1.50829	0.811093	-3.92688	0.000927826	-2.49437	0.0860941	-0.718135	0.287902	11.0918	6	0.0855795	0.0126181
AC090844.2	-0.0252519	0.997208	0.106018	0.970533	-1.05726	0.524253	-0.396816	0.907852	0.309389	0.923709	-0.300859	0.985408	-0.194617	0.988811	-2.53627	0.0364871	-0.530262	0.791486	-0.101651	0.191699	1.23008	6	0.975373	0.59593
AC090907.1	0.391248	0.943098	0.770106	0.725676	-0.653767	0.716584	1.79901	0.457346	-2.40709	0.343261	-0.253391	0.988556	0.284057	0.978398	0.291099	0.845304	-0.0725813	0.975126	-0.0191645	0.264042	10.1061	6	0.120254	0.942139
AC090907.2	0.72013	0.857294	1.76633	0.350974	0.997025	0.55353	-0.0786437	0.98278	-1.72292	0.489418	-1.79203	0.69826	2.54811	0.721472	0.0376522	0.981493	0.722648	0.700982	0.25557	0.353658	17.3009	6	0.00823868	0.469896
AC090912.1	-0.130599	0.98018	-1.4134	0.46554	-1.58848	0.307687	0.194536	0.96062	0.509346	0.861218	0.874362	0.931439	0.572036	0.952778	-1.4714	0.250636	-0.027346	0.992024	-0.00528441	0.193243	5.92629	6	0.431498	0.978184
AC090921.1	-0.667044	0.87089	-1.85492	0.324429	-1.48413	0.345557	-0.509975	0.875328	-1.51667	0.542223	-0.136758	0.993177	1.13671	0.87358	-3.06854	0.0107882	-1.8052	0.241426	-0.36855	0.20416	6.44833	6	0.374883	0.0710433
AC090945.1	0.929088	0.807935	1.80075	0.340694	-0.534349	0.775061	0.678735	0.822356	-0.222061	0.945572	-0.839784	0.93801	-0.517935	0.957912	-2.66221	0.0275815	0.105506	0.964777	0.0203345	0.192734	5.86378	6	0.438622	0.915974
AC090987.1	-0.436872	0.933042	-2.67491	0.153684	-2.01784	0.184311	-1.86691	0.442141	-0.936719	0.719967	-1.65496	0.736308	-0.274654	0.979336	-4.19538	0.000380829	-3.58617	0.00710345	-0.709941	0.197967	5.73419	6	0.453616	0.000335574
AC090994.1	-1.09896	0.759228	-1.03811	0.6147	-3.01582	0.0505576	0.166281	0.965909	-1.88811	0.440401	-0.325639	0.983653	-0.656884	0.947543	-2.27912	0.0623123	-2.41163	0.0996909	-0.574927	0.238397	8.11496	6	0.229802	0.0158813
AC091045.2	0.0690867	0.990724	2.17135	0.244246	1.0736	0.516296	1.90363	0.427517	-1.82602	0.458616	0.397139	0.979997	1.14355	0.870295	-0.169224	0.912861	1.3189	0.424502	0.393966	0.298708	12.5893	6	0.0500422	0.187202
AC091133.1	0.763555	0.845127	0.759355	0.730096	0.252739	0.898842	-2.10002	0.377345	-1.11233	0.663875	-1.64485	0.742795	-0.189724	0.98965	-2.91176	0.0156751	-1.37929	0.400538	-0.296264	0.214795	6.98545	6	0.322195	0.167805
AC091138.1	0.368936	0.944073	-0.177787	0.947596	0.799904	0.648451	-1.83009	0.449827	0.632003	0.82502	0.246141	0.98842	-0.0547546	0.996419	0.286523	0.847641	0.148567	0.950883	0.0286782	0.193033	4.59775	6	0.596337	0.881896
AC091152.4	-1.89242	0.603107	-1.47452	0.444457	-0.205429	0.91873	-0.283646	0.938279	-1.57416	0.52521	-0.941928	0.921526	0.354115	0.970823	-2.90632	0.0158767	-2.23134	0.133776	-0.432392	0.193781	4.38981	6	0.62408	0.0256586
AC091153.3	-0.243445	0.96357	-0.0794796	0.978987	0.14922	0.942859	1.55635	0.52853	-1.04916	0.68402	0.36804	0.981864	-0.72357	0.938905	-0.0666238	0.966441	-0.0625401	0.979341	-0.0120641	0.192902	4.26591	6	0.640741	0.950133
AC091182.1	-1.2215	0.73259	-0.28147	0.913722	-0.473304	0.802236	0.27962	0.938529	-1.07799	0.676441	-0.378874	0.981454	1.46834	0.812277	0.516274	0.71909	-0.768264	0.678966	-0.14826	0.192981	4.74488	6	0.576926	0.44233
AC091230.1	-1.53838	0.65617	-0.0357846	0.991253	0.126391	0.952878	-0.934226	0.732226	-1.33371	0.592693	-2.14963	0.567136	1.01516	0.887523	-3.80102	0.00139867	-2.08679	0.168277	-0.413311	0.19806	6.13585	6	0.408146	0.0369068
AC091271.1	-0.741532	0.849644	-2.34907	0.207799	0.609562	0.738803	-0.443722	0.893151	-1.31134	0.597331	-2.37083	0.46772	-1.6559	0.806525	-3.49221	0.00353479	-2.96	0.0342294	-0.624726	0.211056	6.6614	6	0.353298	0.00307637
AC091544.2	0.0990082	0.985908	2.68207	0.153303	-0.550172	0.767376	-0.0445475	0.990476	-1.04466	0.6861	0.534523	0.967458	1.50283	0.812822	1.16558	0.377713	0.8402	0.646222	0.227269	0.270494	10.5584	6	0.10302	0.400796
AC091544.4	2.00201	0.584533	2.79009	0.138636	-0.497674	0.791116	1.28593	0.611998	-0.193197	0.952978	-0.45464	0.974849	0.296782	0.976955	0.396653	0.787059	1.36048	0.407973	0.400975	0.29473	12.403	6	0.0535591	0.173677
AC091544.5	-0.382938	0.94329	-0.756844	0.731052	0.284148	0.887688	1.17608	0.646918	-0.16806	0.95883	-0.17345	0.991463	1.37076	0.835321	-1.12467	0.397216	0.389038	0.852015	0.0749682	0.192701	3.96932	6	0.680828	0.697248
AC091563.1	0.0286551	0.997123	1.89024	0.315117	-0.892941	0.603896	-0.877459	0.752857	3.01056	0.247787	0.596071	0.966568	1.02721	0.885605	-0.318943	0.830006	1.27381	0.441723	0.365467	0.286909	11.6731	6	0.0696726	0.202731
AC091564.1	-0.789177	0.840562	-0.607091	0.791133	-1.05987	0.522949	-0.604151	0.847588	-0.804029	0.766564	1.00744	0.908485	0.575165	0.952289	-1.58085	0.213683	-0.65102	0.735379	-0.125495	0.192767	4.04806	6	0.670172	0.515034
AC091564.5	-1.38786	0.687406	0.277842	0.914857	-0.529359	0.77691	-0.102192	0.978406	-3.3526	0.197228	-1.53452	0.778074	0.608561	0.949737	-1.89389	0.128821	-1.86491	0.22609	-0.474064	0.254202	9.2809	6	0.158386	0.0621936
AC091729.3	1.72495	0.626711	2.23786	0.228832	0.86609	0.616723	0.887366	0.74921	-0.532636	0.854176	0.858217	0.934597	-0.371482	0.969038	2.53279	0.0367619	1.67043	0.287364	0.37688	0.225619	7.63531	6	0.266057	0.0948352
AC091825.3	0.106499	0.983967	0.99322	0.633849	-2.46158	0.102855	-0.485039	0.883958	0.213146	0.947603	-0.0920898	0.995332	2.36353	0.707249	-0.351302	0.812092	0.147816	0.950981	0.0451253	0.30528	12.9256	6	0.0442333	0.882488
AC091925.1	0.0931183	0.987496	0.03144	0.992362	-0.921484	0.590292	1.02719	0.700144	-1.57272	0.525068	0.217492	0.987485	0.885978	0.91006	-1.14701	0.386367	-0.318227	0.882457	-0.0615256	0.193338	5.11836	6	0.528724	0.750312
AC091962.1	0.107154	0.983546	1.49875	0.437491	-0.281205	0.888762	0.0185348	0.997013	-1.89219	0.439441	0.870099	0.932383	-0.017729	0.998749	-1.07172	0.421133	-0.0421483	0.986739	-0.0087239	0.206981	6.66879	6	0.352565	0.96638
AC092053.4	2.02342	0.580425	2.17954	0.242702	-1.36065	0.39326	-0.384408	0.911018	-1.91782	0.435478	1.41207	0.810999	0.926903	0.901778	1.2959	0.319582	0.704203	0.710252	0.244344	0.34698	16.9828	6	0.00934653	0.481307
AC092117.1	-1.85651	0.608612	-0.586624	0.799883	-2.10633	0.164237	-1.35095	0.59236	-2.6232	0.29663	-0.357122	0.983595	-0.0899286	0.995109	-3.95933	0.000851413	-3.16692	0.0209163	-0.653584	0.206379	6.39881	6	0.380028	0.00154064
AC092123.1	-0.495549	0.916337	-0.702041	0.753285	-1.51744	0.332274	1.12864	0.663133	-1.21791	0.626347	-0.631684	0.959237	0.704781	0.939852	-2.02338	0.101869	-1.18507	0.479592	-0.229711	0.193838	5.28956	6	0.507247	0.235991
AC092139.2	-1.83996	0.611683	-1.78358	0.345332	-0.87535	0.612159	0.477487	0.885337	-0.313021	0.92279	0.144631	0.992651	0.918199	0.902382	0.285428	0.848235	-0.908276	0.612193	-0.205003	0.225706	7.6853	6	0.262078	0.363732
AC092140.2	-0.0465094	0.99397	-0.256085	0.921651	0.11491	0.956866	-0.118732	0.976763	-1.22676	0.623094	-1.38881	0.817035	-0.719962	0.937888	-2.17612	0.0764489	-1.63028	0.300539	-0.314326	0.192806	1.38931	6	0.966506	0.103043
AC092153.1	-0.99739	0.783764	-0.150443	0.955789	-1.66562	0.281371	1.0934	0.67787	-0.852455	0.750777	-1.39321	0.816228	1.07553	0.877412	-3.17547	0.00825355	-1.11125	0.515055	-0.240543	0.216462	7.08921	6	0.312676	0.266462
AC092155.1	1.1915	0.737371	0.253732	0.922492	0.604808	0.741609	-0.433754	0.89577	-0.830616	0.757385	1.03215	0.90369	-0.399572	0.966861	-0.545362	0.701951	0.442038	0.82894	0.0850418	0.192386	3.7575	6	0.709453	0.658462
AC092162.2	-0.959286	0.79584	1.22278	0.535046	-2.14532	0.156724	0.24006	0.948913	-0.314991	0.922182	-1.43866	0.805694	-0.733389	0.937082	-2.10466	0.0878171	-1.4232	0.381941	-0.311423	0.218818	7.20179	6	0.302589	0.154677
AC092162.3	-0.0833838	0.988233	2.01814	0.279301	-0.395395	0.839149	0.808357	0.779626	-0.555495	0.846415	-0.537236	0.967375	-0.317529	0.973869	-1.69801	0.178288	0.0482359	0.984146	0.00929322	0.192662	5.58532	6	0.471205	0.961528
AC092164.1	1.02002	0.778512	-0.476662	0.843818	-0.310332	0.876766	-0.324477	0.927621	-1.41296	0.570692	-1.17	0.87539	-1.63315	0.805621	-1.21433	0.355055	-1.88195	0.220714	-0.365188	0.194048	3.96006	6	0.682082	0.0598429
AC092171.4	-1.56196	0.654636	-0.459282	0.848016	-1.55844	0.318834	0.71282	0.810221	-1.37121	0.582753	-1.72622	0.715976	0.928464	0.900997	-4.13482	0.000482961	-1.87798	0.221716	-0.400121	0.21306	6.87409	6	0.332649	0.0603845
AC092279.1	-1.72462	0.625721	-1.6625	0.383493	0.97873	0.561969	0.868374	0.756605	-1.48092	0.552226	-1.30092	0.850694	-0.431614	0.963575	-0.869149	0.523529	-1.48409	0.358496	-0.348549	0.234857	8.16077	6	0.22656	0.137785
AC092287.1	-1.18431	0.738601	-0.093179	0.974578	0.773978	0.662077	1.17055	0.649117	-2.25174	0.370823	-0.662646	0.958965	-0.895947	0.908115	-0.391318	0.790292	-1.07315	0.532949	-0.246082	0.229308	7.83005	6	0.25082	0.283203
AC092306.1	-2.59275	0.608907	1.06303	0.602175	-1.35504	0.395156	0.403639	0.905832	-0.431432	0.887899	1.27151	0.859626	0.274475	0.979085	0.0854573	0.957185	-0.322514	0.880681	-0.0918744	0.284869	11.7256	6	0.068379	0.747063
AC092335.1	0.365196	0.945148	-0.265131	0.918814	0.724679	0.684369	1.295	0.609647	-1.63101	0.513796	0.125064	0.994374	-1.08974	0.876167	-1.72121	0.171692	-0.339494	0.874276	-0.0668261	0.19684	6.14349	6	0.40731	0.734237
AC092338.2	-0.726947	0.855169	-0.180841	0.946216	0.257574	0.89674	-0.921033	0.736627	-1.35037	0.587951	0.283667	0.986703	0.583776	0.951463	-2.00062	0.106181	-0.799522	0.665424	-0.153927	0.192524	3.08133	6	0.798573	0.423988
AC092376.2	-1.09681	0.760312	-0.980262	0.640666	-2.17344	0.151718	-2.08741	0.384176	0.257365	0.938737	1.15493	0.881084	-0.381964	0.968944	-0.288123	0.846676	-1.4587	0.368976	-0.40756	0.279399	11.0355	6	0.0872867	0.144647
AC092435.3	1.76591	0.622934	0.546869	0.816702	-1.24746	0.440911	0.804106	0.781532	-0.801397	0.767534	0.662023	0.958885	0.691498	0.941529	-1.30496	0.315803	0.627139	0.746192	0.131431	0.209572	6.79746	6	0.339985	0.530568
AC092435.4	1.24583	0.729089	0.722912	0.74569	-0.502701	0.78936	1.37982	0.585403	-0.997517	0.702541	0.49432	0.970615	0.573389	0.952643	-1.31165	0.313086	0.762612	0.682481	0.147242	0.193076	5.21789	6	0.516186	0.445695
AC092447.4	0.0272211	0.997253	0.912713	0.666642	0.101633	0.962368	0.766495	0.793932	-2.00186	0.413344	0.751391	0.945954	-1.35819	0.838583	-2.20267	0.0725706	-0.299544	0.890542	-0.0678513	0.226515	7.70322	6	0.260662	0.764525
AC092447.5	1.86851	0.604863	-0.809199	0.709877	0.184801	0.927598	0.0159697	0.997947	-0.818185	0.761646	0.485513	0.970889	1.30337	0.846099	-0.527892	0.712384	0.528181	0.792213	0.107688	0.203884	6.52316	6	0.367201	0.597374
AC092447.8	0.665581	0.871107	1.70193	0.369173	-2.26188	0.135268	-1.02425	0.700821	-1.50287	0.547474	-0.769348	0.944618	-0.552811	0.95409	-3.2298	0.00722136	-1.15982	0.491608	-0.302484	0.260802	9.73753	6	0.136149	0.246121
AC092451.3	0.64688	0.876687	0.323095	0.899411	-0.372374	0.850542	-0.436515	0.895136	-0.0655061	0.984768	-0.724174	0.949068	2.08601	0.726819	-1.81717	0.14704	0.135274	0.954736	0.0261693	0.193453	5.71392	6	0.455987	0.892395
AC092535.2	-0.202395	0.97198	-2.68286	0.153138	-0.278429	0.889615	-0.00994283	0.998908	-1.37982	0.580051	-0.758869	0.946138	1.50991	0.812901	-2.94196	0.0146458	-1.11837	0.511894	-0.289315	0.258694	9.679	6	0.138837	0.263409
AC092552.1	-1.10834	0.756203	-0.219582	0.932584	-1.21453	0.453893	-0.370616	0.914655	-0.127233	0.969075	-0.50904	0.970588	0.494039	0.958951	0.794387	0.563792	-1.06207	0.538017	-0.20413	0.192201	2.28047	6	0.892182	0.288205
AC092574.2	-0.744991	0.849214	1.66841	0.381711	-0.437093	0.818775	-2.50046	0.296745	-0.768829	0.778664	-0.372281	0.981613	-0.0813454	0.995319	-2.3723	0.0515242	-0.979462	0.577647	-0.244476	0.249602	9.03206	6	0.171783	0.327352
AC092611.1	0.38946	0.942672	1.23131	0.531486	1.62301	0.295746	0.71168	0.811119	-2.07657	0.396514	-0.611122	0.96311	-0.669883	0.944961	-2.27584	0.0627269	0.121743	0.958932	0.0317154	0.260511	9.86955	6	0.130254	0.903102
AC092620.1	0.283117	0.956256	0.146584	0.957249	-0.879833	0.610353	-0.602224	0.848691	1.41947	0.568795	-2.09049	0.590219	0.344973	0.972331	-1.91001	0.1251	-0.544974	0.78635	-0.119562	0.219391	7.30968	6	0.293155	0.585771
AC092620.2	-2.22342	0.571822	-3.10682	0.107882	-1.51782	0.332253	-1.69115	0.490758	-0.57239	0.842186	-0.316359	0.984698	-0.0459692	0.996565	-2.256	0.0651673	-2.51995	0.0829962	-0.728237	0.288989	11.5899	6	0.0717675	0.0117372
AC092650.1	-0.657201	0.873531	0.106152	0.970519	-1.57597	0.311535	-1.23489	0.631029	-2.97087	0.250115	-0.678236	0.954699	1.53103	0.813038	-4.17829	0.00040227	-1.61179	0.307665	-0.435769	0.270363	10.2909	6	0.112925	0.107007
AC092660.1	-1.66247	0.642666	-0.203779	0.937972	-0.70767	0.693655	-2.59935	0.280404	-0.972753	0.710838	1.37955	0.819893	1.09925	0.876404	-1.50309	0.239289	-0.955415	0.588265	-0.293209	0.306892	13.2188	6	0.0396901	0.339368
AC092667.1	-0.988471	0.786533	-0.227124	0.930805	-1.58794	0.30784	-1.86557	0.442002	0.468299	0.876641	-0.12211	0.993678	-0.450015	0.962843	-2.15064	0.0803908	-1.42237	0.382304	-0.276059	0.194084	5.44416	6	0.488231	0.15492
AC092718.1	1.0742	0.766714	-0.336162	0.894293	-2.08102	0.169843	0.522149	0.871939	-0.469328	0.875902	-0.924142	0.925288	0.601257	0.950313	-1.84608	0.140042	-0.764992	0.680916	-0.157706	0.206154	6.58433	6	0.361002	0.444277
AC092723.2	-0.345004	0.947146	-1.99976	0.284343	-2.56175	0.0908465	-0.45974	0.887728	-1.98192	0.419951	-1.48949	0.780368	1.01705	0.888188	-1.56361	0.219349	-2.49606	0.085889	-0.610236	0.24448	8.4582	6	0.206419	0.0125582
AC092746.1	1.00085	0.783364	1.15812	0.562285	-0.540393	0.772048	-0.384108	0.91108	-0.344752	0.915352	0.389197	0.981259	1.16134	0.866993	-1.22636	0.349662	0.657306	0.73197	0.12649	0.192437	3.9695	6	0.680803	0.510984
AC092803.1	-0.0802336	0.989504	0.176738	0.947816	1.00044	0.551971	-1.32307	0.601548	-0.0155748	0.997102	-0.705803	0.950786	0.391557	0.967492	-0.995623	0.458767	-0.328031	0.878356	-0.0631606	0.192545	3.33316	6	0.766018	0.742888
AC092809.3	1.10192	0.758952	0.962462	0.647669	0.0664194	0.975677	0.376961	0.912923	-1.33777	0.591807	-0.443757	0.975416	1.46651	0.813437	1.67667	0.184103	0.316387	0.882935	0.0635642	0.200907	6.35774	6	0.384331	0.751709
AC092809.5	-2.08971	0.575245	-1.71605	0.364912	-0.230747	0.907672	0.347974	0.920449	-0.422524	0.891749	-1.72772	0.715905	0.10274	0.994624	-0.391329	0.790331	-1.95857	0.200215	-0.399162	0.203803	6.47069	6	0.372576	0.0501631
AC092810.3	0.530243	0.9069	0.928747	0.660687	0.93095	0.584972	1.67842	0.494921	-0.803492	0.766487	-0.475182	0.971645	1.73471	0.800452	-0.641522	0.648336	1.23731	0.45759	0.275733	0.222848	7.42112	6	0.283651	0.21597
AC092813.1	-0.073912	0.990178	0.361374	0.885669	-1.34246	0.40042	-0.610926	0.845437	-0.48705	0.8704	-0.033565	0.997507	-0.339219	0.972009	-0.973823	0.47006	-0.927175	0.602512	-0.178185	0.19218	1.80525	6	0.93671	0.353835
AC092819.1	1.05045	0.771203	1.65248	0.385773	-1.63755	0.291399	-0.788806	0.786766	0.164309	0.959749	-0.248789	0.988432	0.608479	0.949573	-1.16025	0.380221	0.134639	0.954933	0.0302081	0.224363	7.59049	6	0.269666	0.892897
AC092821.4	-1.86553	0.605748	0.504781	0.832878	-0.674057	0.707558	0.723325	0.807076	-1.12536	0.661066	-0.380213	0.981805	1.97248	0.742933	-2.03818	0.0991546	-0.248264	0.908943	-0.0644533	0.259616	9.76071	6	0.135097	0.80393
AC092881.1	0.539416	0.903552	-0.00681554	0.998324	-2.03639	0.179815	-1.21085	0.636949	-0.57174	0.842086	-0.0431172	0.997207	-0.156153	0.991556	-1.34433	0.299552	-1.27878	0.439723	-0.247742	0.193733	4.62193	6	0.593134	0.200974
AC092910.3	-2.33818	0.58433	-2.80413	0.136493	-2.52051	0.0960639	0.210329	0.957204	-0.369474	0.907687	0.145456	0.992782	-1.61385	0.809172	-3.6843	0.00204253	-2.28908	0.123138	-0.774328	0.33827	15.506	6	0.0166663	0.0220747
AC092969.1	1.65369	0.646651	0.593165	0.796862	-0.696294	0.698074	1.24447	0.627938	-1.57385	0.525279	-0.222837	0.987431	0.132424	0.99339	-2.24779	0.0662423	0.123559	0.958346	0.0278215	0.225168	7.65882	6	0.264179	0.901665
AC093010.2	1.82188	0.6159	0.997812	0.632119	-0.00705516	0.996882	0.597729	0.849949	-0.453597	0.880947	-0.284577	0.986643	-0.85579	0.919214	-1.3776	0.286507	0.319419	0.881821	0.0614751	0.192459	5.5893	6	0.470729	0.749409
AC093012.1	1.32388	0.708108	0.026944	0.993796	-0.499027	0.790702	-1.67112	0.495571	0.345209	0.915502	-0.22308	0.987434	1.21799	0.857838	0.985852	0.46383	0.0429464	0.986524	0.00871326	0.202887	6.44641	6	0.375081	0.965744
AC093110.1	-1.93299	0.592588	-3.52894	0.0859412	-3.2023	0.0414731	-2.61606	0.277657	-0.243127	0.941865	-0.288567	0.985825	-0.394239	0.967217	-1.70727	0.175727	-2.7219	0.0567503	-1.10065	0.404369	20.8129	6	0.00198209	0.00649081
AC093157.1	-0.957559	0.795982	-0.877339	0.681893	0.782418	0.658431	0.881507	0.750891	2.20301	0.380264	-0.28594	0.986522	0.327687	0.972603	2.146	0.0811393	0.92019	0.607203	0.196708	0.213769	6.98864	6	0.321899	0.357474
AC093227.1	-2.1601	0.570192	-3.25789	0.0948242	1.71036	0.26678	1.06372	0.687854	-0.994424	0.703647	-0.677897	0.954923	-1.29114	0.845386	-1.99251	0.107816	-1.24109	0.455739	-0.467957	0.377053	19.5189	6	0.00337144	0.214572
AC093283.1	1.15384	0.745173	1.12092	0.57791	-0.727795	0.683693	-1.95088	0.416055	-1.52999	0.539723	1.2282	0.867472	-0.435195	0.963428	-0.468486	0.74591	-0.359537	0.86566	-0.0980391	0.272682	10.7222	6	0.0973521	0.719194
AC093297.2	-0.800048	0.839042	-1.17086	0.557039	0.0864872	0.96806	0.775729	0.7913	-0.68617	0.809869	-0.825614	0.937681	0.0360082	0.996443	-2.82394	0.0192414	-1.01909	0.557722	-0.195916	0.192246	2.73544	6	0.841244	0.30816
AC093323.1	-0.876437	0.818981	-1.80579	0.339049	2.47748	0.101322	-0.0863185	0.980671	2.11777	0.392195	2.14141	0.572597	0.321469	0.97349	2.20927	0.0716269	0.972295	0.581471	0.312922	0.321839	14.3763	6	0.0257038	0.330904
AC093330.1	1.17306	0.739968	0.232908	0.928551	-2.1275	0.159918	0.399545	0.907239	0.0403212	0.991826	-0.196493	0.988613	0.920853	0.901895	0.669053	0.632073	0.0526995	0.982894	0.0112857	0.214152	7.00369	6	0.320506	0.957971
AC093422.2	-0.11225	0.982035	1.47528	0.444721	-2.1283	0.159878	-1.5645	0.526244	-2.29646	0.362031	0.33367	0.984026	-0.303656	0.975789	-2.51397	0.0384651	-1.2738	0.441668	-0.36109	0.283475	11.3328	6	0.0786199	0.202735
AC093426.1	-1.24476	0.728767	0.0802114	0.978874	-3.14058	0.0436274	-2.32533	0.342997	-1.59899	0.519634	-0.123994	0.993858	0.0162838	0.998485	-3.59501	0.0026255	-2.23488	0.133104	-0.654406	0.292815	11.5857	6	0.0718748	0.0254253
AC093503.2	-3.5042	0.736281	-3.04136	0.112405	0.16431	0.936286	0.558794	0.861755	-0.635071	0.824076	-0.335306	0.983646	-1.65473	0.805469	-2.73023	0.023674	-1.90974	0.213246	-0.727482	0.380931	19.8171	6	0.00298482	0.0561662
AC093503.3	-0.186655	0.973349	0.650002	0.774123	-0.241548	0.903898	0.872706	0.754509	-1.27547	0.608354	-0.39801	0.980433	0.576951	0.951752	-1.88795	0.130221	-0.295257	0.892056	-0.0568168	0.192432	3.30823	6	0.769284	0.767798
AC093510.1	-1.67701	0.63893	0.301683	0.907288	-0.973059	0.565015	-1.07563	0.682839	-0.287186	0.931058	-0.936751	0.923793	0.956137	0.896222	-2.69323	0.0257042	-1.36862	0.404737	-0.264574	0.193315	5.00827	6	0.542753	0.17112
AC093510.2	-0.717314	0.85816	-2.05277	0.273862	-0.22938	0.908235	-0.312582	0.931707	-0.850213	0.751786	0.458073	0.974878	-1.1802	0.867549	-2.76307	0.0220528	-1.49353	0.35427	-0.288579	0.19322	4.97368	6	0.547193	0.1353
AC093525.4	0.885495	0.818279	0.752505	0.733072	-2.98589	0.0528847	-1.62922	0.509423	-0.0746573	0.98314	0.298655	0.985722	-0.24422	0.981698	1.10837	0.404266	-0.808746	0.66058	-0.239966	0.296713	12.2801	6	0.0560035	0.418661
AC093525.6	1.60827	0.648369	1.44778	0.454252	-2.70722	0.0752571	-0.481768	0.884496	-0.2706	0.935911	-0.205306	0.988738	1.88296	0.763279	-0.586865	0.678292	0.331444	0.877519	0.112465	0.339319	15.8823	6	0.0143998	0.740309
AC093525.7	1.18864	0.737533	2.54389	0.172947	-2.79323	0.0682383	-1.59219	0.518108	0.254302	0.93976	-0.889797	0.929951	0.461819	0.962963	-2.81337	0.0196776	-0.138209	0.954047	-0.0514353	0.372157	19.0018	6	0.00416065	0.890076
AC093535.1	-3.398	0.726465	-4.13446	0.0531304	-0.580019	0.753226	0.441269	0.893735	-0.577687	0.840337	0.335693	0.983586	0.130821	0.993061	-4.3028	0.000255224	-1.69094	0.28074	-0.744904	0.440526	26.3118	6	0.000194747	0.0908477
AC093535.2	-1.6822	0.639598	-1.4409	0.456807	2.08801	0.168089	2.04416	0.39354	-0.529806	0.855171	-0.467938	0.972806	-1.16937	0.868507	-1.77599	0.157191	-0.251796	0.907954	-0.0830653	0.329891	15.1543	6	0.0190903	0.801199
AC093536.2	-0.371892	0.944809	-0.479893	0.842687	-0.124533	0.953476	-1.36575	0.588243	-0.829349	0.757663	-0.0978968	0.995377	-0.240025	0.981996	-2.25462	0.0653306	-1.27254	0.442307	-0.244675	0.192273	1.38504	6	0.966762	0.203182
AC093582.1	1.53878	0.656704	-0.857382	0.689981	-0.267656	0.89272	-0.230999	0.951925	1.97573	0.421883	-0.386239	0.981151	-0.396784	0.967093	-0.619227	0.660885	0.490916	0.809032	0.105644	0.215199	7.10704	6	0.311062	0.623486
AC093583.1	0.499237	0.916064	2.16497	0.245184	-0.678971	0.705724	-1.01717	0.702797	-1.6205	0.517091	-0.398508	0.980327	-0.270066	0.97837	-2.00107	0.106088	-0.569107	0.773697	-0.135877	0.238755	8.4535	6	0.206725	0.569284
AC093599.2	0.975789	0.79075	1.33762	0.493243	-0.523594	0.779759	-1.24899	0.6263	-2.52089	0.319463	-1.20247	0.872969	0.796896	0.930853	-1.47425	0.24957	-0.732434	0.69667	-0.199041	0.271753	10.6234	6	0.100735	0.463904
AC093627.4	1.38937	0.686511	0.289009	0.911553	-0.457969	0.809399	0.103078	0.978156	-0.757053	0.783008	-1.09513	0.894813	-1.48447	0.815113	-0.977689	0.468067	-1.06182	0.538135	-0.205204	0.193256	5.08286	6	0.53323	0.288316
AC093627.7	1.1924	0.737984	0.509325	0.8315	-0.00189418	0.999267	0.563279	0.860356	0.45926	0.879479	-0.0618585	0.99711	0.515379	0.958674	1.32275	0.308561	0.995237	0.569394	0.190785	0.191698	1.48838	6	0.960263	0.319621
AC093671.1	-0.766075	0.844491	-1.52784	0.427808	-1.8723	0.220716	0.0394459	0.991874	0.212941	0.947511	-1.24169	0.865077	-1.04985	0.883187	-1.75151	0.163348	-2.10762	0.162178	-0.409856	0.194464	4.67549	6	0.586055	0.0350635
AC093673.1	0.974354	0.791247	1.10148	0.585194	-1.02495	0.541217	0.459833	0.887757	0.0746024	0.983082	0.443	0.97542	2.02044	0.735507	1.0389	0.43692	1.20941	0.469152	0.240615	0.198953	6.22761	6	0.398182	0.226506
AC093690.1	0.142279	0.97898	-0.24558	0.924723	-2.16625	0.152755	-0.359449	0.917194	-0.2587	0.93799	0.198648	0.988606	-0.234722	0.983251	-1.03416	0.43926	-0.940245	0.595839	-0.18171	0.193258	4.17983	6	0.652355	0.347092
AC093714.1	-0.626375	0.883349	-0.310779	0.904512	0.744879	0.676036	-1.37352	0.58607	-0.587551	0.837549	-1.11098	0.890561	1.18326	0.866685	-2.53029	0.0369832	-0.984958	0.574621	-0.190622	0.193533	4.9398	6	0.551557	0.324645
AC093726.2	-1.05609	0.769764	-1.82819	0.332196	-0.783865	0.657487	1.06949	0.685212	-0.559912	0.845054	-0.673036	0.956615	-2.39313	0.727264	-2.81517	0.0195962	-1.78054	0.250081	-0.440185	0.24722	8.76571	6	0.187189	0.0749882
AC093752.1	0.58146	0.891445	-1.15541	0.563294	-1.06034	0.522731	-1.86191	0.442258	-2.06934	0.39889	-2.7412	0.348205	-0.290284	0.977987	-4.85223	3.73134e-05	-3.70213	0.00524413	-0.73677	0.199012	4.4389	6	0.617504	0.000213794
AC093802.2	0.704905	0.858633	2.18545	0.241936	-1.52527	0.329486	1.55946	0.527838	-1.678	0.498265	-1.94693	0.64534	1.86188	0.763347	-1.68945	0.180412	0.443354	0.828625	0.168299	0.379604	19.8649	6	0.00292691	0.65751
AC093827.5	-0.328473	0.948891	-1.07805	0.595255	2.36238	0.117924	1.64478	0.506003	0.703582	0.802652	1.32299	0.846197	0.413396	0.964044	-0.0149702	0.99213	1.72868	0.268516	0.398374	0.23045	7.76368	6	0.255933	0.0838666
AC093831.2	-0.116337	0.981966	-1.90332	0.311768	-0.498735	0.790765	-0.591787	0.851132	-0.332562	0.917712	0.720744	0.950118	-0.216816	0.985135	-1.45589	0.256149	-0.812242	0.659154	-0.156319	0.192454	4.25246	6	0.642554	0.416653
AC093849.1	-0.415372	0.937688	-1.09752	0.587096	-0.667897	0.710488	-0.779151	0.790342	0.337538	0.916542	-0.97484	0.915318	-0.265667	0.979611	-2.71299	0.0246062	-1.35284	0.411023	-0.260169	0.192314	1.73489	6	0.942396	0.176107
AC093849.2	1.35845	0.696787	0.405375	0.869956	2.03514	0.180107	1.26159	0.620607	1.12338	0.661935	0.147759	0.992777	-0.503583	0.959462	1.91774	0.123374	2.03157	0.183012	0.395437	0.194646	5.15321	6	0.524318	0.0421969
AC093865.1	0.151694	0.977629	-1.78384	0.345226	-2.2784	0.132455	0.962525	0.721867	-1.85374	0.448569	-0.436792	0.976104	2.20966	0.7219	-3.60393	0.00254362	-0.668772	0.727509	-0.22684	0.339189	15.7534	6	0.0151408	0.503641
AC093866.1	-0.337131	0.947619	-0.177356	0.947701	-0.909748	0.596079	0.020818	0.996918	0.928587	0.723239	0.178664	0.990687	-0.38043	0.968566	0.911102	0.501258	-0.00671833	0.997771	-0.00128913	0.191883	2.01206	6	0.918586	0.99464
AC093898.1	-0.0770815	0.98952	0.125434	0.964231	-1.10236	0.503166	0.640673	0.835199	-0.780702	0.774852	-0.280918	0.987217	0.00450383	0.999487	-2.51569	0.0382919	-0.664498	0.72942	-0.127622	0.192057	1.8942	6	0.929167	0.506371
AC093909.4	0.814419	0.835799	-0.804936	0.711135	-0.567155	0.759445	-1.57836	0.521799	-0.800423	0.768003	0.508822	0.970437	0.705458	0.93988	-2.40182	0.0485828	-0.67008	0.72734	-0.129437	0.193167	5.07234	6	0.53457	0.502807
AC093915.1	-0.411581	0.937686	-0.883393	0.679161	-0.792081	0.652802	1.61463	0.512098	-0.191991	0.953475	0.902452	0.92867	-0.126304	0.992723	0.585011	0.679378	0.224594	0.919688	0.0433607	0.193063	5.00098	6	0.543687	0.822295
AC095057.3	-0.551172	0.900172	-1.60116	0.40033	-1.14608	0.483354	-0.314931	0.93154	-0.562801	0.843937	-3.14329	0.298897	-0.300423	0.97593	-4.19315	0.000383721	-3.06087	0.027191	-0.603098	0.197035	5.19859	6	0.518607	0.00220698
AC096541.1	1.5628	0.65421	2.54214	0.173138	-0.557069	0.764303	0.11282	0.977244	-0.79123	0.771682	0.212205	0.988506	-1.06179	0.878085	0.49465	0.730805	0.503443	0.802938	0.138108	0.274328	10.9021	6	0.0914511	0.614653
AC096586.1	0.986329	0.787253	-0.893379	0.675491	1.12716	0.492113	1.1009	0.675461	0.0866431	0.981399	-0.19605	0.988608	-0.213087	0.985192	-0.0919094	0.954295	0.606822	0.756252	0.11683	0.192529	3.97656	6	0.679849	0.543969
AC096637.3	-0.335582	0.947708	0.189019	0.942621	-1.20249	0.45956	-1.13997	0.657781	-2.0866	0.397192	-1.09007	0.896147	0.350509	0.971149	-3.63766	0.00229988	-2.30003	0.121549	-0.448074	0.194813	3.26874	6	0.77444	0.0214468
AC096642.1	-0.65568	0.873826	-1.44483	0.455387	-0.765569	0.666249	-1.47729	0.552714	-0.136787	0.967049	-0.210852	0.988378	-0.699166	0.94047	-2.86557	0.0174225	-1.74236	0.263904	-0.336404	0.193073	2.80211	6	0.833243	0.0814448
AC096644.3	0.0186643	0.998305	-0.239815	0.926393	-0.554744	0.765151	-0.260523	0.943221	-0.451977	0.881448	1.72664	0.715642	-1.25977	0.85256	-0.124907	0.936585	-0.0563531	0.98193	-0.0108949	0.193333	5.20291	6	0.518064	0.955061
AC096656.1	-1.27836	0.719762	0.0499813	0.986673	-1.71066	0.266752	-1.50131	0.544793	-1.25028	0.616627	0.683645	0.953321	-1.08702	0.877388	-2.47962	0.0414728	-1.95194	0.201832	-0.388743	0.199157	6.18602	6	0.402678	0.0509451
AC096734.1	0.549292	0.900155	1.06244	0.602238	-0.364957	0.852672	-1.93564	0.420246	0.237093	0.942934	-1.66245	0.734681	-0.398495	0.966771	-1.63512	0.19693	-1.00997	0.562222	-0.215774	0.213643	6.95868	6	0.324685	0.312509
AC096734.2	-0.398759	0.941431	1.11409	0.580316	-2.02824	0.181454	-0.610425	0.845432	-1.40868	0.572359	0.406485	0.979007	-0.0780557	0.995241	-0.809444	0.555225	-1.06436	0.537195	-0.223598	0.210077	6.76909	6	0.342731	0.287166
AC096736.2	-1.48802	0.666083	0.11147	0.96886	0.767288	0.665264	-0.377604	0.912814	1.36221	0.583887	0.0886864	0.995526	0.830171	0.92441	-1.07269	0.420711	0.758005	0.683773	0.146199	0.192873	4.93606	6	0.55204	0.448448
AC096746.1	0.296214	0.953843	-0.494583	0.83663	-2.70464	0.0754776	0.471378	0.886163	-1.44135	0.563561	0.0848377	0.995633	-0.744282	0.936902	-3.16462	0.00849402	-1.43696	0.376266	-0.333906	0.232369	7.90549	6	0.245109	0.150728
AC096751.1	-1.93543	0.594236	-1.56295	0.415899	-3.14987	0.0434466	-1.87563	0.437886	-1.13402	0.657441	1.40876	0.81036	-0.335459	0.972211	-3.22527	0.00730478	-2.06472	0.173932	-0.738956	0.357896	17.1758	6	0.00865858	0.0389492
AC096887.2	-1.68087	0.638323	-1.98542	0.288518	-1.23012	0.447304	-2.2912	0.346115	0.110132	0.973784	0.579768	0.966723	0.0574553	0.996059	-0.895835	0.510023	-1.75954	0.257841	-0.484967	0.275621	10.7736	6	0.0956312	0.0784857
AC096921.2	-0.565844	0.895449	-0.863364	0.687232	-0.13141	0.950986	-2.55017	0.292301	0.37431	0.905935	2.6543	0.379989	-0.485483	0.96055	1.45816	0.255286	-0.480124	0.814194	-0.15668	0.326332	14.9881	6	0.0203492	0.631139
AC097359.2	-0.790915	0.840676	-1.38859	0.474442	-0.368116	0.851829	0.094924	0.97921	1.88375	0.44073	2.70522	0.368739	-0.215747	0.985121	1.22834	0.348793	0.531742	0.791021	0.149288	0.280752	11.3773	6	0.0773917	0.594905
AC097374.1	-1.31477	0.711491	-0.456108	0.849729	0.0740542	0.972856	0.919969	0.737205	-1.83187	0.457289	-0.596905	0.966613	-2.3366	0.703399	-3.02293	0.0119829	-1.68328	0.282841	-0.39704	0.235873	8.09826	6	0.230993	0.0923215
AC097375.3	0.536269	0.90423	1.36969	0.481641	0.248454	0.900739	-0.348683	0.92034	-0.972434	0.71079	1.24758	0.863816	-0.721378	0.938223	0.0526434	0.973429	0.46417	0.820468	0.0895592	0.192945	5.15398	6	0.524221	0.642526
AC097376.3	-0.450372	0.930811	0.392023	0.874966	-1.73553	0.259487	-0.846478	0.765699	0.633618	0.824403	-0.454635	0.97478	-0.509409	0.958423	-2.56556	0.0342061	-0.931132	0.6001	-0.179838	0.193139	4.08575	6	0.665073	0.351785
AC097381.1	0.400662	0.941213	1.97059	0.292179	-1.77198	0.247818	0.487829	0.883021	-0.164299	0.959649	0.678718	0.954478	-0.285501	0.978463	1.07037	0.421775	0.395646	0.849257	0.0901228	0.227787	7.78178	6	0.25453	0.692366
AC097382.3	-0.157024	0.976375	-0.200558	0.938795	0.883809	0.608367	0.119755	0.976661	-0.546402	0.850276	-0.803573	0.942383	-0.0152915	0.998591	-0.99319	0.460132	-0.453292	0.824086	-0.0869485	0.191815	1.59938	6	0.952622	0.650338
AC097467.3	0.880937	0.818123	0.0553106	0.985502	-0.307492	0.878113	-0.0229549	0.996601	0.0234706	0.995265	0.68922	0.953865	-0.395259	0.967059	1.70528	0.176229	0.377387	0.858053	0.0722678	0.191495	1.36357	6	0.968037	0.705886
AC097468.1	1.20897	0.733777	1.87079	0.319803	0.893279	0.603739	-1.24547	0.627843	0.791341	0.771636	-2.05228	0.602986	-0.13733	0.993136	-0.89298	0.511517	0.351787	0.869575	0.102245	0.290645	12.1656	6	0.0583758	0.724998
AC097468.3	1.00805	0.78161	-0.274599	0.915534	-1.15505	0.480256	-1.19775	0.640496	0.266135	0.937335	-0.372699	0.981385	-1.46731	0.812637	0.634399	0.652114	-1.1123	0.514662	-0.215243	0.193512	4.98584	6	0.54563	0.266008
AC097537.1	0.0430263	0.994209	-0.530059	0.823446	-2.00383	0.186603	-0.895443	0.746038	0.243396	0.941673	0.242262	0.988383	1.6389	0.809707	-1.55428	0.222352	-0.399754	0.84786	-0.0913751	0.228578	7.7559	6	0.256538	0.689338
AC097634.3	0.0806613	0.989224	-0.1849	0.944519	1.71597	0.265069	1.03945	0.694833	-2.05479	0.401349	0.119545	0.993573	1.16653	0.868753	-0.702184	0.614272	0.503361	0.802964	0.129279	0.256832	9.56998	6	0.143968	0.61471
AC097634.4	-1.98221	0.59078	-0.185608	0.944248	-2.38265	0.115079	-1.16323	0.650788	-1.35667	0.585708	-0.39577	0.979806	-0.569552	0.953276	-3.61556	0.00246005	-2.74879	0.0543983	-0.53865	0.195959	5.75946	6	0.450668	0.00598152
AC097639.1	0.431326	0.934012	-1.46311	0.448338	0.511737	0.785166	-0.228217	0.952461	-0.866895	0.744671	0.307781	0.983873	-0.0651396	0.995288	-0.288405	0.846531	-0.511976	0.799383	-0.0983418	0.192083	3.22904	6	0.779599	0.608668
AC097652.1	-0.688324	0.865075	2.83626	0.133287	-1.93635	0.204661	-0.666238	0.827484	0.495629	0.86744	-0.686084	0.953557	-0.033963	0.996035	-0.687459	0.622517	-0.177202	0.939652	-0.0541884	0.305799	13.2825	6	0.0387634	0.859349
AC098484.2	1.99272	0.586632	1.67321	0.379817	-1.51802	0.332171	1.29552	0.609607	-0.969385	0.712269	-0.783158	0.943303	-2.40816	0.736181	-1.2968	0.31924	-0.0932931	0.968472	-0.0335131	0.359224	17.729	6	0.00694642	0.925671
AC098614.3	-0.00328167	0.999392	1.24183	0.52912	-1.06508	0.520416	-1.20049	0.640327	-1.45806	0.559976	-1.02883	0.904283	-0.793173	0.932324	-3.09793	0.0100276	-1.89404	0.216893	-0.367905	0.194244	4.34386	6	0.630249	0.0582201
AC098657.2	-0.187034	0.973595	0.470859	0.845134	0.0686252	0.974913	-1.70055	0.487594	-1.72393	0.489099	-2.06992	0.597847	0.72545	0.938632	-3.75584	0.00162378	-2.00229	0.189796	-0.407625	0.203579	6.37064	6	0.382976	0.0452534
AC098818.2	-0.473833	0.923004	0.311883	0.903814	-0.238468	0.904368	0.0862826	0.98065	-1.68562	0.497743	0.050062	0.997244	-0.979077	0.894353	-2.61887	0.0303297	-1.16021	0.491349	-0.223687	0.192799	2.84244	6	0.828347	0.245963
AC098934.2	-1.44143	0.678987	0.922458	0.662856	-0.751902	0.672646	2.41167	0.326278	-1.6179	0.51705	0.0799449	0.995774	-0.458482	0.963351	-0.894377	0.510712	-0.20392	0.929458	-0.0589845	0.289253	11.9028	6	0.0641732	0.838416
AC098934.4	0.0222937	0.998076	0.876309	0.682215	-1.25101	0.439556	0.492835	0.881415	-0.598181	0.834844	0.272838	0.987582	-0.661131	0.947151	0.762775	0.580829	-0.330523	0.878089	-0.0635914	0.192396	3.33645	6	0.765587	0.741005
AC099342.1	-0.865891	0.820546	0.253071	0.92283	-1.48309	0.346009	-0.270149	0.940962	-0.114242	0.972492	-1.32321	0.846267	0.515073	0.95859	-2.41555	0.0472682	-1.3177	0.42536	-0.254428	0.193085	3.37924	6	0.75996	0.187605
AC099343.4	1.41701	0.682773	2.44593	0.187628	0.94695	0.577495	-0.292589	0.935818	-1.25264	0.615161	-0.134658	0.993617	-1.52887	0.812419	-0.350859	0.812231	0.425728	0.836177	0.127958	0.300564	12.8775	6	0.0450231	0.670306
AC099489.1	1.8974	0.60011	2.89822	0.124059	-0.278609	0.889503	1.36064	0.59013	-0.942887	0.717886	0.17845	0.990703	-0.371978	0.968875	-0.00146787	0.999129	1.21226	0.46789	0.376522	0.310595	13.7043	6	0.0331194	0.225411
AC099489.3	0.999231	0.783365	-1.224	0.534375	-0.888308	0.606216	-0.235266	0.950544	-2.16805	0.384367	0.320215	0.983671	0.0174661	0.998659	-2.21538	0.0706801	-1.32267	0.422637	-0.264461	0.199945	6.28066	6	0.392496	0.185946
AC099518.2	0.0462054	0.993767	-0.504047	0.833084	-0.15201	0.941834	0.392056	0.90877	-0.0914684	0.979962	-1.6725	0.731148	-0.842963	0.921271	-2.63925	0.0290847	-1.21704	0.465808	-0.234559	0.192729	2.46803	6	0.872029	0.223589
AC099521.2	-0.398044	0.941552	-1.50561	0.436374	-1.66363	0.281888	-0.924729	0.736007	-1.26499	0.612457	0.786781	0.942193	-1.33781	0.843891	-1.92054	0.122732	-2.0299	0.183447	-0.395879	0.195024	5.93659	6	0.430331	0.0423669
AC099522.2	0.241038	0.963319	-1.97338	0.291102	0.063665	0.976575	-0.733216	0.804123	0.738253	0.789319	-2.43108	0.452472	-0.791675	0.932668	-3.14731	0.00890713	-1.56686	0.325321	-0.367659	0.234646	8.14211	6	0.227876	0.117147
AC099548.2	-1.7039	0.632453	-1.8151	0.336716	-0.848263	0.625275	-2.39003	0.331354	-0.208877	0.948454	-1.60055	0.755723	1.06099	0.878727	-3.57933	0.00274356	-2.18716	0.143543	-0.562909	0.25737	9.37049	6	0.153789	0.0287308
AC099552.4	-1.90938	0.596392	0.246295	0.924229	-1.62511	0.29509	-0.507232	0.876918	-0.454638	0.881263	0.449693	0.975084	-1.21403	0.856773	0.270934	0.856416	-1.45541	0.370191	-0.293939	0.201963	6.37966	6	0.382031	0.145556
AC099684.1	0.774932	0.844338	1.02203	0.620559	-0.126031	0.952885	1.34627	0.594092	-0.590355	0.837107	-0.841406	0.939028	-1.11068	0.87352	-2.00112	0.106088	-0.149152	0.950798	-0.028818	0.193212	5.74125	6	0.45279	0.881434
AC099778.1	-0.635411	0.880263	-2.18723	0.242019	-0.350451	0.858568	-1.51791	0.541257	-1.04626	0.685395	-0.51067	0.970264	0.844308	0.921008	-3.26518	0.00655322	-1.95823	0.20033	-0.380382	0.194247	5.84824	6	0.440404	0.0502024
AC099786.1	-0.882305	0.818352	-0.308292	0.90486	-0.4089	0.833	-1.28584	0.611786	-1.92424	0.43391	1.00854	0.908173	0.274716	0.979339	-1.09032	0.412816	-1.21264	0.467668	-0.235844	0.194488	6.01671	6	0.421321	0.225266
AC099786.3	1.17329	0.740188	-1.97734	0.290487	0.332572	0.86672	-0.701566	0.814	-1.36506	0.583303	-0.420394	0.978007	-2.57193	0.735766	-3.33889	0.00540209	-1.52613	0.340085	-0.420777	0.275714	10.6609	6	0.0994389	0.126976
AC099792.1	0.41757	0.936552	2.08719	0.265292	-0.598573	0.744303	-1.89205	0.430874	-1.44078	0.563611	-0.446553	0.975444	1.04559	0.882821	-2.92593	0.0151823	-0.251049	0.908226	-0.0705138	0.280877	11.2837	6	0.079994	0.801776
AC099850.2	0.0357311	0.995574	1.71442	0.365638	1.97455	0.194927	0.366703	0.915069	1.03363	0.689431	-0.456304	0.975141	-1.61407	0.809533	0.243846	0.871296	0.911811	0.610869	0.236254	0.259105	9.65434	6	0.139984	0.361868
AC099850.3	1.16624	0.743592	-0.370888	0.882407	-0.539168	0.772798	-0.530649	0.869173	1.1903	0.635288	0.884974	0.931785	0.393613	0.967256	2.54452	0.0358317	0.978307	0.578286	0.188416	0.192594	3.4678	6	0.748249	0.327923
AC100786.1	-0.247687	0.963185	-0.835497	0.698684	0.0581265	0.979164	0.079351	0.982532	-0.00482346	0.999335	-0.434923	0.975988	0.127567	0.992641	0.0354236	0.982226	-0.458378	0.822687	-0.0876924	0.19131	0.764422	6	0.992994	0.646681
AC100791.2	-0.132639	0.980055	1.481	0.44263	-2.20028	0.146303	-0.0635134	0.985277	-2.08269	0.397414	-1.77056	0.70653	0.610506	0.949451	-2.67594	0.0267232	-1.1958	0.474211	-0.327066	0.273513	10.6206	6	0.100834	0.231775
AC100793.4	0.250872	0.962385	-1.44659	0.454936	-0.561675	0.762029	-1.88088	0.435926	0.0968064	0.978472	-2.65893	0.376644	-0.899154	0.907106	-3.18754	0.00799824	-2.68223	0.0608607	-0.544224	0.2029	6.28377	6	0.392164	0.00731337
AC100803.3	0.208539	0.969879	-0.71235	0.749394	-0.419556	0.827039	1.05606	0.689727	-2.24638	0.370581	-0.85273	0.935072	0.484924	0.960369	-1.31589	0.311545	-1.29955	0.432702	-0.255233	0.196401	6.0942	6	0.412721	0.193757
AC100810.1	0.145805	0.978156	-0.991754	0.634674	1.88291	0.218734	0.714803	0.809586	1.0692	0.678322	2.29975	0.494924	1.0278	0.885617	1.728	0.1699	2.62718	0.0680893	0.516255	0.196505	5.64745	6	0.463817	0.00860956
AC100810.3	-0.757364	0.845828	-0.216794	0.933068	-0.810209	0.644125	-0.303184	0.933712	-0.0956576	0.978341	0.658698	0.958857	-1.07148	0.877867	-1.02214	0.445241	-0.658466	0.731555	-0.126544	0.19218	2.52649	6	0.865491	0.510239
AC100814.2	-1.2953	0.716059	-1.56943	0.413227	0.937334	0.58202	0.417615	0.900988	-0.974943	0.710046	-0.0224125	0.997557	-1.65545	0.805014	-1.85416	0.138096	-1.23661	0.457992	-0.269772	0.218155	7.20432	6	0.302364	0.216233
AC100821.2	0.755262	0.846783	0.00255615	0.998994	-0.918003	0.592266	0.791666	0.786058	-1.39673	0.574496	-0.557733	0.969331	-0.0422666	0.996853	-3.02545	0.0119224	-0.836998	0.647709	-0.161354	0.192777	3.60302	6	0.730216	0.402594
AC100827.4	-0.150968	0.977831	0.400368	0.87142	-0.20014	0.921282	-0.281107	0.938758	0.367522	0.908211	-0.670558	0.957544	0.445328	0.963403	0.0518317	0.973934	-0.116271	0.960521	-0.0222633	0.191478	1.07168	6	0.982748	0.907438
AC100830.3	0.0121338	0.998457	-1.0254	0.619132	0.643032	0.721227	-0.474256	0.885713	0.223952	0.945233	-0.0578238	0.996809	-0.436076	0.963094	0.675724	0.62881	-0.298882	0.890723	-0.0572877	0.191673	1.84433	6	0.933444	0.76503
AC100839.1	-2.53943	0.621534	-0.428701	0.8614	-1.74688	0.255955	-0.246021	0.947127	1.68699	0.497288	0.135691	0.993614	1.27878	0.848371	0.402025	0.783751	-0.491592	0.808704	-0.155806	0.316941	14.2309	6	0.0271609	0.623008
AC100849.1	0.394344	0.942561	1.2239	0.534403	0.624422	0.730331	0.551219	0.864254	-1.33255	0.592541	2.50864	0.429883	0.735616	0.937395	1.91275	0.124459	1.4954	0.353692	0.347415	0.232322	8.0082	6	0.237503	0.13481
AC102941.1	1.245	0.728563	0.139293	0.959848	0.984983	0.559505	1.91672	0.426933	-1.333	0.592561	0.486322	0.970863	-2.17013	0.713259	-0.405909	0.781482	0.349125	0.870413	0.105613	0.302506	12.8226	6	0.0459414	0.726995
AC103563.7	-0.176835	0.975215	1.3954	0.471848	-0.0455682	0.983449	1.28527	0.611568	-1.80731	0.463444	-0.947419	0.919507	0.913764	0.903059	-0.82567	0.546671	0.0476941	0.984391	0.0114506	0.240084	8.53455	6	0.201496	0.96196
AC103681.2	0.284444	0.955965	-2.12459	0.255826	-0.21618	0.914296	-0.0272439	0.994967	-0.604754	0.833606	-0.472835	0.972021	0.344457	0.972224	-2.3112	0.0585978	-1.06444	0.537235	-0.204848	0.192446	4.21718	6	0.647312	0.287127
AC103702.2	0.758775	0.845313	-0.4605	0.847458	-0.264357	0.893901	1.42612	0.569224	-0.920904	0.726521	-0.122434	0.993677	0.823924	0.925503	-1.28068	0.326369	0.163322	0.945593	0.0314876	0.192795	4.40674	6	0.621811	0.870265
AC103706.1	-0.0576727	0.992124	-0.210805	0.935288	0.189847	0.925646	3.17191	0.179718	1.20487	0.631225	0.329683	0.983251	2.23806	0.722874	-1.64892	0.192414	1.8281	0.234606	0.533641	0.29191	11.5587	6	0.0725691	0.0675347
AC103724.3	1.21106	0.734079	0.736053	0.7405	-1.57036	0.313621	-0.682245	0.821871	-1.75036	0.48208	1.47884	0.785805	0.562821	0.95384	0.807811	0.555908	-0.0528953	0.982866	-0.014223	0.26889	10.4889	6	0.105517	0.957815
AC103740.1	-2.40271	0.587449	-0.360907	0.885768	-0.517375	0.782252	-0.994857	0.710608	0.456661	0.880716	0.419396	0.978423	-0.959995	0.89611	-2.04712	0.0976003	-1.12275	0.509679	-0.247753	0.220667	7.39875	6	0.285539	0.261545
AC103740.2	-0.400723	0.941201	-1.39512	0.47196	-2.67518	0.0783467	-0.958859	0.723258	-1.68653	0.497198	0.0446918	0.997224	-0.545087	0.955133	-3.22079	0.00737153	-2.59534	0.071477	-0.529244	0.203921	6.33254	6	0.386987	0.00944964
AC103760.1	1.64196	0.649109	0.437689	0.857382	0.692331	0.700144	0.400697	0.907106	1.02915	0.690008	-0.715624	0.950695	-1.36971	0.835058	0.492908	0.731551	0.644717	0.738614	0.132032	0.20479	6.54948	6	0.364524	0.519111
AC103796.1	0.00568978	0.998964	1.21816	0.53679	-0.179539	0.929682	-0.0485448	0.989404	-0.814565	0.763372	0.179778	0.990371	1.37441	0.834504	-1.20623	0.358721	0.378284	0.857669	0.072836	0.192543	3.96028	6	0.682052	0.705219
AC103798.1	-1.065	0.769138	-1.75873	0.352825	0.274315	0.890687	-0.982822	0.715373	-2.26338	0.367638	-1.81543	0.691722	-0.781884	0.932624	-4.46902	0.000139313	-3.32489	0.0144677	-0.653462	0.196536	3.24369	6	0.777699	0.000884539
AC103843.1	0.708479	0.858219	-0.313579	0.903229	-0.635311	0.724833	0.0369065	0.992575	0.77339	0.776544	-0.24383	0.988313	0.668669	0.945199	-0.0378323	0.9814	0.33352	0.876447	0.0639728	0.191811	1.99872	6	0.919816	0.738742
AC103923.1	-1.28006	0.719933	-1.24075	0.529414	-1.82886	0.232232	-1.47948	0.553063	-2.54914	0.310203	0.0258302	0.997901	-0.47431	0.962325	-2.19234	0.0741106	-3.16827	0.0209882	-0.624993	0.197266	5.39739	6	0.493944	0.00153349
AC103974.1	1.02658	0.775511	-0.222865	0.931938	-2.21377	0.144197	0.7852	0.788424	0.176252	0.956213	-0.0515252	0.997293	-0.0966813	0.994838	-0.0721861	0.963383	-0.201905	0.929831	-0.0417441	0.206751	6.62382	6	0.35704	0.839991
AC104012.2	1.36443	0.69424	0.973769	0.642998	-0.601609	0.742951	-0.376096	0.913129	-1.70146	0.493984	-0.0747325	0.996425	-0.430601	0.963724	-2.7146	0.0245063	-0.696115	0.7134	-0.134466	0.193166	5.91465	6	0.432819	0.486357
AC104024.2	-2.03404	0.575401	0.660903	0.76982	-2.42249	0.109335	-0.723585	0.80738	-0.486562	0.870452	-0.836003	0.938418	1.21526	0.856953	-1.90078	0.127241	-1.25739	0.447922	-0.346188	0.275324	10.7353	6	0.096909	0.208614
AC104035.1	1.02972	0.774726	-0.501318	0.834381	-1.7058	0.267894	1.5856	0.519507	-1.26069	0.613801	-0.494686	0.970596	0.385736	0.968133	-2.85993	0.017685	-0.431044	0.833338	-0.10177	0.236101	8.2357	6	0.221339	0.666437
AC104041.1	-0.760235	0.84591	-0.172249	0.948932	-2.2468	0.138235	0.618108	0.843066	-0.944286	0.717366	-0.758674	0.946294	0.73942	0.937026	-2.77004	0.0217195	-1.3647	0.406327	-0.269256	0.1973	6.12952	6	0.408838	0.172347
AC104051.2	0.230967	0.96519	0.718914	0.747191	-1.47648	0.348307	-0.466507	0.88761	-0.945812	0.71733	-0.8677	0.933524	0.285645	0.978365	-0.890462	0.512553	-1.20805	0.46991	-0.233139	0.192988	3.23749	6	0.778504	0.227029
AC104072.1	0.595445	0.888872	0.200838	0.938763	-0.0789502	0.970919	-0.014226	0.99815	-0.378248	0.904984	-0.814776	0.939282	-0.682583	0.942371	-2.19226	0.0741172	-0.635279	0.742682	-0.121766	0.191673	1.2706	6	0.973254	0.525246
AC104078.1	-0.0184733	0.998327	-0.798415	0.714851	-1.5142	0.333576	-1.28506	0.611592	-1.34315	0.591347	-0.515418	0.970137	-0.626888	0.949505	-3.59757	0.00259633	-2.31157	0.11939	-0.448519	0.194032	1.70129	6	0.945022	0.0208011
AC104083.1	-1.48253	0.667663	-1.0914	0.58922	2.96401	0.0542322	1.77702	0.464789	0.437086	0.886396	-1.17183	0.875174	-1.30185	0.845579	-0.0538001	0.972896	0.0599074	0.980812	0.022121	0.369254	18.5876	6	0.00491988	0.952229
AC104109.2	0.727897	0.854727	1.01277	0.625555	-1.35859	0.393803	1.99198	0.407091	-0.849559	0.751909	1.12062	0.888684	0.810319	0.926959	2.49139	0.0404167	0.996424	0.568923	0.244988	0.245867	8.80705	6	0.184724	0.319044
AC104123.1	-0.790027	0.841129	0.181408	0.946086	1.96309	0.197843	-1.0529	0.690248	-1.04887	0.684082	-0.208043	0.988702	-0.751379	0.937674	-2.01877	0.102797	-0.653749	0.733636	-0.137543	0.210391	6.79147	6	0.340563	0.513274
AC104129.1	2.03491	0.576592	-0.126978	0.96371	-0.00750233	0.996822	-1.58839	0.518066	-0.513038	0.860595	1.11727	0.888613	-0.0627805	0.995664	0.247746	0.869628	0.18859	0.935119	0.0439879	0.233246	8.1393	6	0.228075	0.850414
AC104134.1	-1.71385	0.628639	2.07116	0.268892	1.16618	0.4749	0.714567	0.809486	-0.208623	0.948458	0.997313	0.911769	-0.90234	0.906533	0.84291	0.537278	0.667827	0.728108	0.175295	0.262485	10.0106	6	0.124205	0.504244
AC104411.2	-0.748585	0.848234	-0.177683	0.94758	-0.96082	0.570943	-0.63488	0.837937	-0.118496	0.971677	-0.550142	0.968784	-1.88377	0.763051	0.152985	0.921452	-1.66517	0.289019	-0.322128	0.193451	3.0107	6	0.807502	0.0958787
AC104417.2	-0.439375	0.932316	-1.50814	0.435048	-1.31468	0.412035	-0.0105851	0.999029	-0.193993	0.952911	-1.11059	0.890047	0.351396	0.971021	-0.201593	0.895391	-1.57495	0.321538	-0.303946	0.192987	3.11012	6	0.794904	0.115268
AC104451.2	-0.117846	0.982075	-0.305839	0.905774	-2.13665	0.158573	-0.193303	0.961064	-2.3662	0.345539	-0.205657	0.988769	1.593	0.808581	-2.44168	0.0448636	-1.11891	0.511562	-0.298386	0.266676	10.1095	6	0.120117	0.263179
AC104458.1	1.31596	0.710688	0.239219	0.926722	-0.997212	0.553523	-1.64483	0.50611	-1.67458	0.500104	1.23267	0.866018	-0.00821067	0.998843	-2.44634	0.0444661	-0.519344	0.796417	-0.13159	0.253377	9.38309	6	0.153152	0.603521
AC104461.1	-0.217164	0.96854	-1.5	0.436941	1.15587	0.479714	1.32527	0.601218	-2.53224	0.316195	1.14398	0.883874	0.611289	0.949881	-1.20557	0.358977	0.00976861	0.996854	0.00300318	0.307432	13.4789	6	0.0360306	0.992206
AC104574.1	-0.526714	0.907615	0.283959	0.913066	-1.86938	0.221166	-1.91588	0.426597	-1.94491	0.430475	-0.433734	0.975945	-0.433007	0.963465	-1.82276	0.145773	-2.60439	0.0703944	-0.511001	0.196208	4.89871	6	0.556868	0.00920389
AC104590.1	0.455966	0.928539	1.94424	0.299814	-0.957946	0.571815	-1.15315	0.653237	-1.03983	0.68733	1.57982	0.760546	0.200623	0.987416	0.0777358	0.960549	0.261189	0.904747	0.0674208	0.25813	9.74153	6	0.135967	0.793947
AC104640.1	0.670255	0.870676	-1.72056	0.364485	-0.0122492	0.995068	0.0323548	0.993793	-2.1563	0.386575	-0.913136	0.926859	-2.17479	0.714268	-3.96189	0.00084538	-2.1145	0.160396	-0.481074	0.227512	7.58714	6	0.269937	0.0344729
AC104653.1	2.141	0.568893	1.26221	0.522209	-0.846767	0.626415	0.518024	0.873696	-1.58506	0.522105	1.19209	0.870778	-0.494559	0.958894	-1.7161	0.173117	0.542294	0.78701	0.149988	0.276581	11.1038	6	0.0852217	0.587616
AC104663.1	-0.288744	0.95558	-1.88104	0.31796	-0.202418	0.920267	0.314533	0.931701	-1.48207	0.551923	0.565454	0.968184	1.80951	0.781223	-1.88408	0.13117	-0.37016	0.861421	-0.0934172	0.25237	9.29209	6	0.157805	0.711263
AC104667.2	-0.114277	0.982372	0.10383	0.971374	-1.23375	0.445603	0.907329	0.741419	-1.43771	0.564138	0.348023	0.983874	0.788374	0.932615	-0.245764	0.870522	-0.38617	0.853636	-0.0746534	0.193318	5.02979	6	0.539998	0.699371
AC104687.2	0.376442	0.944644	-0.362849	0.885097	-2.37655	0.116057	0.0903848	0.979836	-0.930631	0.722302	0.584108	0.966279	0.502204	0.958872	0.930353	0.492279	-0.696195	0.713486	-0.147688	0.212136	6.87386	6	0.33267	0.486307
AC104695.2	0.312867	0.951924	-0.248308	0.923653	-0.330656	0.867446	-0.974795	0.717896	-0.655515	0.817708	0.41253	0.977936	-0.393162	0.967403	-1.07611	0.419188	-0.665779	0.729119	-0.12774	0.191865	1.5303	6	0.957457	0.505552
AC104770.1	0.705376	0.858468	-1.0484	0.609513	-1.65773	0.283547	-1.13666	0.658985	-2.60317	0.29755	-0.472331	0.97204	0.0332221	0.995949	-3.83574	0.00125293	-2.53636	0.0803207	-0.502563	0.198144	6.08219	6	0.414047	0.0112012
AC104794.4	0.216921	0.968659	0.773807	0.724146	-0.349363	0.859162	2.50053	0.297148	-0.87387	0.742363	0.196527	0.988642	0.215734	0.985073	0.284342	0.84872	0.723098	0.701106	0.160864	0.222465	7.42292	6	0.283499	0.46962
AC104806.2	-0.433701	0.93335	1.19182	0.548179	-1.28153	0.425928	-0.00968435	0.99882	-1.43068	0.565761	-0.80022	0.941692	-0.721845	0.938657	-3.15639	0.00870512	-1.52706	0.33996	-0.295565	0.193551	4.1273	6	0.659455	0.126745
AC104809.2	0.786353	0.840791	1.39755	0.470917	0.518374	0.78208	1.28189	0.612241	0.018583	0.996626	-0.96807	0.91577	0.138966	0.9939	-1.53763	0.227723	0.77207	0.677097	0.148911	0.192872	4.84418	6	0.563948	0.440073
AC104823.1	0.676364	0.868173	-0.734203	0.741163	-2.76313	0.0712365	-1.05305	0.690422	-0.515098	0.859864	-0.0981732	0.995531	-1.28431	0.846904	-2.53659	0.0364702	-1.78916	0.246712	-0.419008	0.234192	7.95117	6	0.241703	0.0735892
AC104825.1	-1.30406	0.713013	-2.60256	0.166499	-0.957692	0.571946	-1.49072	0.550041	-1.90544	0.437381	-1.14119	0.884656	0.268553	0.978601	-4.19277	0.000385309	-3.36536	0.012891	-0.661847	0.196664	5.2928	6	0.506844	0.000764426
AC104836.1	-2.02631	0.578252	-1.89136	0.314988	-1.30656	0.414855	0.318915	0.930272	-0.927061	0.72406	0.215487	0.987776	-0.948363	0.896891	-3.35607	0.00518092	-1.95167	0.201918	-0.428061	0.21933	7.25361	6	0.298029	0.0509774
AC104958.1	1.29318	0.716127	2.3303	0.210339	-1.63242	0.292912	0.0449191	0.990464	-0.780057	0.774758	-0.624332	0.960935	-0.970388	0.89371	-1.93397	0.119831	-0.124814	0.958029	-0.0351896	0.281937	11.4149	6	0.0763697	0.900671
AC104964.4	-0.520826	0.908328	1.17915	0.55357	-0.714076	0.690092	-1.50243	0.544712	-0.0620935	0.986084	1.30095	0.850848	-2.64905	0.731144	-1.8127	0.148193	-0.780025	0.673685	-0.237006	0.303844	12.8536	6	0.045421	0.435376
AC105020.1	0.148621	0.978121	0.0311132	0.992326	-0.225517	0.910059	-0.392507	0.908683	-1.62941	0.514515	-0.951373	0.919895	1.15148	0.86864	-2.27919	0.0623096	-1.11796	0.512039	-0.21609	0.193289	3.8641	6	0.695061	0.263583
AC105046.1	-0.742936	0.849548	0.0616869	0.983283	-1.2121	0.454916	-0.711535	0.811203	-1.44197	0.563666	-0.778296	0.943144	-2.15409	0.721292	-0.868022	0.524069	-2.54281	0.0793986	-0.496648	0.195314	3.39048	6	0.75848	0.0109965
AC105133.1	1.06349	0.769561	-0.220071	0.932414	-0.501551	0.789874	0.597363	0.850142	-0.193969	0.952825	0.841403	0.938919	-0.264007	0.980091	0.318088	0.830532	0.495673	0.806667	0.095106	0.191872	2.35742	6	0.884071	0.620125
AC105230.1	-0.276716	0.957368	-1.25507	0.524519	0.208343	0.917891	-0.415586	0.90173	1.40727	0.572585	-0.360382	0.983415	0.156021	0.991448	1.23755	0.34504	0.026404	0.991639	0.00508146	0.19245	4.00181	6	0.676432	0.978935
AC105275.2	-0.660565	0.872712	-1.639	0.389981	-0.961148	0.570913	-0.474447	0.88563	-0.425194	0.890611	0.460553	0.974186	0.294317	0.976729	-0.900363	0.507583	-1.02156	0.556179	-0.196612	0.192462	3.70749	6	0.71619	0.306988
AC105285.1	0.922885	0.809315	-2.1133	0.259033	-1.81165	0.236837	-1.07434	0.683207	-0.251395	0.940144	-1.59821	0.755567	1.61104	0.809467	-3.03179	0.0117722	-1.18713	0.478223	-0.34	0.286405	11.5377	6	0.0731136	0.235175
AC105339.1	0.733137	0.852808	1.08508	0.591518	-2.02846	0.181402	-0.927789	0.73431	-1.48572	0.550994	1.49151	0.780052	0.500944	0.958487	0.14839	0.923599	-0.200684	0.930407	-0.056342	0.280749	11.3097	6	0.0792632	0.840945
AC105339.5	0.851564	0.824422	1.24045	0.529332	-0.969017	0.567378	-0.632567	0.838577	-0.0163111	0.997065	0.234988	0.987494	-2.03668	0.735419	0.324872	0.826787	-0.401846	0.847119	-0.0908922	0.226187	7.64835	6	0.265014	0.687798
AC105383.1	-1.43533	0.680954	-0.819998	0.706621	-0.420122	0.826823	-0.470173	0.886585	-0.312962	0.92279	0.000501696	1.0001	-0.594524	0.949936	-1.94695	0.11709	-1.24402	0.454199	-0.238764	0.191929	2.03394	6	0.916551	0.213492
AC105749.1	-0.514888	0.910596	0.303353	0.90666	-2.05103	0.177626	-0.369213	0.91445	-0.807756	0.765608	-1.029	0.90416	0.246984	0.981918	0.457484	0.751928	-1.68804	0.28164	-0.327173	0.193818	3.62299	6	0.727541	0.0914034
AC105916.2	0.881069	0.81835	2.06442	0.270685	-1.91893	0.208692	-2.08777	0.384314	-0.081544	0.982655	-2.04547	0.60634	-0.633925	0.94837	-2.80666	0.0199634	-0.899848	0.615667	-0.291054	0.323449	14.5248	6	0.0242929	0.368201
AC105942.1	-0.0268453	0.99716	-0.939851	0.654752	-0.860297	0.619324	-0.247105	0.946612	2.40109	0.341384	-0.368418	0.981889	1.0333	0.883531	1.57406	0.215934	0.382501	0.855587	0.09056	0.236758	8.32101	6	0.215516	0.70209
AC106736.1	0.555517	0.897962	0.0785684	0.979344	0.293115	0.883632	-1.07205	0.684131	-1.44572	0.563221	0.00136859	1.00008	0.142062	0.993907	-1.55463	0.222264	-0.756209	0.684071	-0.145615	0.19256	3.08842	6	0.797671	0.449524
AC106779.1	-0.637619	0.880067	0.929232	0.660399	-1.84039	0.229548	-1.41341	0.572954	-1.09384	0.670042	-2.38713	0.466165	1.47414	0.817347	-3.61947	0.00243186	-1.45291	0.370759	-0.393783	0.271031	10.3514	6	0.110613	0.146249
AC106785.2	0.786139	0.84087	1.07885	0.595164	-0.279975	0.889357	-0.0247557	0.996047	-0.459186	0.879493	-0.73591	0.947515	-1.32164	0.844122	-2.443	0.0447439	-0.577865	0.769601	-0.111273	0.192559	4.02616	6	0.673137	0.563355
AC106786.1	0.12191	0.981353	0.991062	0.6349	-1.57603	0.311603	1.99411	0.406963	-0.936394	0.719771	-0.155161	0.993243	1.37635	0.833545	1.69342	0.179375	0.483929	0.811944	0.128897	0.266355	10.1584	6	0.118137	0.628436
AC106793.1	0.386651	0.94338	1.02706	0.618298	-1.65999	0.28281	-1.7734	0.465886	0.180622	0.9555	0.379249	0.981477	-0.0253901	0.996941	-0.316181	0.831742	-0.454984	0.82369	-0.0983163	0.216087	7.09569	6	0.312088	0.649121
AC106801.1	-0.288277	0.955694	0.324194	0.898824	-1.25004	0.440044	-0.27632	0.938975	-1.59706	0.52051	1.24118	0.865313	-1.41928	0.824389	0.668822	0.632176	-1.02633	0.554835	-0.217215	0.211642	6.84992	6	0.33495	0.304734
AC106820.2	0.345025	0.947253	0.219111	0.932533	-1.22709	0.448568	1.14329	0.656649	-0.407507	0.895538	0.274957	0.987425	-1.26907	0.851061	-1.83525	0.142735	-0.300249	0.89053	-0.0579882	0.193134	4.74195	6	0.57731	0.763988
AC106820.3	-0.925366	0.808732	-0.428303	0.861276	1.35692	0.394457	-0.670054	0.825564	-1.49367	0.548811	0.356541	0.983782	0.483207	0.960679	-2.19337	0.0739776	-0.538471	0.78875	-0.104132	0.193385	5.63164	6	0.465691	0.590252
AC106876.1	0.0706357	0.990914	0.772209	0.724779	-0.594417	0.746195	0.819873	0.774503	-1.33513	0.591945	1.40493	0.811976	1.47402	0.816683	0.928332	0.493186	0.804708	0.662218	0.17026	0.21158	6.86098	6	0.333895	0.420988
AC106881.1	0.11398	0.981939	0.519716	0.827921	3.159	0.04274	0.290637	0.936329	0.621555	0.828244	-1.16642	0.877413	0.615398	0.94962	1.90608	0.125995	1.11912	0.511551	0.318481	0.284582	11.3593	6	0.0778854	0.26309
AC107021.1	0.954379	0.796506	0.0288629	0.993304	-2.02986	0.181162	-2.28974	0.345395	-2.16351	0.386085	1.55021	0.775973	-0.526155	0.95849	-2.86949	0.0172228	-1.10185	0.51978	-0.365861	0.332043	15.2679	6	0.018272	0.270528
AC107021.2	-1.39121	0.685713	0.0025859	0.99902	-0.01183	0.99502	0.134035	0.973038	-0.65875	0.817136	-1.17262	0.874821	-0.0808202	0.995313	-2.46857	0.0423417	-1.26259	0.446428	-0.242646	0.192181	2.17496	6	0.902924	0.206736
AC107032.2	-0.33964	0.947418	-2.1643	0.245257	-2.32252	0.123882	-1.61833	0.512253	-0.591785	0.836596	-1.73126	0.715231	-1.42414	0.824439	-3.52412	0.00323141	-3.65302	0.00591102	-0.724595	0.198355	4.84372	6	0.564008	0.000259171
AC107068.1	-1.53207	0.658193	-1.8937	0.314763	-0.961627	0.570689	-0.42601	0.89749	-0.0731219	0.983401	0.163491	0.991938	1.70546	0.801864	-2.42014	0.0469062	-0.851324	0.641274	-0.213821	0.251162	9.2004	6	0.162617	0.394589
AC107072.2	1.04624	0.771517	1.12146	0.577688	-1.17517	0.470792	0.163914	0.96632	0.0034177	0.999398	-0.228469	0.987901	0.119077	0.992809	-0.765	0.579481	0.180339	0.938126	0.0346561	0.192172	3.79405	6	0.704523	0.856887
AC107223.1	0.211386	0.969291	0.836079	0.698476	0.521548	0.780924	2.52861	0.294341	-0.91156	0.730468	0.924762	0.925436	0.462179	0.96331	1.70835	0.175399	1.39708	0.392889	0.307138	0.219843	7.23855	6	0.299348	0.162389
AC107294.1	-0.279752	0.956392	1.13949	0.569942	-0.0445644	0.983717	0.677705	0.821997	-1.97047	0.42355	0.912687	0.926721	0.068914	0.995919	0.39321	0.789211	0.0647747	0.978301	0.0132745	0.204934	6.55665	6	0.363798	0.948353
AC107294.3	0.606923	0.886496	2.10669	0.261677	-2.08266	0.169724	0.286483	0.937645	0.227339	0.944743	1.21444	0.869654	0.448414	0.963205	2.89734	0.016209	0.801396	0.664065	0.208084	0.259652	9.75425	6	0.13539	0.422903
AC107398.3	-0.211578	0.969315	-0.0440011	0.98839	-0.900751	0.600383	-1.65304	0.50372	-2.60346	0.298511	-1.22818	0.867326	-1.22759	0.860523	-4.74365	5.26316e-05	-3.19727	0.0194397	-0.630154	0.197091	3.16146	6	0.788326	0.00138735
AC107398.4	-0.267846	0.959247	1.20559	0.542001	-1.17355	0.471365	-1.1271	0.663762	-1.37053	0.582968	-1.3807	0.81958	-0.483051	0.960642	-3.52738	0.00320962	-2.03193	0.182917	-0.394929	0.194362	4.06205	6	0.668279	0.0421611
AC107419.1	-0.97552	0.790667	1.27939	0.515321	-0.808828	0.644883	-0.65119	0.832902	-1.30458	0.59846	0.243196	0.988428	0.709586	0.93797	-0.363818	0.80561	-0.662864	0.730141	-0.127975	0.193063	5.49194	6	0.482431	0.507418
AC107464.1	0.828572	0.832008	2.03432	0.276338	-0.17817	0.930436	1.89046	0.43175	-0.520474	0.858359	-1.57585	0.763093	1.15377	0.86843	-1.27827	0.327481	0.986096	0.5739	0.287576	0.291631	12.127	6	0.0591953	0.324086
AC107464.3	-1.213	0.734493	-3.439	0.0857437	-0.712779	0.69087	-0.691887	0.816709	-0.331634	0.917906	-1.93761	0.647633	-1.67475	0.800894	-2.24616	0.0664747	-2.83792	0.0447328	-0.743084	0.261841	9.58149	6	0.143419	0.00454082
AC107884.1	0.117956	0.982122	0.9833	0.639299	1.15793	0.478689	-0.300318	0.934256	-1.5099	0.544689	0.0919973	0.995193	-0.0969005	0.994811	-0.434673	0.764873	-0.102045	0.965841	-0.0196851	0.192906	4.69901	6	0.582955	0.918721
AC107952.2	-0.797373	0.839063	-1.90647	0.311296	1.40156	0.37737	-1.67721	0.495447	1.08576	0.672898	-0.744976	0.945922	-0.521351	0.957963	-1.16848	0.376309	-0.856977	0.63816	-0.229175	0.267423	10.306	6	0.112342	0.391458
AC107953.2	0.0981097	0.986133	1.61383	0.397249	-1.95002	0.200748	0.755317	0.797236	-1.32745	0.593088	-1.26369	0.862196	0.503973	0.959626	0.0296389	0.985151	-0.532084	0.790944	-0.136427	0.256401	9.53926	6	0.145444	0.594668
AC107959.1	0.140216	0.97943	0.160679	0.95233	1.87355	0.220318	0.552263	0.863794	1.30639	0.598257	0.320417	0.983993	-0.0357699	0.996268	3.33435	0.00546423	1.68348	0.282907	0.32581	0.193533	2.83717	6	0.828988	0.0922824
AC107959.2	0.800757	0.838764	0.373621	0.881692	-0.985079	0.559465	-0.530491	0.869215	-0.995106	0.703469	-1.54164	0.775093	-1.27897	0.848666	-3.42456	0.00424049	-1.87107	0.223377	-0.362922	0.193965	3.53434	6	0.739395	0.0613347
AC108002.2	0.74664	0.848888	-0.614907	0.788543	-1.49372	0.341696	0.132291	0.973416	-1.70521	0.49249	-0.0540129	0.99782	0.912311	0.902846	-0.421621	0.772696	-1.03379	0.550195	-0.200431	0.193879	5.85852	6	0.439224	0.301233
AC108058.1	1.45572	0.674504	1.3277	0.497268	-1.48214	0.346392	2.41341	0.326809	0.331122	0.918211	0.965589	0.916004	-1.29388	0.845717	0.890108	0.512742	0.936974	0.597308	0.284422	0.303554	12.8668	6	0.0452009	0.348772
AC108099.1	1.25799	0.726504	0.699692	0.754446	-1.31981	0.409831	0.56553	0.859837	-0.990301	0.70432	0.539268	0.967472	0.141691	0.993701	-2.00565	0.105246	0.120382	0.959449	0.0232226	0.192907	5.41093	6	0.492287	0.90418
AC108159.1	1.05641	0.770193	2.3174	0.212342	-2.56312	0.0906435	-1.24929	0.626483	-2.70236	0.286898	0.51613	0.970208	0.430905	0.963696	-2.13709	0.0825544	-0.374938	0.859218	-0.147021	0.392119	21.0439	6	0.00180162	0.707706
AC108206.2	0.317922	0.951215	0.455992	0.849613	-2.33485	0.121757	-0.498491	0.879936	-1.1338	0.657512	-0.843625	0.93904	0.340768	0.972002	-1.10224	0.406973	-1.58067	0.319449	-0.307579	0.194588	5.62379	6	0.466623	0.113953
AC108449.1	0.156152	0.976706	2.16315	0.24541	-0.714456	0.689831	0.807233	0.780427	-1.32059	0.594375	-0.18488	0.989766	0.15103	0.9924	0.965468	0.474082	0.157661	0.947328	0.0355079	0.225216	7.66657	6	0.263562	0.874724
AC108451.1	1.00576	0.782269	-2.99303	0.114552	-3.48664	0.0282784	-1.14349	0.656708	-0.695865	0.806052	-0.308828	0.983734	-0.775422	0.933901	-1.55563	0.221951	-1.9487	0.202508	-0.71088	0.364797	17.5715	6	0.00739722	0.0513315
AC108471.3	0.146944	0.978194	-1.46128	0.449077	1.41525	0.371833	1.296	0.609295	-1.63568	0.512547	-0.239001	0.988244	-1.52221	0.811813	-2.94796	0.0144362	-0.563905	0.776285	-0.149878	0.265785	10.1504	6	0.118458	0.572818
AC108482.2	-0.55947	0.897699	0.472621	0.844891	0.731596	0.682575	0.556089	0.863076	-1.39313	0.575418	-0.788559	0.942105	0.118578	0.992714	-1.71616	0.173111	-0.613907	0.752416	-0.118267	0.192646	3.58066	6	0.73321	0.539277
AC109347.1	-4.26674	1.196	-3.36466	0.087934	-0.152812	0.941951	-1.47933	0.552465	-0.516895	0.859485	-0.526923	0.968209	-1.05044	0.882912	-4.47825	0.000134503	-2.41515	0.0987548	-1.02041	0.422505	23.6528	6	0.000604886	0.0157288
AC109349.1	1.25838	0.726577	0.884766	0.678405	-0.548207	0.768361	1.70131	0.48768	-1.95478	0.42508	-0.58778	0.966435	-0.254793	0.980891	-2.14224	0.0817605	0.0496108	0.983749	0.0127576	0.257153	9.65097	6	0.140141	0.960433
AC109446.3	1.08381	0.764291	0.473531	0.844453	0.981024	0.561068	1.54803	0.531139	-0.477293	0.873298	-1.91501	0.657239	-0.464322	0.962767	0.610697	0.665607	0.2506	0.908363	0.0614494	0.245209	8.85971	6	0.181623	0.802123
AC109449.1	0.59639	0.888247	1.07779	0.595366	-1.48146	0.346624	-1.96723	0.412527	-0.152213	0.962885	-0.311287	0.98417	-0.00735517	0.999238	-1.8136	0.147953	-0.827116	0.651711	-0.175984	0.212768	6.90935	6	0.329312	0.408171
AC109454.4	0.364914	0.945209	-0.405979	0.869756	-0.0619613	0.977404	1.24956	0.626376	0.0502146	0.989576	-0.744663	0.94602	1.13273	0.870765	-1.86217	0.136173	0.336054	0.875536	0.0647248	0.192603	3.59042	6	0.731904	0.73683
AC109466.1	-0.0365579	0.995264	-2.20033	0.238261	-2.5564	0.0915901	-1.94708	0.417869	-0.781775	0.774704	-0.362234	0.982976	-1.5321	0.813665	-3.68727	0.00202327	-2.851	0.043801	-0.700595	0.245737	8.43673	6	0.20782	0.00435825
AC109479.1	1.16295	0.743275	1.51114	0.433797	-0.571274	0.75748	1.19374	0.641449	-0.732695	0.791713	-0.748712	0.946413	0.526071	0.95835	-1.81995	0.146407	0.43861	0.830412	0.0904957	0.206324	6.63752	6	0.355673	0.660944
AC109635.3	0.724207	0.856207	0.673937	0.764434	0.458868	0.808972	0.74057	0.801586	-1.23481	0.620935	0.0991908	0.995467	-0.684634	0.942403	0.641929	0.648052	0.0423588	0.986648	0.00815189	0.192448	3.7392	6	0.711921	0.966213
AC109811.1	-1.54902	0.655992	0.134226	0.961034	-1.01857	0.544341	0.463068	0.888154	0.542529	0.851714	0.507371	0.97016	0.514755	0.958663	-1.35661	0.294767	0.161944	0.945874	0.0311534	0.192371	4.45989	6	0.614696	0.87135
AC110285.1	0.520392	0.908226	-1.56667	0.414604	-0.40176	0.836047	1.55561	0.528523	-0.119571	0.971638	0.311452	0.984199	1.71688	0.804567	0.130123	0.933766	0.595846	0.761087	0.13803	0.231653	7.96136	6	0.240948	0.551278
AC110285.2	-0.206796	0.969919	0.492557	0.837766	-1.18297	0.467928	-0.116953	0.976535	-1.42255	0.567685	-2.52322	0.424941	-0.683323	0.942276	-3.67427	0.00209195	-2.53727	0.0803341	-0.496601	0.195723	4.11796	6	0.660717	0.0111721
AC110491.1	0.899327	0.814924	2.02981	0.277386	0.00274553	0.998924	-0.363169	0.916286	-3.1906	0.220883	-1.33052	0.843072	-1.00279	0.889011	-3.04799	0.0113139	-0.62844	0.745882	-0.2041	0.324773	14.8626	6	0.0213531	0.529716
AC110597.1	0.120679	0.981705	0.406307	0.869655	-2.7002	0.0757555	-0.158522	0.96792	0.0658158	0.984771	-1.50589	0.780331	-1.46974	0.812753	-2.2319	0.0684891	-1.62419	0.303417	-0.390427	0.240383	8.33026	6	0.214892	0.104336
AC110619.1	0.661084	0.872496	1.66419	0.383127	-1.07389	0.516249	1.04543	0.692244	-0.127095	0.969034	0.0360036	0.997499	1.2046	0.860859	-1.60849	0.205008	0.963163	0.584797	0.186292	0.193417	5.99352	6	0.423917	0.335466
AC110760.1	-1.90651	0.598466	-1.14395	0.568126	-0.863386	0.618114	0.976824	0.717199	-1.88668	0.440797	-1.11432	0.889559	0.655939	0.947694	-3.10824	0.00981001	-1.77451	0.252331	-0.398148	0.22437	7.51811	6	0.275574	0.0759783
AC110760.2	-0.385632	0.943367	0.133567	0.961398	-0.91374	0.594074	0.821652	0.77395	-0.520726	0.858222	1.72765	0.715352	0.159179	0.991649	1.52459	0.231811	0.589838	0.764564	0.113948	0.193186	4.60995	6	0.59472	0.555299
AC110771.1	-0.31477	0.95167	-0.22297	0.931953	-1.85672	0.224869	-1.7319	0.478532	2.32397	0.360593	0.491676	0.970869	-1.17278	0.867741	-0.869731	0.523269	-0.694522	0.713972	-0.215167	0.309806	13.5184	6	0.035504	0.487355
AC110774.1	-1.9336	0.592946	-3.49477	0.086188	1.81598	0.235815	1.68973	0.491063	-1.39234	0.575637	0.410042	0.978552	-0.0822135	0.995466	-2.79618	0.0204773	-0.66154	0.730077	-0.275237	0.416055	23.6961	6	0.000593918	0.508266
AC112176.1	0.173965	0.975197	-0.914535	0.666351	-1.22053	0.450805	-0.652086	0.832697	-0.0391731	0.992061	-2.7898	0.35057	0.493025	0.958535	-2.9307	0.0150481	-2.07538	0.171943	-0.416015	0.200453	6.22765	6	0.398178	0.0379518
AC112198.2	0.341494	0.94723	0.267306	0.918	-0.771255	0.663546	1.47629	0.552593	-1.37772	0.580648	-0.364271	0.98262	-2.14396	0.720844	-1.91195	0.124608	-0.813584	0.658497	-0.196236	0.241199	8.47138	6	0.205561	0.415883
AC112204.2	-1.79745	0.617554	-1.25572	0.524177	-3.59844	0.023873	-1.6855	0.491769	-0.830427	0.757449	-1.5358	0.777877	-1.47832	0.817212	-4.02558	0.000696878	-3.50168	0.00913176	-0.92895	0.265287	9.30211	6	0.157287	0.000462331
AC112206.2	-0.453785	0.929912	-1.53713	0.423588	-2.08607	0.168775	-0.851503	0.763866	-1.43983	0.563642	-0.0566344	0.997002	-1.41737	0.824836	-0.298795	0.840934	-2.70657	0.0579565	-0.529851	0.195765	4.40519	6	0.622018	0.00679821
AC112229.4	0.298409	0.953698	1.52733	0.427932	0.300866	0.881142	0.279174	0.938612	-1.28034	0.606785	0.400664	0.980113	1.70661	0.802102	-1.01231	0.449986	0.836546	0.647751	0.173601	0.207522	6.66444	6	0.352997	0.402848
AC112236.1	-0.0159099	0.998541	-0.434949	0.858528	-0.275213	0.890445	0.0817313	0.982085	1.69027	0.496073	-0.485206	0.970853	-1.05538	0.881067	-0.956453	0.478647	0.0471915	0.984489	0.0091065	0.192969	4.47588	6	0.612558	0.962361
AC112719.2	0.128908	0.980488	-0.623878	0.784291	0.568142	0.759201	-0.731446	0.804875	-0.849681	0.751999	0.339805	0.984322	0.0539067	0.996511	-2.04497	0.0979257	-0.435035	0.831776	-0.0834727	0.191876	1.91472	6	0.927373	0.663537
AC112722.1	0.139983	0.979447	-1.69573	0.371342	0.838387	0.630504	1.02193	0.701364	-1.45277	0.561184	0.26138	0.988578	0.820809	0.924516	-2.04404	0.0980343	-0.07823	0.972771	-0.0173801	0.222167	7.47052	6	0.279514	0.937645
AC112907.3	0.0302545	0.996528	-0.898643	0.672895	-0.0903788	0.966157	-0.133953	0.973006	-1.18366	0.638558	-0.700466	0.952467	-0.287992	0.978455	-2.5593	0.0346833	-1.37407	0.402727	-0.263963	0.192103	0.921176	6	0.988425	0.16942
AC113137.1	-0.903627	0.81411	1.39466	0.472052	0.198364	0.922023	0.343007	0.923035	-1.92982	0.432661	-0.0285622	0.997842	-0.0311104	0.99632	-0.952482	0.480886	-0.536115	0.78947	-0.107112	0.199794	6.30915	6	0.389465	0.591879
AC113192.3	-0.725298	0.855661	0.094303	0.974233	-2.46268	0.102851	-0.281656	0.938827	-1.01029	0.698434	0.158401	0.992336	0.00291375	0.99954	-1.83765	0.142069	-1.42601	0.380775	-0.277119	0.194331	5.69138	6	0.458634	0.153865
AC113410.3	0.207884	0.969766	-0.483934	0.841274	-0.734977	0.680417	0.104808	0.978123	-1.6548	0.508468	0.0192146	0.997582	0.956588	0.895965	-1.54714	0.22456	-0.818431	0.656277	-0.157916	0.19295	3.81256	6	0.702024	0.413111
AC113410.5	0.866578	0.820607	2.69951	0.15006	-1.33734	0.402257	0.424295	0.898144	0.955088	0.715391	-0.679606	0.954703	0.248309	0.981711	-0.136262	0.930358	0.842168	0.645104	0.229103	0.27204	10.7013	6	0.0980596	0.399694
AC113414.1	0.417575	0.93661	-0.671157	0.766027	0.56441	0.760702	-0.00291752	0.999491	-0.19481	0.952785	-0.0871175	0.995078	0.796758	0.93081	0.228145	0.880648	0.190999	0.93484	0.0365982	0.191615	1.58727	6	0.953488	0.848527
AC113418.1	-1.0184	0.77954	1.25739	0.523814	-0.681502	0.704433	-0.121671	0.976139	-1.99239	0.415893	0.96711	0.915436	-0.735735	0.937435	-2.41464	0.0473389	-0.744148	0.691051	-0.170165	0.228671	7.84896	6	0.249379	0.456787
AC113423.2	0.665591	0.871173	0.149215	0.956323	0.499792	0.790554	1.22438	0.633727	-1.28723	0.603654	-1.51919	0.77956	-0.868156	0.915342	-1.87528	0.133223	-0.838954	0.646866	-0.165541	0.197319	6.15712	6	0.405821	0.401495
AC114267.1	1.13953	0.747323	-0.0147954	0.996568	-0.480734	0.79962	1.28217	0.612238	-2.27854	0.365408	0.576636	0.968337	0.478593	0.961284	-0.0282696	0.985846	0.108659	0.963906	0.0267198	0.245906	8.92007	6	0.178123	0.913473
AC114271.1	-0.300538	0.953951	0.415872	0.866919	-0.26095	0.89506	0.947807	0.727478	0.0723835	0.983762	-0.446875	0.975917	0.48067	0.961019	-0.276015	0.853601	0.227794	0.918346	0.0436706	0.191711	1.6138	6	0.95158	0.819806
AC114291.1	1.07857	0.765495	1.89296	0.314996	-0.0397806	0.985634	0.470193	0.886631	-1.69439	0.496444	0.635492	0.959331	0.272794	0.979118	0.245028	0.870755	0.661624	0.730166	0.152583	0.230619	7.99161	6	0.238719	0.508212
AC114689.3	0.443776	0.931949	-0.887599	0.677313	-0.416264	0.828984	-0.766457	0.793825	0.0243219	0.994862	-0.214658	0.988069	-1.65646	0.80716	-2.34928	0.0541309	-1.13193	0.505232	-0.21827	0.192831	3.25478	6	0.776256	0.257665
AC114730.3	0.548297	0.900834	-0.225531	0.931337	-2.60476	0.086251	-1.48822	0.551164	-0.323282	0.919685	-0.481765	0.971442	-0.296645	0.976903	-2.03446	0.0997719	-1.64654	0.294958	-0.349368	0.212183	6.80127	6	0.339618	0.0996521
AC114752.2	0.467133	0.924998	1.69871	0.370069	-1.26347	0.434533	0.657788	0.830493	-2.05423	0.400721	0.0855313	0.995471	0.0574147	0.996044	-1.33984	0.301417	-0.201934	0.929859	-0.0502671	0.248929	9.11156	6	0.167401	0.839968
AC114928.1	-1.13622	0.74797	-0.251068	0.923003	-0.246968	0.901468	0.654249	0.831634	-1.4495	0.561745	0.0332481	0.997401	0.827204	0.925082	-2.77806	0.0213208	-0.666082	0.728917	-0.128365	0.192717	4.18582	6	0.651546	0.505359
AC116345.4	0.279194	0.956677	0.316606	0.901673	-0.720177	0.68676	0.968117	0.7198	-0.359976	0.910938	0.748033	0.946477	-0.582164	0.951895	-1.9489	0.116725	0.287265	0.894627	0.0552029	0.192167	2.57963	6	0.859452	0.773909
AC116407.2	-0.371309	0.944922	-0.96644	0.646381	3.39275	0.0324478	2.03689	0.396145	0.0196952	0.996324	-1.452	0.798548	0.877924	0.911319	-0.790083	0.565702	0.88666	0.621775	0.334624	0.377398	19.1458	6	0.00392443	0.375262
AC116456.2	1.15915	0.742838	1.42956	0.460036	-1.54332	0.323787	0.460687	0.887755	-3.00539	0.244636	-1.77293	0.70494	1.07865	0.877654	-3.69555	0.00196928	-0.362625	0.864543	-0.125113	0.34502	16.632	6	0.0107351	0.716885
AC116611.1	1.34505	0.701573	-0.196585	0.940065	-0.0554035	0.979566	2.65421	0.267733	-1.2385	0.620025	1.27192	0.859736	0.839701	0.92122	1.74941	0.163822	1.24517	0.453667	0.344714	0.276841	10.8699	6	0.092481	0.21307
AC116903.2	0.660767	0.872808	-0.274549	0.915524	-0.33249	0.866748	0.975459	0.717667	-1.06177	0.680812	0.365541	0.982879	-0.999763	0.88976	-1.93828	0.118858	-0.32576	0.879127	-0.0627394	0.192594	3.72845	6	0.713369	0.744606
AC117377.1	-2.17563	0.56832	-2.07548	0.26824	0.495372	0.792196	-2.18771	0.360873	-0.831837	0.757533	-0.250635	0.988412	-0.087163	0.99558	-1.10469	0.405706	-1.9758	0.196454	-0.51876	0.262557	9.83913	6	0.131592	0.0481775
AC117382.2	-0.71056	0.857518	0.135816	0.960729	-1.86295	0.22343	-1.30635	0.605664	-1.35114	0.587849	-1.57503	0.763043	-0.648679	0.948207	-1.69739	0.178473	-2.88862	0.0400888	-0.564956	0.19558	2.08342	6	0.911868	0.00386934
AC117460.1	0.18172	0.97424	-0.244038	0.925417	-0.484903	0.797567	-0.364046	0.916049	-0.359785	0.91107	-0.409514	0.978676	-0.0803331	0.995324	-2.43046	0.0459285	-0.734417	0.695693	-0.140534	0.191355	0.224468	6	0.999783	0.462694
AC117489.1	-2.2212	0.569726	-1.9222	0.306006	0.797338	0.650013	0.12744	0.974485	0.0570937	0.98813	0.0835664	0.995459	-2.6631	0.725093	-2.82127	0.0193444	-1.43466	0.377377	-0.464592	0.323835	14.4851	6	0.024663	0.151385
AC117490.2	1.48327	0.667487	-0.258907	0.921286	0.953555	0.573911	1.73062	0.479123	2.71642	0.286187	-0.198399	0.9886	1.56932	0.811048	-0.336356	0.82087	2.53665	0.0803731	0.595201	0.23464	7.93009	6	0.24327	0.0111919
AC117500.2	1.89217	0.602648	1.65956	0.384131	-1.06006	0.522927	-0.0205302	0.996813	-1.49125	0.549073	0.0949102	0.995751	0.391107	0.9673	0.0987911	0.950522	0.312083	0.88451	0.0808814	0.259166	9.84366	6	0.131392	0.754977
AC117503.5	0.461911	0.92729	-1.15212	0.564702	-2.59925	0.0870097	1.09284	0.677757	-0.547362	0.850251	1.67486	0.729247	-1.2092	0.859373	-0.930453	0.492345	-0.619665	0.749719	-0.195243	0.315079	13.8921	6	0.0308654	0.535478
AC117834.1	-2.29994	0.582476	-4.44126	0.0377	1.3198	0.409795	1.98901	0.407661	-0.911171	0.730582	1.90811	0.661675	-0.621088	0.94959	-0.321498	0.828437	-0.790872	0.668317	-0.410678	0.519272	35.5629	6	3.35172e-06	0.429018
AC118549.1	-0.88917	0.817808	-2.2009	0.238117	0.480403	0.799666	0.0263442	0.995419	0.878585	0.740554	0.247389	0.988472	-0.639876	0.947522	-1.55306	0.222742	-0.411631	0.843077	-0.0877722	0.213231	7.01252	6	0.319691	0.68061
AC118555.1	-1.30229	0.712637	-0.291026	0.910729	-2.29946	0.127761	-0.715927	0.809205	-1.64793	0.508979	0.53253	0.967621	0.420811	0.964018	-2.44365	0.0446885	-1.6643	0.289063	-0.37577	0.225783	7.55929	6	0.2722	0.0960532
AC118755.2	-0.212659	0.969017	0.843734	0.695701	-1.11286	0.498383	1.29233	0.610985	-1.06256	0.680529	0.170207	0.991142	-1.47148	0.814969	-2.00312	0.10577	-0.563397	0.776649	-0.11664	0.207029	6.62573	6	0.356849	0.573165
AC119403.1	0.459848	0.928144	0.603505	0.792463	-0.593914	0.746355	-1.30229	0.607101	-1.81974	0.459262	-0.869201	0.932779	-0.478503	0.96101	-1.66126	0.188461	-1.8276	0.234588	-0.3545	0.193971	3.58021	6	0.73327	0.0676103
AC119673.3	0.619096	0.8841	0.820547	0.70656	1.19666	0.462076	-0.0862345	0.980589	-1.16377	0.647063	0.630384	0.96007	-0.263753	0.980176	-0.100054	0.949829	0.45922	0.822312	0.08849	0.192696	4.10643	6	0.662276	0.646076
AC120024.1	-0.227216	0.966337	0.407126	0.869447	-0.487077	0.796459	0.272291	0.940038	-0.59607	0.835417	-0.896043	0.930632	0.35523	0.970236	0.228968	0.880154	-0.660879	0.730615	-0.126748	0.191787	1.37638	6	0.967279	0.50869
AC120045.2	0.793133	0.840643	0.0959614	0.973808	-2.42901	0.10821	-1.45003	0.561972	-0.239163	0.942655	1.29282	0.853286	0.385925	0.968433	0.488079	0.734276	-0.451157	0.825303	-0.121674	0.269693	10.4127	6	0.108314	0.651876
AC120049.1	-0.505668	0.914267	0.716138	0.748036	0.927565	0.586554	-0.783586	0.789074	-0.660436	0.816841	-1.20791	0.872907	1.54708	0.810263	0.964025	0.474622	-0.308848	0.886005	-0.0623692	0.201941	6.38781	6	0.381177	0.757437
AC120193.1	-0.216666	0.968621	-0.948637	0.650826	-1.00557	0.550198	-0.832966	0.770096	-0.371648	0.907117	0.815786	0.938843	-1.25051	0.855363	-2.07914	0.0920999	-1.09418	0.523359	-0.211242	0.19306	3.82205	6	0.700744	0.273877
AC121247.2	1.30692	0.712637	2.75136	0.1418	-0.0457084	0.983533	-0.369196	0.914346	-0.657162	0.817314	-0.450365	0.974867	0.521002	0.958037	-0.778291	0.572347	0.775324	0.675777	0.203146	0.262015	10.0351	6	0.123184	0.438148
AC121761.1	-0.0652689	0.991355	1.26424	0.521659	-0.427767	0.823158	-1.87531	0.438013	1.15192	0.652054	0.347856	0.983637	1.35936	0.838653	-0.0119779	0.993963	0.587977	0.765217	0.136824	0.232703	8.01844	6	0.236755	0.556548
AC122134.1	-1.75206	0.623489	-0.640282	0.778036	-0.942866	0.579343	-0.383072	0.911208	-0.918222	0.727367	0.636525	0.959522	-1.22001	0.857178	-2.00906	0.104612	-1.56091	0.327434	-0.301793	0.193344	4.81568	6	0.567662	0.118545
AC122707.1	0.722306	0.856904	-0.483042	0.841458	-0.406337	0.834113	1.11732	0.667828	0.182449	0.955501	-0.81447	0.939359	0.587174	0.95078	-1.30316	0.316647	0.115398	0.960893	0.0221868	0.192264	3.19667	6	0.783789	0.90813
AC123767.1	1.11764	0.755138	0.417681	0.866069	-0.627999	0.728457	-1.48125	0.552722	-1.46992	0.55598	0.665911	0.958977	-0.155325	0.991553	-2.55351	0.0351606	-0.704808	0.709828	-0.138404	0.196371	6.12922	6	0.408871	0.48093
AC123777.1	0.0286231	0.997094	-1.34062	0.492472	-1.53804	0.325337	0.61521	0.844153	-1.17388	0.642232	0.179688	0.99034	0.997401	0.890481	0.379747	0.796667	-0.865176	0.6331	-0.170845	0.197468	6.1723	6	0.404168	0.386942
AC123912.2	0.661279	0.872575	-0.456897	0.849532	-0.173761	0.932432	0.365077	0.915711	-1.14077	0.655714	-0.355711	0.983883	0.798901	0.930437	-0.309598	0.834731	-0.411826	0.84299	-0.0791286	0.192141	2.70605	6	0.844732	0.680467
AC124016.2	-0.832625	0.831032	-1.83503	0.330672	3.01194	0.0508371	2.10146	0.376974	-1.23706	0.620741	-1.84061	0.68695	-0.12055	0.993239	-3.18873	0.00796697	-0.0123172	0.996133	-0.00494095	0.401141	21.7377	6	0.00135074	0.990173
AC124016.3	-0.76809	0.844173	-1.34569	0.49104	-0.249889	0.900173	-1.2279	0.632442	0.129682	0.968752	-2.03445	0.607471	-1.11977	0.872205	-3.30911	0.00581881	-2.42146	0.0982896	-0.47145	0.194697	3.51725	6	0.741673	0.0154584
AC124045.1	-0.645429	0.877074	-2.61128	0.165499	0.0187484	0.992478	0.352775	0.919064	0.6719	0.81365	0.506981	0.970288	-1.00412	0.888444	-1.63219	0.197803	-0.670197	0.72733	-0.164129	0.244896	8.86362	6	0.181395	0.502732
AC124067.4	0.460385	0.928138	0.328207	0.897088	0.289818	0.885399	0.648923	0.83334	-0.959353	0.71413	-1.11153	0.890364	-0.652377	0.947579	-2.42917	0.0460342	-0.706739	0.708762	-0.136017	0.192457	2.90674	6	0.820457	0.479729
AC124068.2	1.34306	0.702495	1.56568	0.415204	-1.39627	0.379151	1.27315	0.616139	0.160873	0.960303	0.25822	0.988541	-0.0340542	0.996216	1.02669	0.442929	0.943013	0.594394	0.201177	0.213334	6.97483	6	0.323181	0.345674
AC124283.1	0.847224	0.826902	-1.04702	0.610147	-2.52568	0.0954087	-2.07236	0.385703	0.376479	0.905402	0.188752	0.989852	-1.12737	0.87162	-3.03491	0.0116803	-1.48586	0.357779	-0.424752	0.285863	11.3869	6	0.0771312	0.137316
AC124283.5	0.48882	0.918019	-0.145783	0.957369	-1.86532	0.222618	-1.07102	0.684462	-0.965017	0.712838	1.58118	0.760294	-0.198912	0.987694	-0.827519	0.545623	-0.653919	0.733689	-0.151508	0.231692	7.98405	6	0.239274	0.513164
AC124290.1	0.352494	0.947452	-1.38822	0.474612	0.0964907	0.963762	0.0631039	0.985372	-0.748846	0.785896	-1.11096	0.890439	-0.0349529	0.996111	-2.90019	0.01608	-1.22631	0.462292	-0.235829	0.192307	2.35707	6	0.884108	0.22008
AC124798.1	-1.11625	0.754977	-0.949937	0.650763	-3.65075	0.0234848	-0.404836	0.905223	0.870376	0.743753	2.12756	0.579424	0.115514	0.993655	-1.91329	0.124343	-0.844813	0.644155	-0.333068	0.39425	20.935	6	0.00188461	0.398215
AC124798.3	-0.266099	0.959231	0.138088	0.959849	0.971514	0.566032	1.02373	0.701051	-1.45257	0.561172	0.417826	0.97877	-0.569433	0.953244	0.435193	0.764712	-0.00919725	0.997113	-0.00177581	0.193081	4.69044	6	0.584084	0.992662
AC124804.1	-0.231291	0.965211	0.515306	0.82977	-1.56255	0.316855	1.27732	0.613575	-0.879079	0.740468	-0.451479	0.974861	0.6552	0.947694	-0.768103	0.577954	-0.465065	0.819962	-0.0900064	0.193535	5.58176	6	0.471631	0.641885
AC124862.1	0.2166	0.968616	-1.16862	0.557966	0.454886	0.810846	0.260643	0.94328	-1.56176	0.530067	0.648195	0.959359	-0.125117	0.992844	0.76192	0.581218	-0.506159	0.801758	-0.0975616	0.192749	4.30616	6	0.63532	0.612745
AC124944.2	-1.86905	0.605214	-1.87567	0.31901	-2.59554	0.0873887	-0.414961	0.901743	-0.662114	0.816148	1.1974	0.872184	0.797985	0.930434	-0.687391	0.622489	-1.38243	0.399078	-0.444577	0.321591	14.4243	6	0.0252392	0.166841
AC124947.2	-1.31082	0.712601	-1.80373	0.339592	-0.88824	0.606226	0.300875	0.934226	-0.68886	0.808876	-2.8124	0.345081	-0.393735	0.967351	-3.91727	0.000948498	-2.95195	0.0347112	-0.579748	0.196395	5.67632	6	0.460407	0.00315772
AC125232.2	-0.356908	0.946803	-0.538274	0.820368	-0.980916	0.561014	-0.495575	0.880891	0.0765195	0.982968	-0.304033	0.98466	1.59241	0.808197	-2.68602	0.0261394	-0.428819	0.834467	-0.0826885	0.192829	4.0751	6	0.666514	0.668055
AC125494.1	0.969273	0.793782	2.60655	0.165804	-0.326099	0.869804	0.384812	0.911097	-1.14179	0.655375	-0.313106	0.984853	0.913446	0.902746	-0.328267	0.824827	0.79565	0.66668	0.207535	0.260838	9.93324	6	0.127492	0.426235
AC125793.1	-1.39682	0.685625	0.130079	0.96271	-2.98236	0.052953	-0.123162	0.975725	-1.47416	0.554764	-0.191071	0.989559	0.122382	0.993143	-2.8637	0.0175072	-1.71735	0.27211	-0.432989	0.252127	9.06367	6	0.170029	0.085916
AC126118.1	-0.669371	0.871146	-0.552585	0.814815	-0.867174	0.616294	-1.56631	0.526071	-0.289221	0.930568	-1.68984	0.722903	1.22211	0.857135	-3.611	0.00249416	-1.82355	0.236072	-0.354868	0.194603	5.06615	6	0.535357	0.0682204
AC126177.1	-0.348593	0.9471	1.34178	0.492461	-1.59787	0.305209	1.29857	0.608292	-1.58927	0.520907	0.551499	0.968729	0.573239	0.952672	-0.753684	0.585853	0.0354358	0.988784	0.00894966	0.25256	9.31195	6	0.15678	0.971732
AC126178.1	-0.0295316	0.996788	1.12053	0.578095	-0.0555022	0.979634	0.958577	0.722902	-1.32706	0.593216	-0.030645	0.997854	2.48254	0.72081	-0.321111	0.828571	0.811413	0.659365	0.21146	0.260607	9.73312	6	0.13635	0.417129
AC126323.2	1.21281	0.734202	0.808109	0.70997	-0.680647	0.704772	0.707421	0.81194	-0.270227	0.936031	0.629317	0.959919	-0.262158	0.980396	-1.29824	0.318698	0.673668	0.725102	0.129417	0.192108	3.17163	6	0.787018	0.500522
AC126323.6	-1.95779	0.593294	-0.94889	0.6509	-0.679822	0.705277	-1.468	0.555621	-1.35382	0.58668	-0.70949	0.952109	-0.368301	0.96895	-3.53148	0.00317314	-2.64918	0.0652044	-0.51444	0.194189	2.80422	6	0.832988	0.00806882
AC126365.2	-0.282998	0.956179	-1.95711	0.296649	0.409966	0.832304	-1.94474	0.418788	1.03541	0.688777	-0.064717	0.997103	-0.681369	0.942457	0.690047	0.621102	-0.957075	0.58749	-0.232454	0.24288	8.66314	6	0.193428	0.338529
AC126474.1	-0.303448	0.953564	-2.7063	0.149779	-2.78697	0.0690047	-0.581208	0.854952	-0.983558	0.706977	0.470564	0.972303	-0.497298	0.959348	-1.86878	0.134649	-1.97969	0.19514	-0.577348	0.291636	11.8012	6	0.066553	0.0477385
AC127496.1	-0.45008	0.930804	1.85392	0.32441	-1.8206	0.234367	2.08128	0.38564	-1.79781	0.465903	0.682286	0.953099	1.23825	0.858013	-1.06954	0.422243	0.46547	0.819643	0.159847	0.34341	16.3889	6	0.0118118	0.641595
AC127496.5	-0.582759	0.891629	0.338751	0.893794	2.2419	0.138708	-0.385573	0.911027	-1.32152	0.59468	0.583622	0.966336	0.520689	0.958016	0.336159	0.820939	0.384118	0.855004	0.0883377	0.229976	7.87227	6	0.247611	0.700891
AC127537.1	-0.681409	0.867011	-1.39193	0.473092	-1.27679	0.42798	0.550422	0.864237	-0.926531	0.724257	0.20088	0.988446	-0.24872	0.981626	-2.34089	0.0551782	-1.25609	0.448712	-0.242236	0.192849	3.71786	6	0.714794	0.209083
AC129492.7	1.09309	0.761161	1.27275	0.51819	-0.7946	0.651558	0.718351	0.809275	-0.512939	0.86057	-2.32102	0.484858	-0.162838	0.991532	-0.671592	0.630778	-0.364562	0.863359	-0.0895923	0.245753	8.92191	6	0.178018	0.715438
AC129507.1	2.59309	0.613552	1.92641	0.305066	3.03343	0.0498627	1.44591	0.563103	1.24933	0.616815	-0.466686	0.973572	-0.525366	0.958267	3.89516	0.00101085	2.23195	0.133664	0.770758	0.34533	16.0126	6	0.0136866	0.0256183
AC129507.2	0.437918	0.932767	1.2788	0.515587	-2.69222	0.0765038	-1.50728	0.544295	-0.951959	0.715802	1.00156	0.910178	1.25451	0.85328	-1.08466	0.415475	-0.303247	0.888924	-0.0986253	0.325231	14.6826	6	0.0228747	0.761701
AC129926.1	0.688201	0.865073	2.03585	0.276305	0.0142542	0.994424	1.45881	0.558879	-1.76675	0.476181	-1.60211	0.754634	-2.16504	0.718828	-1.74553	0.164934	-0.209013	0.927724	-0.0710512	0.339936	16.0627	6	0.0134215	0.834438
AC131097.2	0.494407	0.916731	0.62323	0.784586	-0.18701	0.92681	0.452357	0.889824	-0.770909	0.777711	-0.653635	0.959003	0.635754	0.947738	-1.21958	0.352761	-0.124305	0.958201	-0.0238544	0.191903	2.28273	6	0.891948	0.901074
AC131392.2	0.742821	0.849507	0.311566	0.904004	-1.27819	0.427552	-2.20321	0.359487	-0.885535	0.73888	-0.0371437	0.997401	0.0370438	0.996337	-2.3176	0.0579244	-1.26081	0.447156	-0.252272	0.200087	6.26215	6	0.394474	0.207377
AC131571.1	0.149276	0.978159	-0.43718	0.857641	-0.1133	0.957651	-1.15692	0.652438	-2.61875	0.297141	-1.20392	0.872684	0.00938975	0.998894	-3.26071	0.00663411	-2.39867	0.102263	-0.468707	0.195403	4.11839	6	0.660658	0.0164546
AC131902.1	-0.649864	0.87525	0.388816	0.876027	-0.229963	0.90802	0.144691	0.970672	-1.49908	0.547636	0.912815	0.926795	-0.0244116	0.996903	-0.836588	0.540789	-0.336635	0.875382	-0.0648122	0.19253	3.61507	6	0.728602	0.736392
AC131935.2	0.925289	0.808419	0.371062	0.882516	-2.00037	0.18723	1.27094	0.617346	-0.692127	0.808023	0.39854	0.980437	0.71768	0.937161	0.856795	0.529982	0.246087	0.909798	0.0559299	0.227277	7.71443	6	0.25978	0.805615
AC131944.1	-0.504442	0.914601	-0.107071	0.970252	-0.177829	0.930477	-0.512794	0.874967	0.827398	0.758516	0.748071	0.946526	-0.135374	0.993194	-0.428127	0.768809	0.357938	0.866217	0.0686407	0.191767	1.69491	6	0.945513	0.72039
AC131971.1	1.2349	0.729776	0.750664	0.734131	-2.90083	0.0583842	-0.111228	0.977654	-0.355914	0.912165	1.57771	0.761991	0.739129	0.937093	1.35498	0.295412	0.206189	0.928711	0.0637074	0.308975	13.3824	6	0.0373495	0.836643
AC132192.2	0.314925	0.951874	-1.10998	0.581911	-0.164667	0.936126	-0.88869	0.748754	-0.76418	0.781042	-1.09333	0.895298	1.06935	0.877457	-3.59389	0.00263356	-1.24737	0.452658	-0.24074	0.192998	3.51501	6	0.741971	0.212262
AC132216.1	-1.80272	0.616847	0.945907	0.652304	-3.06929	0.0479593	-0.901772	0.743383	-2.35954	0.346185	-0.183355	0.98999	-1.25664	0.85232	-2.58036	0.0330555	-2.22852	0.134425	-0.680059	0.305162	12.5829	6	0.0501589	0.0258457
AC132872.5	0.493277	0.917111	0.921358	0.663433	0.287481	0.886208	-1.75621	0.471896	0.172769	0.957319	-0.211143	0.988398	0.0752728	0.996007	1.17856	0.371205	-0.0685907	0.976757	-0.0132182	0.192711	4.33452	6	0.631505	0.945315
AC132938.2	1.15186	0.74624	2.2045	0.237672	-2.08923	0.167784	0.65394	0.831549	0.0437305	0.990773	-0.748152	0.94672	0.238725	0.982086	0.206745	0.892757	0.374849	0.859256	0.106502	0.284121	11.5617	6	0.0724928	0.707773
AC133552.2	-0.499852	0.916085	1.0269	0.618401	-1.10382	0.502256	0.0779	0.983063	-1.61578	0.517414	-0.48313	0.971464	0.0820725	0.99548	-1.55585	0.221894	-1.17987	0.482733	-0.22786	0.193123	3.98767	6	0.678345	0.238052
AC133644.2	0.469526	0.924286	-0.334827	0.89448	0.763233	0.667479	-1.21955	0.636829	-1.59304	0.521052	0.312004	0.984239	-0.60248	0.949706	-0.122965	0.937637	-0.925465	0.603628	-0.178927	0.193338	4.54401	6	0.603476	0.354724
AC134312.5	0.684577	0.865876	-1.50945	0.434276	0.64966	0.718554	2.40634	0.326585	-1.08791	0.672095	-0.3125	0.984597	1.09732	0.875525	-0.823011	0.548315	0.525606	0.792776	0.148437	0.282411	11.3467	6	0.0782357	0.599162
AC134682.1	-0.625301	0.883321	1.28178	0.514347	-1.79569	0.241017	-1.38201	0.584532	-1.29392	0.601486	0.330578	0.983741	0.0536704	0.996301	-1.2808	0.326353	-1.16187	0.490474	-0.256583	0.220837	7.33058	6	0.291354	0.24529
AC135012.3	-0.66775	0.871007	2.28542	0.218345	-0.738612	0.678875	0.277705	0.938804	-2.71301	0.284733	0.151274	0.992694	0.303626	0.975687	0.674361	0.629535	-0.255995	0.906272	-0.0776267	0.303236	13.1695	6	0.0404212	0.797955
AC135279.4	0.819074	0.835401	1.67636	0.37865	-1.19385	0.463427	-0.308131	0.933482	-1.07663	0.676316	0.354277	0.983559	0.745815	0.93679	0.000700655	0.999434	0.131094	0.956646	0.0275644	0.210265	6.83658	6	0.336226	0.895701
AC135506.1	1.58981	0.6491	2.49643	0.180459	-0.0999988	0.962655	-0.244977	0.947313	-1.43188	0.565121	-1.10175	0.892535	0.894964	0.908411	-0.86277	0.526817	0.569372	0.773462	0.170553	0.299546	12.8937	6	0.0447549	0.569104
AC135983.2	-0.510919	0.912032	-1.14136	0.569301	0.085685	0.968388	-0.758783	0.796002	0.0342117	0.992552	0.263215	0.988025	-0.828626	0.924891	-2.55551	0.0349858	-0.794128	0.667142	-0.152457	0.19198	2.27326	6	0.89293	0.427121
AC136443.4	1.49233	0.666538	1.30745	0.504862	-0.291205	0.884544	-0.923806	0.73606	1.27105	0.610078	0.194405	0.988814	0.360128	0.970274	-1.03689	0.437797	1.18394	0.480408	0.228534	0.193029	5.25602	6	0.51142	0.236438
AC136469.2	0.083717	0.988454	-0.212402	0.934551	-0.559085	0.763388	-0.350864	0.919535	-1.04676	0.684929	-1.22223	0.867094	-0.745681	0.936862	-1.05582	0.428748	-1.73159	0.26758	-0.333549	0.192626	0.634981	6	0.995788	0.0833466
AC136475.3	0.605768	0.886608	-0.187284	0.943356	1.19861	0.461075	1.27888	0.613417	0.0286966	0.994089	0.155967	0.993154	0.372184	0.968867	0.245348	0.870679	1.13825	0.501629	0.219152	0.192535	2.34227	6	0.885686	0.255017
AC136616.1	0.588331	0.890314	1.53566	0.424274	1.39867	0.377902	2.17029	0.362398	2.06302	0.399848	1.12506	0.888242	1.28802	0.844981	3.3479	0.0052914	3.801	0.00375676	0.752615	0.198005	2.1041	6	0.90988	0.000144116
AC136628.3	-0.0724491	0.990632	-1.10038	0.58566	-2.48661	0.100306	-1.55919	0.527995	0.751321	0.784982	0.707741	0.951577	-1.70715	0.803297	-0.160135	0.917467	-1.49063	0.355226	-0.435648	0.292257	11.8926	6	0.0644091	0.136058
AC137932.1	2.43844	0.589291	0.969878	0.644999	-0.906051	0.597941	-0.430401	0.896068	-0.944862	0.717282	-0.347769	0.983658	0.046912	0.996466	-1.08834	0.413782	0.0566778	0.981883	0.0138414	0.244212	8.85722	6	0.181769	0.954802
AC138028.6	0.684945	0.86568	1.43526	0.458753	-0.313594	0.875228	1.80693	0.45518	-1.81683	0.460666	0.0175625	0.99794	0.651143	0.947632	-0.672853	0.630128	0.640219	0.740173	0.162903	0.254449	9.44689	6	0.149961	0.52203
AC138150.1	0.0323196	0.996106	0.254786	0.922127	-0.717799	0.687978	-1.91114	0.427865	0.0142657	0.997208	0.036888	0.997344	0.898329	0.907078	-2.21301	0.0710311	-0.480297	0.814122	-0.0928196	0.193255	4.81151	6	0.568206	0.631016
AC138207.8	0.591493	0.889774	0.0705668	0.980299	-0.542847	0.770877	-0.569174	0.858723	-1.34706	0.589645	-1.29092	0.85467	-1.72303	0.800797	-3.50799	0.00337996	-2.03985	0.180548	-0.396242	0.19425	3.26234	6	0.775273	0.0413648
AC138356.1	0.17474	0.975225	0.240605	0.92654	-0.838864	0.630221	-0.313961	0.931417	-1.25595	0.614606	-1.2351	0.865753	-0.839802	0.921287	0.038949	0.980857	-1.78929	0.24676	-0.345496	0.193091	1.49727	6	0.959676	0.0735677
AC138356.3	-0.656227	0.873622	-0.368471	0.883025	-1.18564	0.467229	-0.109651	0.97803	-0.424903	0.890473	0.0688116	0.996969	-0.451797	0.96308	-2.69465	0.0256328	-1.02534	0.554626	-0.196802	0.191939	1.32225	6	0.970416	0.305203
AC138393.1	-2.35305	0.58896	-1.7627	0.351785	1.13186	0.489812	1.55488	0.528773	-0.599566	0.834448	0.0315253	0.997866	-0.120125	0.993006	0.946653	0.48358	-0.507275	0.801186	-0.149734	0.295174	12.4672	6	0.0523223	0.611962
AC138409.2	0.883188	0.818403	0.576238	0.804386	-0.845966	0.626693	-0.913251	0.738945	1.27683	0.608039	-0.633378	0.95909	0.730997	0.936882	-2.26571	0.063973	0.313567	0.884126	0.0605394	0.193067	5.12925	6	0.527346	0.75385
AC138627.1	-0.947677	0.799422	-1.58772	0.406035	-0.196566	0.922597	-1.42666	0.568988	0.469049	0.876125	-0.496461	0.970094	-0.344764	0.972261	-1.76229	0.160402	-1.38737	0.397091	-0.267711	0.192963	4.15351	6	0.655912	0.16533
AC138696.1	0.838336	0.828513	2.49028	0.181199	-0.809316	0.644634	-1.62739	0.509226	0.0565585	0.988163	-1.57248	0.761785	0.172886	0.990728	-1.82467	0.145277	-0.123747	0.958265	-0.0362876	0.293239	12.306	6	0.0554796	0.901515
AC139099.3	0.320083	0.951084	0.414654	0.867151	-0.401697	0.836055	-0.423612	0.898348	-0.410863	0.894461	1.91305	0.659079	-0.501342	0.95873	1.69604	0.178785	0.54514	0.786283	0.105239	0.19305	4.39795	6	0.622989	0.585658
AC139100.1	0.304906	0.953059	-0.849925	0.693361	-1.45845	0.35498	-1.07555	0.68274	-1.47047	0.555849	-0.461875	0.973924	0.562411	0.953683	-1.5906	0.210463	-1.82846	0.234585	-0.354488	0.193873	3.44786	6	0.750893	0.0674805
AC139491.1	-0.906146	0.813881	-0.742098	0.737817	-0.370436	0.851189	0.144476	0.970651	-2.0147	0.408892	-0.880429	0.931902	-0.732008	0.937009	-3.67369	0.00209626	-2.19028	0.142825	-0.424377	0.193755	2.1026	6	0.910024	0.0285042
AC139491.5	-0.629443	0.882061	1.25167	0.526415	-1.6651	0.28151	-0.52981	0.869546	-0.922294	0.725697	-0.571352	0.968234	0.707661	0.939151	-1.71931	0.172151	-1.06025	0.538955	-0.205236	0.193573	5.56984	6	0.473056	0.28903
AC139530.1	1.05444	0.769646	-0.627694	0.782719	0.0566993	0.979546	2.69354	0.260323	-2.16925	0.383991	0.13233	0.994035	2.0255	0.731735	0.447988	0.757182	0.828797	0.651206	0.294829	0.355731	17.3491	6	0.00808228	0.40722
AC139795.1	1.32097	0.709134	1.48988	0.439817	-0.345258	0.860138	0.14609	0.970598	-0.343951	0.915242	-2.02967	0.607991	-1.22038	0.857724	-0.507011	0.724308	-0.417828	0.840073	-0.103841	0.248524	9.08783	6	0.168698	0.676073
AC139795.2	-0.478555	0.921733	-0.266799	0.918139	-2.44314	0.1056	-0.751165	0.798768	0.34188	0.915703	0.468377	0.972864	-0.781632	0.932291	1.12094	0.398826	-1.07627	0.53175	-0.225382	0.209411	6.71582	6	0.347929	0.281807
AC139795.3	0.696163	0.861549	-0.552783	0.814973	1.87018	0.221219	2.75469	0.24351	-0.204498	0.94972	-1.63753	0.745408	-0.070748	0.995633	-0.557164	0.695523	0.776515	0.675354	0.249742	0.321619	14.3931	6	0.0255402	0.437445
AC139887.2	0.320735	0.950768	-0.00498773	0.998793	-0.63866	0.723175	-2.62472	0.27568	0.00838241	0.998493	-1.58125	0.760454	-0.331257	0.972862	-3.44216	0.00404669	-1.75958	0.25788	-0.364972	0.20742	6.56409	6	0.363045	0.0784793
AC139887.3	-0.708498	0.858278	1.91105	0.310696	0.480597	0.799646	2.11595	0.374178	-1.3202	0.594098	0.477672	0.97196	-0.678494	0.942481	-0.624556	0.657903	0.638093	0.741538	0.175987	0.275801	10.9134	6	0.0910886	0.523413
AC141586.3	1.01573	0.779496	0.609974	0.790102	-0.815438	0.64134	1.76621	0.467842	-1.76874	0.4762	-1.05029	0.902253	-1.13453	0.871929	-1.27763	0.327797	-0.480543	0.813972	-0.124288	0.258642	9.68143	6	0.138725	0.630841
AC142381.4	0.625013	0.883268	1.4609	0.449183	-0.127835	0.952608	-0.180239	0.963303	-2.28106	0.364682	-0.202916	0.988647	0.626529	0.949441	0.0909752	0.954407	-0.234284	0.915218	-0.0539159	0.23013	7.9478	6	0.241952	0.814764
AC142472.1	0.466964	0.924996	0.712437	0.749489	1.99813	0.18788	1.89752	0.428722	0.0075576	0.998827	0.225931	0.988075	0.386836	0.968188	0.464078	0.747894	1.84193	0.231504	0.35858	0.194677	5.12677	6	0.52766	0.065486
AC144652.1	-1.07875	0.765511	0.129483	0.962972	-0.810793	0.643737	-1.9265	0.4236	-1.58887	0.520946	0.679622	0.954872	-0.911177	0.902761	-2.03251	0.100107	-1.83599	0.232552	-0.35784	0.194903	5.99504	6	0.423746	0.0663596
AC144831.1	0.0587936	0.992231	-0.479807	0.842646	-2.13597	0.158733	-1.28591	0.611912	-1.39097	0.576275	-2.39684	0.466543	-0.0783605	0.995333	-4.03205	0.000683943	-3.21469	0.0185449	-0.634658	0.197424	3.80115	6	0.703565	0.00130585
AC145098.2	0.521903	0.908316	-0.205677	0.937403	-2.20861	0.144983	-0.60037	0.849273	-1.31429	0.596303	-1.58325	0.758941	-0.426108	0.963969	-3.92463	0.000929127	-2.44822	0.0935947	-0.478447	0.195426	3.97493	6	0.680069	0.0143564
AC145207.5	0.967089	0.794391	0.514532	0.829831	0.260175	0.895403	0.208942	0.957392	-0.721754	0.795608	-1.55793	0.773188	0.222363	0.984201	-0.589229	0.676832	-0.528518	0.792031	-0.10181	0.192633	4.02956	6	0.672677	0.59714
AC145207.7	0.785687	0.841206	1.86099	0.322434	-1.90877	0.211676	-0.275436	0.939179	-0.535123	0.853707	-0.592544	0.966768	-0.8664	0.915568	-0.252915	0.866608	-0.567619	0.774584	-0.136683	0.2408	8.53698	6	0.201341	0.570293
AC145343.1	-0.458058	0.928993	1.4772	0.444249	-0.178252	0.930575	-0.338762	0.924184	0.589399	0.837313	-2.04006	0.604791	-0.160911	0.991576	-1.52216	0.23261	-0.5632	0.776741	-0.116395	0.206667	6.64703	6	0.354726	0.573299
AC147067.1	2.05026	0.577555	2.63613	0.160588	0.337013	0.86474	0.222993	0.95348	-1.75779	0.479089	-1.70785	0.717609	-1.05823	0.880089	-0.49303	0.731537	0.319734	0.881723	0.11435	0.357642	18.0402	6	0.00613241	0.74917
AC147651.4	0.93817	0.803451	2.34371	0.207922	-0.0279807	0.989457	1.64269	0.506676	-0.490508	0.869205	-0.536902	0.967593	-0.468357	0.963314	1.39487	0.279562	0.913	0.610445	0.229217	0.251059	9.22955	6	0.161074	0.361242
AC148477.4	0.758676	0.845181	2.89393	0.124394	-0.100429	0.962649	0.493938	0.880981	-0.920314	0.726542	0.606839	0.963154	0.247797	0.981854	0.277574	0.852872	1.07416	0.532763	0.271357	0.252621	9.36355	6	0.154141	0.28275
AC174065.1	0.135676	0.980053	2.0323	0.276602	-1.39975	0.37767	-0.815525	0.776273	-1.21716	0.626596	-0.107451	0.994619	0.0646841	0.995096	-0.710429	0.609708	-0.572201	0.772549	-0.129433	0.226202	7.69096	6	0.26163	0.567186
AC211433.1	1.54413	0.655767	1.03323	0.615657	-0.138418	0.948038	0.48661	0.883073	-1.48762	0.550716	0.0437006	0.9972	-0.0418518	0.996681	-1.79618	0.152339	0.100682	0.966145	0.0194104	0.19279	5.91439	6	0.432848	0.919803
AC211486.1	-2.4041	0.58876	-1.61526	0.397168	-2.964	0.0541583	-2.69881	0.258342	-0.764449	0.781118	-0.124628	0.994193	-1.26294	0.851766	-1.49061	0.243867	-3.0403	0.028615	-0.97453	0.320538	13.3955	6	0.0371684	0.00236343
AC231657.1	-1.0695	0.767644	0.404638	0.869942	0.239378	0.904313	-0.283256	0.938249	-3.24391	0.211877	-0.633513	0.959377	-0.0328758	0.996037	-0.590103	0.676289	-1.52905	0.339132	-0.366161	0.23947	8.41628	6	0.209164	0.126253
AC232271.2	-0.207741	0.969795	1.92788	0.304597	1.19953	0.460868	0.591582	0.851068	-0.699402	0.804506	-0.360064	0.983118	0.515611	0.958545	-0.608274	0.666851	0.736645	0.695093	0.142248	0.193103	5.89073	6	0.435541	0.461338
AC233289.1	0.229647	0.965408	2.38943	0.200739	0.644924	0.720387	0.198362	0.959378	-0.957642	0.714663	-0.149883	0.992622	0.886075	0.910066	-0.7931	0.564468	0.836061	0.647642	0.184455	0.220624	7.39495	6	0.28586	0.403121
AC233300.1	0.735737	0.852453	0.756028	0.731388	1.07828	0.514676	0.880944	0.751284	-0.947548	0.716851	-1.5431	0.775872	1.79462	0.781844	-0.184698	0.904473	0.703156	0.710846	0.179288	0.254976	9.44634	6	0.149988	0.481959
AC233976.1	0.691354	0.863256	0.638106	0.778896	-0.952601	0.574528	-1.57723	0.522097	-0.191682	0.953655	1.17005	0.87549	0.131392	0.993324	-0.251399	0.867493	0.0811757	0.971972	0.0156953	0.19335	5.69669	6	0.45801	0.935302
AC234582.1	0.0930953	0.987464	2.75836	0.141439	0.222408	0.911152	1.06702	0.685959	0.295452	0.92847	0.346509	0.983799	0.136372	0.992877	2.01245	0.103908	1.56391	0.326367	0.318714	0.203793	6.48768	6	0.37083	0.117839
AC234775.3	-0.299539	0.95389	-1.61434	0.397339	-1.18817	0.465892	-0.553166	0.863664	1.60285	0.519666	1.80075	0.696113	-0.688356	0.941773	0.125789	0.936112	-0.233425	0.915641	-0.062987	0.269839	10.5745	6	0.102452	0.815432
AC234781.1	1.65309	0.646856	0.594582	0.796281	0.662544	0.71299	0.482167	0.884503	0.326567	0.919121	1.41476	0.810537	-0.606288	0.949893	-0.345797	0.815234	1.69763	0.278059	0.327627	0.192991	3.3515	6	0.76361	0.0895775
AC239809.3	0.918646	0.811157	0.0545462	0.985728	-0.626863	0.7291	-0.421434	0.899278	-0.497961	0.866553	-1.14898	0.882433	-1.07004	0.877218	-1.95856	0.114839	-1.27262	0.442296	-0.245152	0.192635	2.51099	6	0.867236	0.203152
AC239859.4	1.19039	0.7369	-0.448256	0.853322	-0.899126	0.600827	-0.450877	0.890134	-1.35183	0.58761	-0.121989	0.993615	-1.34608	0.841772	-2.6329	0.0294696	-1.42085	0.382929	-0.27479	0.193398	4.26513	6	0.640846	0.15536
AC241377.4	0.313552	0.95165	0.273151	0.916206	-0.355403	0.856174	-0.91443	0.738681	-0.169162	0.958382	-1.27956	0.856003	-0.434389	0.963359	-0.791752	0.565014	-1.14842	0.497558	-0.220856	0.192312	1.67114	6	0.947328	0.250794
AC241952.2	0.630093	0.882125	3.62412	0.0805376	-0.0853615	0.968501	0.31338	0.931578	-0.0936137	0.979207	-0.510709	0.9703	0.242828	0.98156	-2.51344	0.0385113	1.05113	0.543027	0.319101	0.303579	13.1468	6	0.0407633	0.2932
AC243964.3	0.462252	0.927277	-0.13465	0.960987	0.602974	0.742479	2.06872	0.386163	-1.37906	0.58024	0.472288	0.971935	-0.35944	0.970518	-0.314732	0.832484	0.446817	0.827665	0.0954044	0.21352	6.9629	6	0.324292	0.655007
AC243965.2	1.69608	0.634847	0.176803	0.947809	-1.20315	0.459377	1.09503	0.677357	-0.652076	0.818494	-0.0628715	0.997005	1.5647	0.810689	-1.69286	0.179515	0.64271	0.739192	0.150677	0.234441	8.14949	6	0.227354	0.520412
AC243967.3	0.402266	0.941354	-1.37352	0.480406	0.762288	0.668013	-0.581543	0.854782	-0.618027	0.829424	-0.334922	0.983762	-0.867095	0.915318	-3.09598	0.0100724	-0.986605	0.573754	-0.189886	0.192464	3.24026	6	0.778144	0.323836
AC244034.2	0.352481	0.947403	0.481623	0.842226	-1.5345	0.326086	0.907287	0.741384	-0.654317	0.817808	0.0454637	0.997529	1.40003	0.825679	0.543471	0.702913	0.145317	0.951824	0.0281311	0.193585	5.90323	6	0.434118	0.884461
AC244090.3	-0.188032	0.973129	-0.38245	0.878695	-2.39232	0.113961	-1.2097	0.637177	-0.260301	0.938044	-0.89514	0.93003	0.414829	0.964056	-1.57061	0.217031	-1.79469	0.245041	-0.349524	0.194754	5.18837	6	0.519891	0.0727031
AC244100.2	-1.00068	0.783263	-0.180974	0.946206	-1.70803	0.267135	-0.114502	0.977142	-0.225365	0.945334	-0.0481291	0.997375	0.790922	0.932875	0.0628541	0.9682	-0.806696	0.6611	-0.155541	0.192813	3.99249	6	0.677692	0.419842
AC244100.4	-0.627245	0.882831	0.468791	0.84576	-2.32532	0.123412	0.539556	0.866519	0.398913	0.89831	-0.167856	0.991507	-0.0439222	0.996877	0.153488	0.92118	-0.461189	0.821619	-0.0922921	0.200118	6.29445	6	0.391027	0.644663
AC244213.1	0.398129	0.941528	0.403652	0.870372	-0.233857	0.906167	-0.450798	0.890156	-2.19106	0.382302	-1.4612	0.793735	-0.826261	0.925351	-2.11348	0.0863088	-2.07494	0.172015	-0.403799	0.194608	3.89257	6	0.691212	0.0379923
AC244230.2	-0.0916417	0.987455	1.25768	0.523614	-2.37083	0.116934	-0.68198	0.821943	-1.00338	0.701177	0.153598	0.992852	-0.817688	0.925995	-0.723711	0.602314	-1.15305	0.495203	-0.263519	0.22854	7.73509	6	0.258161	0.248889
AC244250.4	0.651237	0.875716	3.16398	0.101467	-1.89269	0.21598	0.721796	0.807552	-0.437378	0.886284	0.356612	0.983844	-1.32549	0.842098	-0.0987917	0.950571	0.303139	0.888871	0.10442	0.344461	16.5626	6	0.0110324	0.761784
AC244517.11	0.863249	0.821314	1.75783	0.352794	-1.75702	0.253204	0.335761	0.924894	-1.53052	0.539749	0.854952	0.934512	0.300191	0.975916	-1.15515	0.382334	0.187042	0.935967	0.0495491	0.264909	10.1929	6	0.116759	0.851628
AC244517.2	-0.247967	0.963145	1.13337	0.57193	-0.650393	0.718272	1.32197	0.602273	-0.855806	0.749535	0.000477319	1.00007	1.36175	0.837822	-0.309815	0.834595	0.470752	0.817153	0.091072	0.193461	5.88178	6	0.436563	0.637818
AC244669.1	-0.0902647	0.987918	-0.0712547	0.980206	-1.9817	0.192531	-1.958	0.414187	-0.524708	0.85705	-1.98429	0.630273	-0.895449	0.908349	-3.34961	0.0052657	-2.90233	0.0388513	-0.57129	0.196838	4.36513	6	0.627392	0.00370393
AC245041.2	-1.32464	0.707768	0.389247	0.8759	-1.59098	0.307188	-0.861429	0.759647	-0.837273	0.756407	-0.284529	0.986625	-1.5524	0.810019	-2.06956	0.093599	-2.05433	0.176327	-0.399086	0.194266	4.15115	6	0.65623	0.0399441
AC245060.7	1.43348	0.680704	-0.305191	0.905932	0.115838	0.956574	-0.116979	0.976622	-0.778804	0.774875	0.268012	0.987749	-0.349568	0.971334	-2.23671	0.0677917	-0.0861533	0.970284	-0.0165225	0.191781	2.96826	6	0.81282	0.931345
AC245088.1	-0.00791996	0.998707	-0.47604	0.843749	-2.2056	0.145364	-1.21533	0.636976	-1.65122	0.508582	-0.435309	0.976154	0.361122	0.970119	-0.449205	0.756424	-2.19387	0.142113	-0.42845	0.195294	4.80171	6	0.569486	0.0282445
AC245100.1	-0.374639	0.944576	-0.219771	0.932575	-2.69532	0.0764076	-0.697861	0.8148	-0.994762	0.703602	0.125252	0.994379	1.15887	0.867154	-1.03346	0.43963	-1.12809	0.507003	-0.275162	0.243918	8.60381	6	0.197116	0.25928
AC245100.4	-0.769129	0.844146	-0.811336	0.709146	1.74955	0.255394	2.31673	0.344849	-0.470997	0.875195	0.820816	0.937713	-0.659403	0.947341	0.58026	0.682105	0.644678	0.738598	0.173057	0.268439	10.2826	6	0.113244	0.519136
AC245140.2	-0.0639989	0.991414	0.879084	0.681135	-1.71239	0.266114	0.0461744	0.990259	-0.596746	0.835285	0.0370763	0.997296	-0.392422	0.967493	-0.75401	0.585759	-0.688265	0.716682	-0.132655	0.192738	3.74905	6	0.710593	0.491286
AC245452.1	-0.28318	0.956249	-0.931189	0.659272	-0.599904	0.744064	-0.328562	0.926262	0.434273	0.886935	-0.119517	0.993541	0.733493	0.937352	0.457734	0.751858	-0.299868	0.890649	-0.0575109	0.191787	2.06611	6	0.913519	0.764278
AC245884.8	1.16546	0.743667	-0.0735198	0.980303	-1.90518	0.212478	-0.593179	0.850927	0.612046	0.831042	1.26139	0.861994	0.269049	0.978597	-2.04977	0.0970915	0.351605	0.869598	0.0760981	0.216431	7.13443	6	0.308594	0.725135
AC246793.1	-0.554933	0.898443	0.362179	0.885412	-2.24145	0.138624	-1.97468	0.411521	-0.0333389	0.992598	1.37382	0.821387	0.733916	0.937304	-0.925854	0.494388	-0.646803	0.737533	-0.185063	0.286119	11.586	6	0.0718694	0.517759
AC246817.2	0.947328	0.799125	0.0340968	0.991584	-2.17137	0.152051	1.85587	0.44371	-1.61057	0.518079	-0.960751	0.918125	0.692355	0.941369	-1.68731	0.18104	-0.303804	0.888788	-0.0893233	0.294016	12.198	6	0.0576956	0.761277
AC254562.2	-0.0967187	0.986892	1.02771	0.618064	0.115707	0.956582	0.779964	0.789879	-2.42948	0.334508	0.625667	0.96049	0.1451	0.993243	0.256353	0.864785	-0.0455655	0.985276	-0.0105047	0.230541	7.97075	6	0.240254	0.963657
AC254562.3	-2.94976	0.622437	-1.21378	0.538296	-2.06406	0.174281	-2.14114	0.370635	-0.284456	0.931573	-1.55358	0.773949	-2.01837	0.736424	-5.21671	3.07692e-05	-3.4585	0.0101792	-0.925714	0.267663	9.64957	6	0.140206	0.000543194
AC254629.1	0.801246	0.838738	-0.80699	0.710287	1.34172	0.400409	1.75095	0.473298	-1.31311	0.596879	0.112589	0.99407	-1.02454	0.88628	-0.189961	0.901473	0.215206	0.924419	0.0532188	0.247292	8.9377	6	0.177112	0.829606
ACAA1	0.680355	0.867282	-0.664605	0.768783	-0.393699	0.840053	1.14175	0.657059	0.718113	0.797394	1.76511	0.706829	0.554468	0.954011	-1.16254	0.379018	1.65681	0.290918	0.320786	0.193616	3.55688	6	0.736387	0.0975574
ACAA2	1.17102	0.740979	0.0321698	0.992063	0.452266	0.812057	1.05454	0.689916	0.120783	0.97134	1.45039	0.798295	-0.0856197	0.995688	0.834324	0.541966	1.60335	0.310965	0.30912	0.192796	2.24377	6	0.89597	0.108858
ACACA	-0.489081	0.918295	0.887841	0.67739	-0.997219	0.553568	2.92185	0.211216	-1.08215	0.674137	0.98925	0.912172	1.59795	0.807409	1.33206	0.304545	0.97484	0.580705	0.311139	0.31917	14.0487	6	0.0290972	0.32964
ACACB	0.505909	0.914063	0.0216197	0.995196	0.117158	0.956	-0.754552	0.79704	-0.581399	0.839151	-0.12244	0.993728	-0.065673	0.995665	-1.03811	0.437196	-0.451759	0.825047	-0.0865101	0.191496	0.992729	6	0.985886	0.651442
ACAD10	0.36004	0.94655	1.96708	0.293015	1.31948	0.409634	2.14907	0.369167	-1.88483	0.440507	-0.513458	0.969963	0.327287	0.972679	1.69428	0.179102	1.00744	0.563323	0.314772	0.312449	13.7672	6	0.032348	0.313726
ACAD8	-0.380223	0.943954	-3.12344	0.105284	2.86589	0.0615845	1.68492	0.492105	0.980318	0.708065	1.68845	0.724108	-0.614963	0.949298	-0.0726078	0.963137	0.495458	0.806841	0.201935	0.407573	22.3159	6	0.00106117	0.620277
ACAD9	-1.06543	0.769264	-0.374698	0.881615	-1.23446	0.445404	-2.73384	0.252799	0.318251	0.920913	-1.78556	0.699172	-0.366897	0.969458	-4.17893	0.000403287	-2.32364	0.1164	-0.520438	0.223975	7.34631	6	0.290004	0.0201447
ACADL	0.33224	0.948505	-1.05667	0.604896	1.48897	0.343774	-1.11914	0.667316	-0.487305	0.870266	-1.59562	0.756031	-1.31521	0.844772	0.326851	0.825601	-1.4452	0.373511	-0.302609	0.209389	6.70217	6	0.349271	0.148403
ACADM	-1.49081	0.666504	-1.93989	0.301403	2.80239	0.0671094	2.51327	0.295474	-0.326016	0.919181	0.757715	0.946078	-0.965767	0.893566	0.574493	0.68503	0.256428	0.906042	0.102231	0.398675	21.4062	6	0.00155038	0.797621
ACADS	0.648777	0.876133	0.439079	0.85654	-0.707679	0.693698	0.337875	0.924475	0.32971	0.918379	0.736086	0.947394	2.26016	0.709581	-0.505737	0.724968	1.32673	0.42052	0.25739	0.194003	5.22731	6	0.515006	0.184597
ACADSB	-1.3288	0.706891	-2.1767	0.24304	1.47416	0.348932	0.839451	0.768337	-0.303555	0.925198	0.907854	0.928029	-1.32616	0.8425	-1.67565	0.18442	-0.487906	0.809804	-0.141384	0.289778	11.9961	6	0.0620563	0.625616
ACADVL	-0.285288	0.955791	-1.27334	0.517986	0.51009	0.785658	0.85443	0.762356	-0.10782	0.974767	-0.109467	0.994468	0.00162717	0.999736	-2.83604	0.0186898	-0.0976188	0.967232	-0.0187309	0.191878	2.7071	6	0.844608	0.922235
ACAN	1.20638	0.733816	0.443051	0.855226	-1.36332	0.392248	0.458896	0.887645	-0.977782	0.70867	0.0574542	0.996799	1.49113	0.813797	1.65156	0.191481	0.194326	0.933088	0.0411564	0.21179	6.88949	6	0.331189	0.845921
ACAP1	1.43135	0.680962	3.22151	0.0970179	1.07416	0.516157	1.21997	0.636642	0.858065	0.748441	-0.708806	0.951788	0.128589	0.992638	1.43891	0.262286	1.90927	0.213298	0.554805	0.290585	11.9332	6	0.0634749	0.0562276
ACAP2	0.949843	0.798334	2.01541	0.279479	2.31134	0.125789	-0.331254	0.925789	-0.258866	0.938064	0.387868	0.981512	0.930162	0.900829	2.32848	0.0566581	1.73962	0.264821	0.414002	0.237984	8.26587	6	0.219265	0.0819252
ACAP3	-0.637934	0.880088	1.4371	0.458178	-0.395886	0.838879	0.748759	0.79899	-0.977739	0.70864	-0.943354	0.920946	1.01182	0.886895	-2.56282	0.0344179	-0.290733	0.893987	-0.0561644	0.193182	5.97472	6	0.426028	0.771256
ACAT1	-0.744867	0.849199	-0.92139	0.663467	2.77746	0.069559	2.07267	0.38589	1.59802	0.520032	1.96992	0.635572	-1.39588	0.824809	1.27114	0.330813	1.18177	0.481818	0.403571	0.341496	15.6982	6	0.0154687	0.237295
ACBD3	-0.0364586	0.995293	0.575173	0.804995	0.876106	0.61198	0.303533	0.933723	3.89598	0.103	2.04582	0.606295	2.3439	0.710754	1.11937	0.399447	3.02303	0.0294252	0.798371	0.264096	9.45552	6	0.149534	0.00250257
ACBD4	1.74396	0.626383	3.44713	0.0874379	0.279584	0.88924	-1.34835	0.59341	-0.69348	0.807221	-2.52794	0.424391	0.125839	0.99272	-1.67743	0.18388	0.435956	0.831483	0.1787	0.409904	23.3085	6	0.000699464	0.662869
ACBD5	0.56941	0.895017	-0.411172	0.86787	3.58246	0.024447	2.66846	0.268016	2.33715	0.353742	1.09895	0.893958	-0.587815	0.950684	-0.146031	0.924899	2.13067	0.156476	0.753508	0.353649	16.0688	6	0.0133895	0.0331167
ACBD6	0.501954	0.915819	-0.125826	0.964059	0.792756	0.652651	-0.326042	0.927132	0.304643	0.925094	0.263661	0.988226	0.509228	0.958399	-1.57263	0.216408	0.688899	0.716406	0.131989	0.191595	0.949611	6	0.98745	0.490887
ACCS	-0.656931	0.873544	-1.37618	0.479514	-0.159159	0.93856	-1.21024	0.637149	0.226741	0.944963	-0.880727	0.931974	2.04145	0.737952	-2.64355	0.0287897	-0.689795	0.716142	-0.161584	0.23425	8.09912	6	0.230931	0.490323
ACD	0.880156	0.817634	1.6704	0.380978	0.166513	0.93548	-1.03602	0.696501	1.32622	0.593624	-0.0292595	0.997801	1.75172	0.801188	1.98073	0.110303	1.47783	0.361714	0.319043	0.215887	7.05594	6	0.315705	0.139454
ACER1	-0.0703611	0.990725	0.149744	0.956183	-0.757989	0.670267	0.403252	0.905847	-0.568797	0.842606	0.415085	0.978692	0.438994	0.963479	1.45717	0.255658	-0.0232842	0.992615	-0.00446289	0.19167	1.45253	6	0.962585	0.981424
ACER3	-0.029042	0.996928	-0.727252	0.744564	1.51674	0.332405	-0.36945	0.914336	1.85181	0.449155	1.60243	0.754704	-1.10068	0.875851	2.9519	0.0143105	1.12987	0.50615	0.257981	0.228328	7.74268	6	0.257568	0.25853
ACHE	-2.20113	0.57269	0.508921	0.831717	-2.38685	0.114365	-1.52254	0.54018	-0.629598	0.82588	-0.10009	0.995747	1.18428	0.86627	-0.78868	0.566545	-1.34252	0.41518	-0.396571	0.295392	12.1966	6	0.0577239	0.179426
ACIN1	-1.80869	0.618357	-1.64816	0.386932	-0.501129	0.790122	-0.749872	0.799403	1.22299	0.624834	-1.73749	0.711352	0.354203	0.970794	-3.02026	0.0120711	-1.38663	0.397666	-0.343412	0.247659	9.01031	6	0.172999	0.165554
ACKR1	2.8724	0.617962	0.95975	0.648407	-0.265567	0.893514	1.20356	0.639363	0.843068	0.754502	0.235845	0.987474	0.586427	0.951283	3.52624	0.00321533	1.85303	0.229164	0.425888	0.229833	7.87461	6	0.247434	0.0638774
ACKR3	1.11847	0.755533	1.34506	0.491086	-0.447093	0.814154	-2.51672	0.293881	0.5632	0.843844	0.252488	0.988496	-0.0790929	0.995486	-2.30873	0.058887	0.0524651	0.983009	0.0137837	0.262722	9.95493	6	0.126563	0.958158
ACLY	1.45284	0.675282	0.26177	0.920289	3.37919	0.0331046	0.953205	0.725042	0.337497	0.91652	0.812761	0.938942	0.424109	0.963931	4.27422	0.000282421	2.13645	0.155394	0.560764	0.262475	9.58589	6	0.143209	0.0326429
ACMSD	-0.686979	0.865293	-2.09022	0.265439	-2.52184	0.0959242	0.266944	0.941516	-0.33603	0.916575	0.112558	0.993985	0.460299	0.963062	-2.33137	0.0563579	-1.34793	0.412729	-0.347771	0.258004	9.56142	6	0.144378	0.177682
ACO1	0.739433	0.850927	-1.22623	0.533669	-0.386547	0.843996	-1.14139	0.65662	0.610627	0.831549	1.63823	0.745143	0.424822	0.963825	0.358095	0.80875	0.500302	0.8043	0.101036	0.201949	6.4045	6	0.379435	0.616863
ACO2	-0.579766	0.892014	-1.06304	0.602236	0.598078	0.744502	1.17621	0.646954	1.81335	0.461972	1.02109	0.906006	0.495828	0.95923	-0.61913	0.660922	1.70347	0.276467	0.330759	0.194168	4.88223	6	0.559005	0.0884795
ACOD1	-0.597256	0.888307	0.658891	0.770312	-1.81574	0.23581	-1.66266	0.499426	0.116554	0.971859	-0.133694	0.994073	0.483727	0.960797	-0.495965	0.730234	-0.952287	0.589772	-0.188973	0.198441	6.20273	6	0.400867	0.340951
ACOT11	-0.0481927	0.993728	-0.0718492	0.98016	0.339012	0.863923	1.2669	0.61836	0.68535	0.81041	0.396426	0.979829	1.30627	0.845225	1.04215	0.435252	1.43741	0.376232	0.277174	0.192829	1.99449	6	0.920205	0.150602
ACOT12	-0.481536	0.921394	-2.44929	0.187662	-2.19347	0.147753	-1.12491	0.664882	-0.569111	0.84241	-0.893543	0.929296	2.45379	0.735679	-2.46428	0.0426991	-1.25624	0.448773	-0.420885	0.335035	15.1907	6	0.0188242	0.209029
ACOT4	0.453662	0.929852	-1.76081	0.352365	-2.25438	0.136823	-1.53019	0.53751	-1.41029	0.57114	1.76219	0.707349	0.712062	0.937305	1.20447	0.359535	-1.02404	0.55499	-0.334157	0.326312	14.8708	6	0.0212859	0.305815
ACOT6	2.00159	0.584622	-0.949932	0.650702	-0.656504	0.715624	0.800939	0.782912	-2.9558	0.253513	1.47705	0.786516	-0.0721332	0.995881	-1.53376	0.229066	-0.063334	0.978863	-0.0217668	0.343683	16.7695	6	0.0101688	0.949501
ACOT8	0.998775	0.783164	-0.0597726	0.983975	-0.383871	0.845137	0.371254	0.914498	-1.30213	0.598731	0.249781	0.988432	2.23612	0.720123	0.785276	0.568372	0.457532	0.823023	0.105882	0.23142	7.94402	6	0.242233	0.647289
ACOT9	-1.96475	0.593082	-3.36862	0.0896911	0.134066	0.949866	1.28026	0.61268	0.581989	0.839117	1.81235	0.693888	2.27456	0.711883	0.355968	0.80963	-0.0273209	0.991995	-0.0116663	0.42701	24.7	6	0.000387992	0.978204
ACOX1	0.687294	0.865039	-1.62786	0.393251	1.32756	0.405994	0.657256	0.830372	1.01298	0.697342	-0.546613	0.967889	-0.357823	0.970252	-0.418114	0.774723	0.44644	0.827776	0.0914128	0.20476	6.54946	6	0.364526	0.65528
ACOX2	1.21475	0.734537	0.420389	0.864511	1.42888	0.366733	0.0502057	0.98876	1.3202	0.594193	-0.299537	0.985495	-1.07888	0.877586	-0.0915311	0.954354	1.10109	0.520147	0.213138	0.19357	5.4808	6	0.48378	0.270858
ACOX3	-1.41078	0.682123	-2.20125	0.23813	-2.21354	0.144186	-1.48893	0.550528	-1.24539	0.618601	-0.489105	0.971334	-0.850263	0.919369	-4.79611	4.10959e-05	-3.36041	0.0129651	-0.661803	0.196941	5.17329	6	0.521787	0.000778276
ACOXL	0.267092	0.959198	1.11381	0.580238	-0.335018	0.865239	1.04806	0.691738	-1.26005	0.613814	-0.365452	0.982908	-0.201853	0.986977	-2.62678	0.0298086	-0.227691	0.918233	-0.043864	0.192647	4.23276	6	0.645211	0.819887
ACP1	0.705709	0.858538	0.663487	0.768942	2.56646	0.0902585	0.561295	0.860941	0.408844	0.894993	2.11694	0.583115	0.351725	0.971135	3.20817	0.00763433	2.77965	0.051407	0.546253	0.196518	4.88585	6	0.558535	0.00544171
ACP2	3.16027	0.582309	3.18881	0.0997375	-1.21247	0.455067	0.261147	0.943075	0.378166	0.904884	-1.42914	0.806163	-0.911532	0.902868	-0.0157805	0.991728	0.855268	0.639449	0.360576	0.421594	24.555	6	0.00041268	0.392403
ACP4	1.34323	0.702438	2.26598	0.222923	-0.80158	0.647925	-1.52158	0.540468	-1.10248	0.666655	0.913925	0.926398	0.0979202	0.995211	0.797945	0.561781	0.282985	0.896324	0.081519	0.288068	11.9274	6	0.0636073	0.777188
ACP5	1.13974	0.747186	1.48574	0.441155	1.22684	0.448556	1.82995	0.449794	0.813578	0.763791	-1.3275	0.844095	-0.463308	0.962833	1.23604	0.345778	1.33623	0.416722	0.33722	0.252367	9.24856	6	0.160074	0.181475
ACP6	-0.889204	0.817977	-1.4406	0.456833	-0.281861	0.888576	-0.464326	0.887779	0.16014	0.960573	0.0302762	0.997842	0.243569	0.981434	-2.36896	0.0519082	-0.739543	0.693575	-0.141867	0.191831	2.70003	6	0.845444	0.459577
ACPP	0.795484	0.839563	0.63843	0.778814	-2.10581	0.164314	1.54717	0.530742	-1.02158	0.693012	0.579873	0.966855	-0.351176	0.971065	0.872832	0.521458	-0.00494419	0.9983	-0.00125634	0.254104	9.36779	6	0.153926	0.996055
ACRBP	1.01575	0.779579	1.28341	0.513808	0.317207	0.873818	2.82807	0.230371	-1.86443	0.44483	-1.08637	0.897163	0.108096	0.994932	-1.09615	0.409935	0.736852	0.694982	0.244855	0.332298	15.4261	6	0.0171892	0.461212
ACRV1	-0.063573	0.991311	-0.623154	0.784598	-1.01663	0.545246	0.106182	0.977739	-2.35465	0.347785	-1.42005	0.808948	-1.33311	0.844455	-1.11905	0.39956	-2.79117	0.0504378	-0.546495	0.195794	2.98461	6	0.810776	0.00525179
ACSBG1	-0.134766	0.979979	1.15394	0.563731	-0.0786236	0.970891	0.99938	0.708531	-1.6927	0.496445	0.201182	0.988636	-0.788147	0.932718	-1.23286	0.34725	-0.326359	0.879	-0.0631027	0.193354	5.77505	6	0.448855	0.744153
ACSBG2	-0.521882	0.908195	1.29353	0.510908	-2.1319	0.159344	-1.81208	0.453789	-0.753619	0.783883	1.21725	0.868949	-0.765085	0.935446	-1.35609	0.294991	-0.95835	0.587397	-0.272187	0.284016	11.4269	6	0.0760443	0.337886
ACSF2	0.524174	0.908268	-0.346961	0.890073	-0.0434875	0.984106	-1.59916	0.51634	-1.9768	0.421845	-1.62994	0.746457	-1.7397	0.801541	-3.5037	0.00341919	-2.84424	0.0443919	-0.559223	0.196616	4.45561	6	0.615268	0.00445171
ACSF3	-1.8925	0.603387	-1.54937	0.420478	-1.85387	0.225193	-1.20336	0.63929	0.609352	0.831825	-0.128839	0.994305	0.417345	0.963853	0.0495116	0.975343	-1.57334	0.32235	-0.389848	0.247784	8.93565	6	0.17723	0.115641
ACSL1	0.0589951	0.992194	-2.84971	0.132227	0.593997	0.746437	-1.18008	0.645339	0.83192	0.757512	1.36456	0.825719	-0.777203	0.933679	1.98522	0.109309	-0.544421	0.786483	-0.164322	0.301829	13.0233	6	0.0426673	0.586152
ACSL3	-1.1166	0.755012	-1.5034	0.436443	1.69012	0.272779	0.279758	0.93857	1.18187	0.639131	1.10651	0.891275	-0.681959	0.942241	2.38617	0.0500717	0.452689	0.824275	0.110407	0.243891	8.753	6	0.187953	0.650772
ACSL4	0.429636	0.934567	1.09436	0.588408	-1.62233	0.295796	-0.94778	0.727339	-0.711972	0.799357	1.39237	0.816257	0.821102	0.924686	-2.18792	0.0747265	0.129719	0.956801	0.0300378	0.23156	7.99187	6	0.2387	0.896789
ACSL5	-0.199056	0.972412	-1.23771	0.530132	-0.348328	0.859433	-1.71166	0.484068	1.06499	0.679624	0.727399	0.948265	-1.45252	0.81991	2.84972	0.0180831	-0.813812	0.658379	-0.189137	0.232409	8.01157	6	0.237257	0.415753
ACSM1	-0.736865	0.851974	2.14461	0.249883	-2.89294	0.058691	-2.16556	0.363749	-1.54434	0.53476	-0.730236	0.948284	-1.21569	0.856617	-3.70952	0.00188845	-1.68161	0.283229	-0.572168	0.340251	15.4714	6	0.0168909	0.0926451
ACSM2B	0.570867	0.894753	1.41872	0.464059	0.453625	0.811678	-0.659991	0.829637	-0.643043	0.821262	1.26557	0.862383	-0.0715671	0.995804	-0.126048	0.936053	0.815795	0.657356	0.157238	0.192742	4.3348	6	0.631468	0.414617
ACSM3	-0.855088	0.823278	-1.21837	0.536651	-3.21561	0.0407507	-1.85709	0.443153	1.18129	0.639115	-0.87094	0.932419	1.2019	0.861206	-3.10218	0.00994995	-1.35322	0.411015	-0.4801	0.354783	16.9603	6	0.00943018	0.175985
ACSS1	0.436237	0.93265	1.22797	0.533133	-1.55127	0.321177	-0.163982	0.966313	0.264606	0.937586	1.54439	0.776218	0.6283	0.949435	1.31519	0.311777	1.03548	0.549863	0.20065	0.193775	5.90924	6	0.433434	0.300444
ACSS2	-0.299378	0.953868	-1.03841	0.614473	-1.18226	0.467953	-2.54405	0.29241	-1.59355	0.521026	-0.778883	0.943231	-0.127362	0.992605	-3.51985	0.00327146	-2.82483	0.0464091	-0.554486	0.19629	4.22044	6	0.646872	0.00473059
ACSS3	0.275376	0.957471	-1.29458	0.510518	0.853329	0.622797	-0.438353	0.894666	-2.02495	0.406992	-0.858969	0.935227	-1.37874	0.833318	-2.31317	0.0583948	-2.01695	0.186632	-0.393041	0.194869	5.3432	6	0.500607	0.0437011
ACTA1	0.165206	0.975713	-0.845231	0.695652	-3.18957	0.0421861	-1.2712	0.617467	-0.134575	0.967705	0.46544	0.973807	2.49551	0.741299	-0.131748	0.933075	-0.543763	0.786657	-0.202506	0.372416	18.4766	6	0.00514525	0.586605
ACTA2	-0.163504	0.97587	0.747864	0.735395	-0.674706	0.707319	-0.783937	0.789	-1.47362	0.55488	-1.13368	0.885191	-0.614485	0.94925	-1.52239	0.232546	-1.81484	0.238656	-0.350879	0.193339	2.19656	6	0.900762	0.069549
ACTC1	-1.83751	0.611117	-2.16375	0.24526	-0.75805	0.670263	-0.649111	0.833488	-0.0212298	0.996039	0.85308	0.934948	-0.690177	0.942003	-1.36382	0.291894	-1.4342	0.377632	-0.343271	0.239346	8.48585	6	0.204624	0.151514
ACTG1	0.276051	0.957385	-0.497761	0.835308	-0.853557	0.62285	-2.2723	0.349439	1.21339	0.628123	-0.0240241	0.997444	1.10188	0.875661	1.67067	0.185777	-0.288056	0.894582	-0.0710887	0.246787	8.87371	6	0.180806	0.773304
ACTG1P17	0.894225	0.816399	-0.192372	0.941707	1.5996	0.304562	0.827512	0.772167	-1.73642	0.486495	-0.684113	0.953404	-0.0989577	0.995165	-1.33696	0.30265	-0.0279544	0.99192	-0.00623638	0.223091	7.509	6	0.276325	0.977699
ACTG2	-0.0445069	0.994133	0.483111	0.841623	-0.342814	0.861719	0.80833	0.779582	-1.04706	0.684851	-2.27547	0.501616	0.754489	0.936783	0.631622	0.65382	-0.999787	0.567162	-0.205052	0.205095	6.52506	6	0.367007	0.317414
ACTL10	1.69938	0.634755	0.173885	0.948538	-0.755653	0.670748	2.90952	0.212248	-2.08152	0.39663	0.151212	0.992696	-0.830513	0.924561	-0.129707	0.933806	0.37744	0.858057	0.132235	0.350346	16.9841	6	0.00934169	0.705847
ACTL6A	0.0917422	0.987537	1.08747	0.59086	1.11686	0.496511	1.19916	0.64056	-0.132015	0.968351	-0.671392	0.957535	-0.939623	0.898881	2.88679	0.016595	0.435709	0.831462	0.0841369	0.193103	5.03761	6	0.538999	0.663048
ACTL6B	0.760842	0.846183	1.04013	0.614027	1.04321	0.530813	0.578329	0.85563	-0.975067	0.709993	-0.462765	0.973786	0.70021	0.940282	-0.665885	0.633747	0.547385	0.785062	0.105508	0.192749	4.43907	6	0.61748	0.584114
ACTL7A	1.08285	0.764271	2.69274	0.151925	0.352193	0.857793	-0.118449	0.976865	-0.181392	0.955629	-0.579456	0.966917	1.64239	0.808853	2.04058	0.0987244	1.30822	0.429441	0.348653	0.26651	10.241	6	0.114863	0.190799
ACTL7B	0.775592	0.844237	1.87053	0.319737	0.0212826	0.991541	2.42028	0.325163	-1.29735	0.600311	0.537846	0.967239	0.453461	0.963041	2.06982	0.0935695	1.30856	0.42925	0.354113	0.270612	10.4662	6	0.106343	0.190682
ACTL8	-0.133783	0.980227	1.33591	0.493663	-0.398714	0.837615	0.235402	0.950532	-1.8673	0.444918	-0.351991	0.983654	0.40313	0.966075	-0.91169	0.501072	-0.654299	0.733623	-0.12642	0.193215	5.36206	6	0.498283	0.512919
ACTL9	1.93346	0.592797	1.19766	0.54512	-1.07655	0.515422	1.49323	0.548149	0.597999	0.834836	-0.649701	0.959104	1.58723	0.805052	2.18727	0.0747957	1.3803	0.399995	0.363179	0.263116	9.94333	6	0.127059	0.167495
ACTN1	-1.1011	0.758505	-0.716647	0.747769	-1.20958	0.455892	-1.15721	0.65249	0.486608	0.87047	0.290413	0.985415	2.62954	0.744828	-0.238476	0.874311	-0.255117	0.906786	-0.0736933	0.288861	11.6987	6	0.0690382	0.798633
ACTN2	-2.8656	0.618559	-2.03682	0.275982	0.43968	0.817421	1.26363	0.619947	0.49386	0.867726	2.68805	0.373709	0.301166	0.976202	-0.923363	0.495335	-0.124103	0.958345	-0.0476745	0.384151	20.6478	6	0.00212186	0.901233
ACTN3	-0.593505	0.889114	0.396706	0.873	1.0788	0.514478	1.26489	0.619143	1.04328	0.686106	-1.19851	0.872378	0.871585	0.914187	1.53267	0.229417	0.915234	0.609287	0.177391	0.19382	5.72025	6	0.455246	0.360069
ACTN4	-2.13198	0.570945	-1.81181	0.337336	-2.31487	0.125289	-1.54851	0.530831	-0.562284	0.844077	0.00929268	0.998483	0.244647	0.9817	-3.11295	0.00969581	-2.29112	0.12272	-0.598293	0.261136	9.64118	6	0.140599	0.0219564
ACTR10	-2.11966	0.571419	-2.81218	0.13696	2.90106	0.0584118	0.261443	0.94314	-0.806887	0.765742	-0.364113	0.982365	0.035558	0.996129	0.758246	0.583405	-0.610634	0.753966	-0.237744	0.38934	20.7398	6	0.00204289	0.541442
ACTR1A	0.0388304	0.994888	-0.714572	0.748407	0.125401	0.953121	-0.65677	0.830558	0.674258	0.813417	1.18195	0.873566	1.91235	0.760314	2.46835	0.0423616	1.09252	0.524358	0.211743	0.193811	5.27427	6	0.509147	0.274603
ACTR1B	1.22845	0.730915	2.57231	0.169593	0.177665	0.930469	0.595618	0.850689	1.05377	0.68328	-1.15067	0.881721	0.0828508	0.995805	-1.67107	0.185716	1.25543	0.448998	0.317938	0.25325	9.40232	6	0.152184	0.209322
ACTR2	-0.0366652	0.995268	-0.145659	0.957378	2.78266	0.0693302	2.99723	0.209936	1.49147	0.548927	1.20581	0.87297	-0.564319	0.953525	4.35244	0.000202552	2.0098	0.188236	0.611828	0.304422	12.3815	6	0.0539786	0.0444523
ACTR3	-0.457662	0.928978	-1.08518	0.591619	2.16093	0.153696	2.09449	0.38067	1.84562	0.4519	1.8386	0.687108	0.77082	0.934906	4.28062	0.000271408	2.3592	0.109522	0.57961	0.24568	8.51493	6	0.202751	0.0183142
ACTR3B	0.228633	0.965913	-2.93146	0.118559	0.830402	0.634235	1.31251	0.603623	2.63464	0.298743	0.416466	0.979047	0.452524	0.963283	1.26039	0.335567	0.623143	0.748154	0.209115	0.335581	15.7808	6	0.0149802	0.533191
ACTR3C	-0.119455	0.98172	-0.885823	0.67785	0.162272	0.93725	0.907157	0.741459	1.6067	0.519418	1.23262	0.865911	-0.135183	0.993157	1.5371	0.227925	1.45125	0.371211	0.280698	0.193418	3.66121	6	0.722412	0.14671
ACTR3P2	-0.884829	0.818045	-0.0502089	0.986684	0.498306	0.790896	0.830473	0.771103	-0.68231	0.810497	-0.237709	0.987863	-1.13902	0.872345	-0.566319	0.689983	-0.582442	0.767631	-0.112056	0.19239	3.20362	6	0.78289	0.560269
ACTR5	1.64127	0.649317	0.052883	0.986093	0.946077	0.577912	-2.08342	0.385505	0.753754	0.783802	1.0148	0.908158	-0.25586	0.980975	1.4874	0.244868	0.639098	0.741037	0.156153	0.244333	8.75096	6	0.188076	0.522759
ACTR6	-0.607847	0.886366	-1.43986	0.457265	2.3598	0.117999	1.29313	0.610598	-0.0740313	0.982943	-0.265515	0.987892	-0.39989	0.9668	-0.500844	0.727639	0.270908	0.901382	0.070808	0.261373	9.84163	6	0.131482	0.786462
ACTR8	-0.471256	0.923449	-2.38369	0.202429	0.621553	0.73185	0.695743	0.815391	0.278024	0.933383	2.24166	0.516345	-1.12604	0.871942	0.0635412	0.967943	-0.0655654	0.977983	-0.0195865	0.298733	12.7802	6	0.0466616	0.947724
ACTRT2	0.267396	0.959232	-0.168278	0.95004	-2.15466	0.154826	0.36903	0.914401	-0.754477	0.783809	-1.13022	0.886155	0.546032	0.955373	-1.43246	0.264808	-1.33874	0.416014	-0.259896	0.194135	5.23114	6	0.514528	0.180657
ACTRT3	0.063385	0.991162	0.364684	0.884547	-0.501822	0.78983	-1.43873	0.564963	-1.05012	0.684146	-1.70688	0.717551	-1.32132	0.843756	-3.01322	0.0122759	-2.32535	0.116418	-0.452704	0.194682	2.81361	6	0.831851	0.0200533
ACVR1	-1.91447	0.594722	-3.75111	0.0690563	1.80826	0.237729	-1.3127	0.603537	1.76789	0.476273	-0.787913	0.942094	0.128659	0.992738	-1.70328	0.176741	-0.935396	0.598102	-0.407717	0.435876	25.8884	6	0.000233554	0.349584
ACVR1B	-0.258305	0.960764	0.385347	0.877555	-1.48233	0.346353	-0.365268	0.915818	-2.02329	0.40715	0.828275	0.937367	0.770386	0.935158	-1.48165	0.246941	-0.79029	0.668647	-0.171507	0.217018	7.14995	6	0.307202	0.429359
ACVR1C	-0.330235	0.948447	-2.86056	0.130105	0.145577	0.944592	-1.38175	0.584482	0.411155	0.894356	-3.20797	0.266896	-1.51989	0.812735	-0.516861	0.718728	-2.2278	0.134573	-0.686303	0.308063	13.0459	6	0.0423134	0.0258938
ACVR2A	-1.35933	0.696316	-1.6991	0.370106	2.24266	0.138736	1.01275	0.704599	0.690369	0.808442	0.568292	0.967823	-1.24992	0.855499	2.55576	0.0349715	0.048567	0.984095	0.0146965	0.302602	12.918	6	0.044357	0.961264
ACVR2B	-1.78738	0.618774	0.568028	0.807936	-0.854017	0.622628	-1.59385	0.517745	1.5599	0.530049	-0.0163189	0.997501	0.983468	0.89382	-0.819401	0.550052	-0.271508	0.900983	-0.0719647	0.265055	10.1863	6	0.117024	0.786
ACVRL1	0.913701	0.812633	-0.44536	0.854484	-0.637024	0.724087	-0.761993	0.794787	0.88759	0.73901	0.364801	0.982692	0.185994	0.989518	1.89208	0.129249	0.302002	0.889385	0.0580089	0.192081	2.88391	6	0.82327	0.762651
ACY3	1.93879	0.593257	2.29599	0.216165	0.414212	0.829817	0.563418	0.860485	-0.532025	0.854535	-1.54959	0.774562	0.658526	0.946949	0.357427	0.808851	1.00381	0.565357	0.292979	0.291866	12.2753	6	0.0561021	0.315469
ACYP1	-0.35076	0.947239	-1.31684	0.501225	3.12682	0.045	0.880932	0.751217	-0.465625	0.876973	-0.171734	0.991209	0.903085	0.906341	-1.82572	0.145045	0.688897	0.716348	0.211279	0.306692	13.0714	6	0.0419157	0.490888
ACYP2	-0.798946	0.838955	0.49608	0.836034	-1.14408	0.484451	-1.28834	0.611737	0.21225	0.947633	-0.562984	0.968761	1.85957	0.764348	-2.82674	0.0191279	-0.469929	0.817118	-0.104085	0.221491	7.37166	6	0.287839	0.638406
ADA	1.97723	0.592279	0.988442	0.636256	2.03474	0.180144	0.41343	0.902088	-0.278465	0.933194	-1.47101	0.789123	0.182576	0.989761	2.13835	0.0823447	1.02415	0.555072	0.282201	0.275547	10.9359	6	0.0903779	0.305764
ADAD2	0.149085	0.97802	1.41691	0.464803	-0.117164	0.956046	2.2886	0.344361	0.42401	0.891009	-0.168918	0.991543	1.14234	0.870673	0.77896	0.572018	1.59725	0.313057	0.318766	0.199573	6.22879	6	0.398055	0.110211
ADAL	0.231549	0.965419	-0.26739	0.917983	0.351272	0.858065	0.506004	0.877565	-0.320794	0.920508	-1.39147	0.815684	-1.31928	0.843833	-2.25281	0.0655513	-0.991947	0.570873	-0.19135	0.192904	3.30018	6	0.770336	0.321223
ADAM10	0.146928	0.978155	-0.958858	0.648669	2.98326	0.0530272	2.42576	0.322951	2.16151	0.386104	0.437731	0.976116	0.368154	0.968756	4.45938	0.000142322	1.94211	0.204172	0.600831	0.309369	12.8668	6	0.0452	0.0521233
ADAM11	-0.584756	0.891126	0.272144	0.916482	-1.03138	0.537838	-0.444839	0.892697	-1.33028	0.593279	-1.19674	0.872142	-0.34648	0.972078	-2.69153	0.0258082	-1.95278	0.201632	-0.377152	0.193136	1.18617	6	0.977563	0.0508455
ADAM12	0.861261	0.82193	-0.349853	0.889819	-1.78776	0.24356	-0.179453	0.962983	-0.971109	0.711379	1.34183	0.837425	-0.489176	0.960033	0.527043	0.712833	-0.486055	0.811044	-0.102679	0.21125	6.8598	6	0.334008	0.626928
ADAM15	0.896667	0.815328	2.68936	0.152138	-0.0575179	0.979265	1.1986	0.640389	-1.85269	0.448936	0.127876	0.994477	0.658733	0.947141	3.03021	0.0118045	0.967581	0.583307	0.289686	0.299392	12.8174	6	0.0460291	0.333254
ADAM17	1.18651	0.737432	1.48218	0.442367	1.20158	0.459867	0.851229	0.763955	-0.37967	0.904762	0.443383	0.975377	0.458793	0.963161	3.11412	0.00967496	1.62068	0.304873	0.312797	0.193004	3.69769	6	0.717509	0.105086
ADAM18	0.322055	0.950598	-1.2498	0.526822	-1.40679	0.375472	-1.04232	0.693319	-0.177736	0.955867	-1.01851	0.906199	1.48533	0.81579	-1.99961	0.106357	-1.27499	0.441369	-0.255116	0.200092	6.27003	6	0.393631	0.202312
ADAM19	-0.754547	0.846602	-0.0912471	0.975133	-2.5464	0.0930929	0.939305	0.730136	-1.71853	0.489618	1.08492	0.896993	0.0416221	0.996623	-1.98385	0.109588	-0.823616	0.653725	-0.231146	0.280648	11.2021	6	0.0823264	0.410158
ADAM2	0.0838636	0.988528	1.53137	0.425806	-1.73824	0.25887	1.54609	0.530591	-0.382703	0.903775	0.92276	0.924818	-2.53544	0.724515	-1.48323	0.246457	-0.159688	0.946684	-0.0530546	0.33224	15.1843	6	0.0188707	0.873127
ADAM21	-2.06258	0.573471	-3.31273	0.0926335	-0.371213	0.850996	-1.29284	0.610602	-0.693619	0.807212	0.971026	0.915035	-0.0289469	0.996752	-1.30635	0.315331	-1.68578	0.281963	-0.556037	0.329839	15.2617	6	0.0183158	0.0918377
ADAM22	-2.41378	0.588016	-1.71999	0.364781	-2.15251	0.154978	0.106894	0.977742	-0.23219	0.944203	0.477771	0.971929	0.498395	0.958913	-0.324449	0.826855	-1.42433	0.381386	-0.411772	0.289098	11.8756	6	0.0648025	0.15435
ADAM23	-2.42526	0.585444	-1.84474	0.32762	2.02809	0.181474	1.21257	0.637002	-2.80464	0.259564	-1.81729	0.691387	-2.43892	0.721692	-4.10412	0.00053683	-1.57319	0.322397	-0.653483	0.415388	22.5765	6	0.000951481	0.115675
ADAM28	0.572585	0.894377	0.150682	0.956	0.80669	0.645899	0.660434	0.829644	-0.830036	0.75743	1.78701	0.698308	-0.203983	0.986182	0.387038	0.792554	1.14209	0.499959	0.220785	0.193316	4.05709	6	0.668951	0.253415
ADAM29	0.335708	0.947898	0.813569	0.708764	-1.704	0.268574	-0.77282	0.792294	-1.07309	0.676634	1.04813	0.901494	-0.0317647	0.996132	-1.25638	0.337261	-0.480882	0.813893	-0.0961731	0.199993	6.2948	6	0.390989	0.6306
ADAM30	0.245079	0.963774	1.37634	0.479449	-2.38685	0.114315	-0.299787	0.934247	-0.614922	0.830086	-1.78275	0.701478	-0.134065	0.993284	-2.57193	0.0337037	-1.20176	0.472142	-0.292307	0.243232	8.60971	6	0.196746	0.229455
ADAM33	-1.28888	0.717273	0.249531	0.923407	-1.17027	0.472884	-2.44174	0.318615	1.07596	0.676707	-1.2386	0.865444	1.07602	0.877924	-2.65184	0.0282863	-1.00267	0.565721	-0.285498	0.284738	11.4581	6	0.0752082	0.31602
ADAM3A	0.900374	0.814876	1.46629	0.446968	1.59489	0.305789	-0.0306992	0.994116	-0.449345	0.882359	0.854044	0.934704	1.54109	0.812024	-0.135218	0.930768	1.85893	0.227307	0.361198	0.194304	5.35592	6	0.499039	0.0630364
ADAM5	0.366871	0.944584	0.634598	0.780513	-2.07652	0.170851	-1.23323	0.63153	-0.334688	0.917176	0.870906	0.932348	0.112873	0.994018	0.78791	0.566948	-0.49417	0.807421	-0.106284	0.215076	7.03836	6	0.317315	0.621186
ADAM6	-1.16	0.742862	1.29471	0.510537	-0.540727	0.771984	0.587922	0.852218	-1.26069	0.613707	-0.339604	0.984329	-0.0192803	0.998203	0.0242419	0.987402	-0.691135	0.715468	-0.133179	0.192696	4.88728	6	0.558349	0.489481
ADAM7	0.510114	0.912184	0.667394	0.767893	-1.36676	0.391054	0.77687	0.790866	-1.50841	0.544853	0.480245	0.971288	0.0882549	0.995421	-0.288665	0.84645	-0.312696	0.884245	-0.0604716	0.193388	5.59312	6	0.470274	0.754512
ADAM8	0.846692	0.826889	2.4507	0.187863	1.35756	0.394267	2.84975	0.22657	-1.44882	0.561906	-0.598846	0.965978	0.514539	0.958367	1.51924	0.233706	1.49498	0.353693	0.535607	0.358271	17.5877	6	0.00734963	0.13492
ADAM9	0.147984	0.978313	-0.146017	0.95737	3.01398	0.0506942	2.54195	0.291094	0.898624	0.735487	1.17196	0.87515	-1.06684	0.877131	4.40745	0.000174216	1.66863	0.288162	0.519474	0.311317	13.0386	6	0.0424276	0.0951905
ADAMDEC1	0.389681	0.94282	0.62333	0.784609	2.15449	0.154747	0.067547	0.984126	-0.163223	0.95979	0.543319	0.967306	0.928602	0.901037	2.0466	0.0976683	1.47853	0.361501	0.286456	0.193744	4.1849	6	0.651671	0.139267
ADAMTS1	0.657905	0.872923	0.377437	0.880692	1.01147	0.547573	-0.893184	0.746529	-1.86983	0.444616	-0.682894	0.952914	-0.0816326	0.995497	0.37085	0.801987	-0.965576	0.584392	-0.187037	0.193705	5.43309	6	0.48958	0.334256
ADAMTS10	1.07067	0.767424	2.0691	0.269667	-2.75751	0.0713118	-1.58179	0.520637	-0.741705	0.788512	-1.27469	0.857355	-0.281282	0.978345	-2.63666	0.029262	-0.797788	0.665831	-0.264772	0.331883	15.1822	6	0.0188859	0.424993
ADAMTS12	0.339014	0.947365	2.23547	0.229582	1.1047	0.501923	1.75036	0.472914	0.430516	0.888306	0.456075	0.975164	1.11318	0.872352	2.75045	0.0226891	2.47807	0.0889858	0.48298	0.194902	4.88807	6	0.558248	0.0132095
ADAMTS13	-0.405761	0.940293	-1.25266	0.525739	-0.0624275	0.977218	0.472015	0.886211	-1.26512	0.612516	-1.78266	0.701247	-0.0320518	0.996091	-3.59976	0.00257389	-1.89114	0.217836	-0.366228	0.193655	3.16353	6	0.78806	0.0586055
ADAMTS14	0.246465	0.963532	0.297771	0.908401	-0.966427	0.568391	0.110305	0.977776	-0.362327	0.909835	-0.136542	0.993253	-0.0745995	0.995881	-1.72962	0.169438	-0.40833	0.844495	-0.0782171	0.191554	1.08432	6	0.982213	0.683031
ADAMTS15	-0.817434	0.835708	-0.0283307	0.993484	-2.1178	0.162226	-2.85472	0.226145	0.00953986	0.998113	-2.33926	0.480949	-0.059239	0.99583	-4.62969	7.1066e-05	-2.37397	0.106919	-0.633569	0.266882	9.81812	6	0.132523	0.0175982
ADAMTS16	-0.190142	0.973179	0.125062	0.96408	-1.87571	0.21999	-0.342176	0.923398	-0.820481	0.760759	-0.720585	0.95013	0.123128	0.993228	-0.835434	0.541471	-1.4826	0.359295	-0.286417	0.193186	2.69668	6	0.84584	0.138181
ADAMTS17	-0.878434	0.818424	0.568027	0.807877	-0.289181	0.885507	-0.991459	0.710883	-2.95363	0.252602	-1.47735	0.786992	3.03195	0.662333	-3.56627	0.00283634	-0.506499	0.801623	-0.186982	0.369167	18.2546	6	0.00562651	0.612506
ADAMTS18	-1.46859	0.670063	-1.65228	0.385677	-1.58846	0.307648	-0.185462	0.962634	0.954402	0.715446	0.353737	0.983565	2.14437	0.721016	-0.425937	0.770063	-0.401429	0.847225	-0.122143	0.304271	13.0331	6	0.042513	0.688104
ADAMTS19	-1.29759	0.714975	-0.33725	0.894038	2.03266	0.180825	1.65565	0.503294	-1.49196	0.549221	-1.87671	0.671022	-0.741638	0.937111	-2.17023	0.0774057	-0.441125	0.829178	-0.137073	0.310735	13.5834	6	0.0346519	0.659123
ADAMTS2	1.16433	0.743424	1.55198	0.419079	-0.105876	0.960753	-0.982026	0.715761	2.07083	0.398795	0.464295	0.973709	2.75417	0.699556	2.95111	0.0143275	1.81654	0.238025	0.521222	0.286931	11.3645	6	0.0777437	0.0692869
ADAMTS20	-0.141104	0.979314	-0.114198	0.968147	-1.60349	0.302936	-1.02053	0.701735	-1.64476	0.510295	0.609874	0.962845	0.497076	0.959365	-2.90001	0.0160868	-1.28108	0.438529	-0.248684	0.194122	5.32872	6	0.502395	0.200167
ADAMTS3	-2.51865	0.614126	-0.647378	0.77521	-1.88332	0.21864	-0.611048	0.845434	-0.222991	0.94551	-1.06232	0.900532	-0.654544	0.947699	-1.60548	0.205753	-2.47639	0.0893447	-0.487414	0.196824	6.09402	6	0.412741	0.0132718
ADAMTS4	0.247038	0.963302	-0.190404	0.942133	-0.965278	0.56868	-0.279067	0.938601	0.0171947	0.996849	-1.20698	0.872558	-0.0520389	0.996303	-2.19018	0.0744324	-1.05171	0.542765	-0.202078	0.192143	1.46063	6	0.962066	0.292933
ADAMTS5	-0.660482	0.872653	-1.74094	0.357952	-2.23686	0.139573	-1.85501	0.443473	0.311702	0.923179	-2.01973	0.608806	-0.147016	0.992819	-0.742559	0.591631	-2.72961	0.0563919	-0.61182	0.224142	7.31644	6	0.292571	0.00634098
ADAMTS6	1.03816	0.774867	-2.51314	0.176557	-1.62027	0.296593	-0.846295	0.765665	-0.377199	0.90518	0.815311	0.939012	-0.200249	0.987296	-1.78591	0.154851	-1.05332	0.541894	-0.282568	0.268264	10.3866	6	0.109289	0.292194
ADAMTS7	-0.908709	0.812803	-0.574374	0.805419	0.59345	0.746627	1.12486	0.664841	-1.9347	0.432029	0.959122	0.918199	0.739918	0.936887	0.053095	0.973158	0.00255181	0.999234	0.000589353	0.230955	7.98288	6	0.23936	0.997964
ADAMTS8	-2.19459	0.569956	-0.592629	0.796924	-0.473469	0.802185	-0.973026	0.718435	-0.615925	0.829969	-0.559058	0.969215	1.39326	0.827657	-0.612864	0.664141	-1.29957	0.43274	-0.27819	0.214063	7.0055	6	0.320339	0.193747
ADAMTS9	-0.40129	0.941464	0.271893	0.916438	-1.01255	0.547306	-1.50583	0.54473	-0.92442	0.725169	0.0474599	0.997447	1.88779	0.765686	-1.98952	0.108464	-0.658979	0.731305	-0.145802	0.221255	7.34159	6	0.290409	0.509909
ADAMTS9-AS1	-0.15856	0.976169	-1.093	0.588875	-1.97062	0.196078	-1.7669	0.468137	0.061087	0.986458	-2.27648	0.501991	-0.722147	0.938952	-4.1242	0.000504587	-2.97288	0.0332838	-0.585997	0.197115	5.09466	6	0.531731	0.00295024
ADAMTS9-AS2	-1.07908	0.765562	1.02932	0.617419	2.63681	0.0827181	1.85638	0.443352	-0.482188	0.871623	-1.66419	0.734942	0.634736	0.947769	-1.97474	0.111601	0.797241	0.666063	0.268643	0.336966	15.7484	6	0.0151698	0.425311
ADAMTSL1	-1.05733	0.769998	-0.215221	0.933577	-2.2615	0.135342	-1.06435	0.687413	-0.0045176	0.999376	-1.53606	0.777738	-0.656488	0.947499	-2.90757	0.0158538	-2.42101	0.0982978	-0.47283	0.195303	4.34069	6	0.630676	0.0154776
ADAMTSL2	0.92125	0.80992	2.46998	0.183687	1.04491	0.529855	-0.846541	0.765709	1.77829	0.473549	-0.93513	0.924256	0.730468	0.936746	-0.674277	0.629561	1.41159	0.386842	0.38631	0.27367	10.754	6	0.0962829	0.158072
ADAMTSL3	-0.822284	0.834001	-0.963076	0.647513	2.27839	0.132406	0.415271	0.901733	0.88695	0.738869	0.82475	0.937835	0.118936	0.992709	1.30005	0.317949	1.12402	0.509143	0.238026	0.211762	6.84528	6	0.335393	0.261003
ADAMTSL4	-2.4889	0.602214	-0.714602	0.748436	-1.54022	0.324534	-2.3907	0.33161	1.83704	0.455713	-0.447587	0.9759	2.38745	0.721258	1.10339	0.406358	-0.758283	0.68378	-0.317123	0.418212	23.4194	6	0.000667523	0.448282
ADAMTSL5	1.16247	0.742751	1.63876	0.390016	-0.0897286	0.966462	1.15673	0.652363	-0.666263	0.815309	-0.304569	0.984781	0.106211	0.994933	-1.08839	0.413778	0.678129	0.722375	0.130703	0.192741	5.47105	6	0.484963	0.49769
ADAP1	2.39605	0.581853	3.51697	0.0860323	0.367519	0.852063	0.197053	0.95965	0.73538	0.790489	1.52524	0.778335	1.44376	0.819719	2.24881	0.0661191	2.60876	0.0699675	0.783147	0.300199	12.4055	6	0.0535105	0.00908699
ADAP2	1.0888	0.76345	1.01014	0.62699	1.03245	0.537301	-0.793642	0.785772	2.16929	0.384512	0.845363	0.937389	1.43955	0.820801	3.94406	0.000895255	2.5865	0.0724918	0.505963	0.195617	4.70446	6	0.582238	0.00969553
ADAR	-0.383264	0.943261	-1.22592	0.533748	0.29179	0.884327	-0.699778	0.814531	2.32942	0.357527	-0.351296	0.983266	0.076096	0.995787	1.08472	0.415497	0.170522	0.942517	0.0384368	0.225407	7.66802	6	0.263447	0.8646
ADARB1	0.361335	0.94618	2.09776	0.264023	0.870929	0.614179	1.62526	0.509546	0.23903	0.942722	1.6756	0.72928	1.06527	0.877584	2.93475	0.0148953	2.86334	0.0424729	0.559623	0.195444	3.73203	6	0.712887	0.00419198
ADARB2	0.114347	0.982415	0.784562	0.719089	-2.34011	0.12083	-0.28658	0.937611	-1.45492	0.560556	-0.341977	0.984279	0.0512801	0.996367	-1.00863	0.451848	-1.38043	0.400085	-0.279043	0.202142	6.35005	6	0.385141	0.167455
ADARB2-AS1	0.0721441	0.990763	0.607713	0.791052	-0.455552	0.810376	-0.461591	0.88771	-1.45423	0.560738	0.502649	0.970448	-1.80349	0.781717	0.620709	0.660139	-1.06668	0.53626	-0.206731	0.193809	5.27731	6	0.508769	0.286118
ADAT2	0.96785	0.794565	0.134666	0.96108	-0.824775	0.636466	-0.887598	0.749188	0.551641	0.848078	0.488465	0.971184	-1.759	0.799929	-2.3959	0.0491484	-0.261402	0.904639	-0.0505744	0.193474	5.9916	6	0.424132	0.793783
ADCK1	0.20013	0.972096	-1.66086	0.383837	-1.54992	0.3216	-0.0344498	0.993569	-0.452355	0.881617	1.18438	0.872109	-0.208925	0.986067	-3.10726	0.00982255	-0.666898	0.728571	-0.135281	0.202852	6.44798	6	0.374919	0.504837
ADCK5	1.27653	0.721106	1.13506	0.571412	0.632035	0.726368	1.76773	0.468278	-0.425186	0.890559	0.105962	0.994756	2.07838	0.727425	-0.573293	0.685672	1.89416	0.21689	0.423602	0.223636	7.40589	6	0.284935	0.058204
ADCY1	1.61873	0.646979	1.88642	0.315963	1.08894	0.509634	-0.0940391	0.979461	-1.48927	0.549768	-0.895865	0.930271	1.00305	0.888779	0.732768	0.596924	0.822687	0.65424	0.229515	0.278983	11.2448	6	0.0810997	0.410686
ADCY10	0.378863	0.944159	-0.767062	0.727024	-2.10213	0.165242	-3.57745	0.0978049	-1.88843	0.44024	0.517445	0.970149	-0.456199	0.963451	-3.67474	0.00208958	-1.90895	0.213278	-0.652023	0.341561	15.4143	6	0.0172679	0.0562683
ADCY10P1	1.52798	0.66033	1.70691	0.367961	1.80479	0.238367	1.59751	0.516547	-0.196142	0.952452	0.91881	0.925893	-0.209275	0.985901	-1.30675	0.315168	2.29377	0.122595	0.472512	0.205998	6.50433	6	0.369124	0.0218037
ADCY2	0.40226	0.941294	0.742559	0.737785	-0.984389	0.559879	1.00286	0.707885	-2.20362	0.380234	-2.40566	0.466257	0.0835422	0.995868	-0.508827	0.723378	-1.0913	0.524938	-0.28118	0.257655	9.60922	6	0.142103	0.275139
ADCY3	0.178187	0.974767	-0.660744	0.76986	-0.855523	0.622112	-1.26954	0.61797	3.19196	0.22228	-0.0746148	0.996418	1.89675	0.766493	2.40057	0.0487039	0.529416	0.791526	0.1762	0.332819	15.4532	6	0.0170099	0.596517
ADCY4	1.71438	0.629332	-0.166122	0.950624	-0.234763	0.905773	-0.000895071	0.999561	-1.04458	0.686012	0.0518639	0.997596	-0.69951	0.940514	-1.76471	0.15984	-0.407035	0.844789	-0.0782631	0.192276	4.43929	6	0.61745	0.683982
ADCY5	-1.21416	0.7349	-0.812817	0.70865	-1.30901	0.414259	-1.34629	0.594179	0.6789	0.811476	0.0449561	0.997373	-0.860799	0.917037	-2.38978	0.0497141	-1.3435	0.414804	-0.260032	0.193549	5.0598	6	0.536167	0.179111
ADCY6	-0.1437	0.97866	0.498509	0.834927	0.79954	0.648682	0.031996	0.993948	1.85392	0.448561	1.53762	0.77681	1.08104	0.876958	-0.813448	0.553134	2.4279	0.097152	0.472196	0.194488	1.98469	6	0.921101	0.0151865
ADCY6-DT	0.338077	0.947817	0.465704	0.845828	-0.853597	0.622867	1.22491	0.633744	-1.54898	0.534431	0.683644	0.953228	1.95655	0.75066	0.557891	0.695096	0.58933	0.764457	0.146659	0.248858	9.00829	6	0.173113	0.55564
ADCY7	-0.621001	0.883251	-1.37323	0.480456	-0.00715753	0.996899	-0.463314	0.888016	2.51048	0.319926	-1.46007	0.794084	-0.0166877	0.998331	2.66366	0.0274994	-0.369088	0.861968	-0.100594	0.272548	10.8172	6	0.0941915	0.712062
ADCY8	-0.668275	0.871161	1.45272	0.452247	1.27637	0.428247	0.971388	0.719282	-1.5776	0.524067	0.0682104	0.996891	1.07012	0.877243	-0.492272	0.731939	0.724603	0.700686	0.172644	0.23826	8.39474	6	0.210586	0.468696
ADCY9	2.3611	0.585143	1.18375	0.551479	0.260828	0.895121	0.922112	0.735947	0.621213	0.828275	0.211325	0.988412	-0.833314	0.924117	1.78849	0.154151	1.44071	0.375442	0.301943	0.20958	6.79367	6	0.340351	0.149667
ADCYAP1	0.00648248	0.99886	1.58721	0.406204	-0.352025	0.857842	-1.17373	0.648061	-1.35143	0.587849	-0.0997109	0.995578	-0.16565	0.991395	1.19401	0.364151	-0.811455	0.659443	-0.156703	0.193114	5.22613	6	0.515154	0.417105
ADCYAP1R1	-0.555972	0.898442	-0.679221	0.762049	1.16254	0.476588	-0.75544	0.797172	0.150809	0.962821	-1.33364	0.842136	-0.115804	0.99361	1.02714	0.442879	-0.868388	0.631485	-0.167468	0.192849	3.75329	6	0.710021	0.385182
ADD1	1.07435	0.766995	0.693159	0.757193	1.68779	0.273617	-2.19217	0.361575	2.28786	0.364881	-0.1497	0.992612	1.01592	0.888225	1.08493	0.415385	1.13159	0.505438	0.341252	0.301567	12.7012	6	0.0480345	0.257805
ADD2	0.0916473	0.987502	-1.0361	0.615282	0.0702136	0.974289	0.584055	0.85365	-1.81886	0.45934	0.0293166	0.997857	-0.547372	0.955248	-0.840101	0.538875	-1.09276	0.524378	-0.210935	0.193029	3.84255	6	0.697974	0.274498
ADD3	-0.561227	0.897023	-0.328232	0.897172	2.5313	0.0946845	-0.250515	0.945933	1.82564	0.458161	-2.54883	0.4168	-0.67722	0.942743	-0.343663	0.816453	0.033298	0.989931	0.011663	0.350262	17.1535	6	0.00873538	0.973437
ADD3-AS1	2.40089	0.58684	-0.137363	0.959948	-0.0453349	0.983541	-0.677126	0.822274	-1.44357	0.563189	0.181734	0.989708	0.131384	0.993277	-1.15695	0.381558	-0.0810999	0.971939	-0.0190713	0.235158	8.29131	6	0.217529	0.935362
ADGB	1.05124	0.771043	1.47022	0.445066	-0.320478	0.87224	-0.087535	0.980396	0.114263	0.972527	-0.854921	0.934438	-0.4326	0.963392	-1.8552	0.137858	0.0402711	0.986994	0.00774001	0.192198	4.30649	6	0.635275	0.967877
ADGRA1	0.999317	0.783364	2.4808	0.181887	0.552359	0.766145	0.681636	0.821895	-0.201202	0.950845	-0.624784	0.960663	-1.02588	0.886095	0.315934	0.831855	0.761662	0.682699	0.188196	0.247085	8.99135	6	0.174065	0.446262
ADGRA2	0.999941	0.783496	2.42063	0.194218	1.07446	0.515953	1.00584	0.706637	0.616216	0.82979	-0.913332	0.926845	-0.10341	0.99489	2.40969	0.0477991	1.46035	0.368296	0.342318	0.234409	8.1548	6	0.22698	0.144195
ADGRA3	-0.708767	0.858105	0.498802	0.834927	-3.06783	0.0480883	-1.88253	0.435222	-1.33306	0.592594	-1.72947	0.715121	1.8864	0.764002	-3.49617	0.003495	-1.46276	0.367534	-0.494682	0.338185	15.2107	6	0.0186798	0.143534
ADGRB1	0.642516	0.878148	-0.274825	0.915491	-0.122738	0.954254	3.1831	0.179982	-0.0946697	0.978985	2.35877	0.472448	-0.399604	0.966897	1.98863	0.108607	1.34829	0.412537	0.405066	0.300429	12.4857	6	0.0519703	0.177565
ADGRB2	-1.05737	0.770075	0.129609	0.962912	-0.00249664	0.999028	-0.26928	0.941341	-1.32321	0.594595	-0.0302446	0.997762	0.509151	0.95826	-2.52663	0.0373085	-0.828761	0.651181	-0.159245	0.192148	2.53154	6	0.864921	0.407239
ADGRB3	1.63525	0.648546	0.640683	0.777939	-1.10203	0.503351	0.967158	0.719831	-0.9158	0.728407	-1.84097	0.687181	-2.1788	0.715105	-2.92384	0.0152594	-0.723197	0.701058	-0.212194	0.293411	12.1156	6	0.0594399	0.469559
ADGRD1	-0.773857	0.844483	-2.14234	0.250418	-0.665952	0.711466	-0.88671	0.74949	0.0886439	0.980748	0.872732	0.932474	-0.0956668	0.994816	-2.34927	0.0541228	-0.913166	0.610334	-0.184655	0.202214	6.43323	6	0.376446	0.361155
ADGRD2	0.574865	0.893758	0.560284	0.811526	0.648052	0.719407	1.96101	0.414112	-1.97557	0.421838	-1.04896	0.901998	1.90117	0.76393	-2.56441	0.0342992	0.735352	0.695469	0.227795	0.309777	13.4866	6	0.035927	0.462125
ADGRE1	1.72768	0.627552	1.37543	0.479819	-1.6626	0.282085	-0.355921	0.919082	-1.29611	0.600587	0.758927	0.946166	-0.858894	0.917737	1.87304	0.133727	-0.14603	0.951399	-0.0396312	0.271391	10.6531	6	0.0997093	0.883898
ADGRE2	1.95703	0.593504	1.43819	0.457537	1.23174	0.446705	-0.725291	0.806812	-0.769413	0.778247	0.155568	0.993225	0.0481312	0.996412	2.78183	0.0211497	0.862536	0.6345	0.19838	0.229996	7.93979	6	0.242548	0.388393
ADGRE3	1.92023	0.594531	0.868156	0.68563	1.87489	0.220015	0.613245	0.845009	-1.38401	0.578485	0.702292	0.952855	-0.264029	0.980194	1.55409	0.222414	1.18347	0.480723	0.301434	0.254703	9.44363	6	0.150123	0.236622
ADGRE5	2.37155	0.584731	1.00781	0.628085	1.3401	0.401057	0.0883479	0.980257	2.38805	0.344231	1.75876	0.709366	2.42948	0.719444	4.5302	0.000112527	4.14064	0.00122642	0.828082	0.199989	5.99703	6	0.423523	3.46333e-05
ADGRF1	-0.760063	0.845601	0.340256	0.893043	-1.95296	0.199995	-0.206424	0.958193	-2.12872	0.388007	-0.370441	0.98186	0.778025	0.933509	-2.99936	0.0127057	-1.65379	0.291638	-0.344745	0.208458	6.64012	6	0.355414	0.0981704
ADGRF2	-0.144795	0.978672	0.576814	0.80422	-1.86039	0.223946	1.82714	0.451313	-0.132598	0.96826	-0.344251	0.983725	0.968456	0.893769	-1.23742	0.34509	0.233324	0.915689	0.0550609	0.235985	8.19749	6	0.223989	0.81551
ADGRF3	-1.27899	0.720024	-0.716198	0.748035	-2.24151	0.138702	-0.794545	0.785525	-3.06857	0.23636	1.65757	0.735183	1.27144	0.849915	-1.87845	0.132454	-1.15654	0.49327	-0.424984	0.367462	18.5602	6	0.00497463	0.247461
ADGRF4	-0.116759	0.982063	-1.30841	0.504237	-1.37423	0.388352	0.508618	0.876164	-0.654204	0.817593	-0.964757	0.916377	-0.809446	0.926964	-3.33269	0.00547988	-1.78089	0.250062	-0.34422	0.193286	2.71514	6	0.843656	0.0749304
ADGRF5	-0.899687	0.814947	-2.02582	0.277761	1.36047	0.393201	-1.4941	0.54793	1.71684	0.489564	0.214133	0.988196	-0.979765	0.894019	2.29589	0.0602971	-0.571655	0.772783	-0.172221	0.301267	12.9073	6	0.0445316	0.567555
ADGRG1	1.37381	0.690819	2.08478	0.265902	0.145533	0.944581	-0.0748441	0.983265	-0.339533	0.91621	-0.62139	0.961354	0.939678	0.89894	1.99848	0.10662	0.850619	0.641469	0.182463	0.214507	7.07446	6	0.314016	0.394981
ADGRG2	-0.119373	0.981687	-2.33401	0.209599	-1.67227	0.278911	-2.3145	0.343305	2.08091	0.396263	1.79113	0.698234	0.613415	0.949353	0.420005	0.773542	-0.600735	0.758931	-0.237559	0.395447	21.5083	6	0.00148602	0.548017
ADGRG3	0.792981	0.840279	2.31424	0.212792	0.781356	0.658515	1.94002	0.419891	-0.981056	0.707723	-1.12559	0.888099	-0.136715	0.993102	1.989	0.108562	0.9744	0.580917	0.284731	0.292212	12.1909	6	0.0578434	0.329858
ADGRG4	0.225969	0.966769	1.63359	0.392202	-2.304	0.126998	-1.48998	0.550231	-0.513003	0.860566	1.84048	0.686385	1.02253	0.887555	0.00960596	0.994988	0.0606271	0.980256	0.0197339	0.325496	14.8335	6	0.021592	0.951656
ADGRG5	2.41155	0.586844	1.73088	0.361571	-1.65281	0.285369	1.07477	0.68328	-2.14008	0.386427	0.0822009	0.995964	0.413574	0.964132	-1.10162	0.407319	0.528562	0.792043	0.186174	0.352227	17.4537	6	0.00775274	0.597109
ADGRG6	-0.226522	0.966596	0.366644	0.883584	0.742867	0.677257	-1.76289	0.468977	1.38701	0.577485	-1.80473	0.694983	-0.128023	0.992783	-0.634116	0.65214	-0.436731	0.831116	-0.106349	0.243511	8.73287	6	0.189168	0.662306
ADGRG7	1.08033	0.764739	0.113749	0.968323	-1.61052	0.300188	-1.40588	0.574835	-1.50119	0.547401	1.26417	0.86222	-0.526836	0.958394	-2.18165	0.0755734	-0.823477	0.653685	-0.204429	0.248251	9.00535	6	0.173277	0.410237
ADGRL1	0.120032	0.98184	0.612992	0.789404	-1.80521	0.238422	-1.23491	0.631112	0.0476991	0.98997	-2.024	0.607426	-0.424271	0.963978	-1.69893	0.178025	-1.94058	0.2046	-0.37879	0.195194	5.68695	6	0.459156	0.0523089
ADGRL2	-2.23147	0.570624	-2.65502	0.156724	-0.297217	0.882297	-0.650927	0.832985	1.79668	0.465908	-2.06665	0.598303	-0.882495	0.910745	-3.57031	0.0028105	-1.66163	0.289735	-0.569833	0.342936	16.448	6	0.0115412	0.0965867
ADGRL3	0.0514069	0.993028	0.351059	0.889448	1.14508	0.483799	1.85123	0.443988	-0.129888	0.968628	-0.767448	0.944677	-0.552457	0.954189	0.751834	0.586877	0.472854	0.816259	0.0915306	0.193571	5.55162	6	0.47524	0.636317
ADGRL4	0.721921	0.856673	-0.405112	0.869994	0.809263	0.644629	2.00699	0.404921	0.874879	0.741866	1.02676	0.903623	-1.55864	0.812398	2.20461	0.0723123	1.29017	0.43596	0.285573	0.221346	7.3119	6	0.292964	0.196992
ADGRV1	-0.807789	0.837771	-0.342858	0.891971	-1.88701	0.217654	-0.965786	0.72059	-1.71743	0.489384	-0.728509	0.948672	0.137131	0.993107	-3.8105	0.00136459	-2.44276	0.094686	-0.475711	0.194743	2.79563	6	0.834025	0.0145753
ADH1A	1.10705	0.757181	-0.253851	0.922438	1.22979	0.447426	-0.552709	0.863975	-0.975404	0.709934	-1.11646	0.888566	-0.524364	0.958175	1.41732	0.270691	-0.798389	0.665734	-0.154219	0.193162	4.94332	6	0.551103	0.424645
ADH1B	0.0520171	0.992822	0.28456	0.91291	1.57736	0.311422	-0.762363	0.794593	0.45781	0.880302	-2.30552	0.494124	-0.632044	0.948904	1.64003	0.195417	-0.489588	0.809134	-0.117298	0.239586	8.48015	6	0.204993	0.624425
ADH4	1.47064	0.669754	0.664919	0.768903	-0.862366	0.618473	0.0309043	0.994149	-1.38418	0.578403	1.01377	0.908359	-0.791675	0.932778	-2.12979	0.0836915	-0.0755984	0.973754	-0.0159947	0.211575	6.91001	6	0.32925	0.939739
ADH5	-1.44458	0.678205	-2.02074	0.278674	2.9066	0.0581561	0.76531	0.793805	-0.259901	0.938068	-0.444077	0.975216	-1.67678	0.801771	1.723	0.171261	-0.489181	0.809233	-0.17641	0.360622	17.7752	6	0.00681921	0.624714
ADH6	0.0222701	0.99799	0.818624	0.706954	-1.70395	0.26855	1.67525	0.495593	-1.15851	0.648753	-0.762226	0.945359	-0.611078	0.949792	-1.27568	0.328649	-0.66763	0.728081	-0.153399	0.229766	7.8366	6	0.250321	0.504369
ADI1	-1.29394	0.716401	-1.49017	0.439887	-0.562062	0.762088	-0.201602	0.959213	0.578915	0.839837	0.6159	0.962267	-0.51478	0.958711	-1.42389	0.268116	-0.575382	0.770528	-0.110727	0.192441	4.89983	6	0.556723	0.565033
ADIG	0.0925312	0.98783	0.842027	0.696427	0.0408217	0.985129	1.96859	0.411987	-0.843697	0.753949	1.15702	0.880567	1.16227	0.866457	0.0395544	0.980466	1.46293	0.367461	0.284474	0.194454	5.85581	6	0.439534	0.143485
ADIPOQ	-0.490052	0.917849	-2.07435	0.26834	0.2671	0.892866	-2.02635	0.39859	0.827422	0.758566	-0.194563	0.988848	-1.17782	0.867672	1.00088	0.455966	-1.36444	0.406354	-0.341037	0.249947	9.06094	6	0.17018	0.17243
ADIPOR1	1.04172	0.773793	0.953573	0.649659	1.77311	0.247398	2.96329	0.2056	1.07148	0.677156	1.40273	0.812352	1.82061	0.775388	5.32812	3.125e-05	3.8646	0.00310119	0.772887	0.199991	5.41468	6	0.491828	0.00011127
ADIPOR2	0.507903	0.913338	-1.48742	0.440943	0.107064	0.960457	-1.41789	0.571597	1.29698	0.600123	1.59823	0.755808	-0.0355619	0.996179	1.58978	0.210743	0.328131	0.878416	0.0771399	0.235088	8.22987	6	0.221742	0.742812
ADIRF	0.147083	0.978116	-0.53501	0.821341	0.152275	0.941904	-1.40972	0.574169	-0.000177848	0.999953	-1.98068	0.630425	-0.109015	0.994995	0.358779	0.808457	-1.59217	0.314959	-0.30848	0.193748	3.71832	6	0.714733	0.111346
ADK	-1.99367	0.586338	-2.42381	0.193424	1.81685	0.235524	1.35192	0.592195	-1.2605	0.613619	-1.4172	0.809178	-0.903708	0.905958	-0.147791	0.923802	-1.08115	0.530201	-0.36904	0.34134	16.1835	6	0.0128022	0.27963
ADM	0.159117	0.976488	-1.61525	0.397091	0.165902	0.935761	-0.763046	0.794639	1.29897	0.600431	-0.760119	0.945363	1.33069	0.843356	-2.05211	0.0966907	-0.0337861	0.989637	-0.00739184	0.218783	7.27974	6	0.29575	0.973048
ADM2	0.857448	0.822895	0.239978	0.926567	-1.56008	0.318197	0.643018	0.834247	-0.795617	0.770704	-0.0729943	0.996727	0.606148	0.949799	-0.0779787	0.96045	-0.251229	0.908317	-0.0484567	0.192878	4.58276	6	0.598326	0.801637
ADM5	1.49483	0.666572	0.715447	0.748248	-0.241517	0.903821	0.0362982	0.992891	0.730927	0.79263	0.387357	0.981402	0.689444	0.941979	2.68291	0.0263383	1.28762	0.436779	0.247331	0.192084	2.3077	6	0.889338	0.197877
ADNP	-1.03371	0.77584	-1.29959	0.508217	-1.15148	0.481108	-0.798716	0.783982	1.50916	0.544765	-0.771999	0.944024	0.296713	0.976959	-0.739241	0.593456	-0.913507	0.610092	-0.193155	0.211443	6.87834	6	0.332245	0.360976
ADNP-AS1	-0.549697	0.900269	-2.68866	0.152101	0.60389	0.742022	1.92979	0.422837	-2.08166	0.396967	-0.214674	0.988113	-1.31563	0.845029	-1.7226	0.171338	-1.00833	0.562969	-0.333438	0.330683	15.2238	6	0.0185859	0.313296
ADNP2	-1.87814	0.604281	-0.751225	0.733757	0.657142	0.715379	1.90764	0.427686	1.47813	0.553492	0.886995	0.931228	0.068756	0.996003	-0.925069	0.494638	0.848829	0.641946	0.214006	0.252119	9.25405	6	0.159786	0.395977
ADO	-1.89779	0.600655	-1.84944	0.325848	-0.155599	0.940534	0.663753	0.828299	1.78597	0.469636	0.929513	0.925604	-0.303445	0.975556	0.00249313	0.998572	-0.186016	0.936132	-0.052265	0.28097	11.447	6	0.0755068	0.852432
ADORA1	-1.58318	0.650765	0.385624	0.877403	-0.910464	0.595896	0.672717	0.824229	-1.82626	0.458686	-2.32575	0.481089	-0.172571	0.990728	-3.47911	0.00366031	-2.32621	0.1163	-0.478519	0.205708	6.47432	6	0.372202	0.0200075
ADORA2A-AS1	-0.838214	0.828382	1.42365	0.462322	-1.3456	0.399283	-1.04549	0.692251	-1.73517	0.48656	-0.877242	0.931867	0.866079	0.914994	-2.0463	0.0977161	-1.35077	0.411836	-0.301092	0.222904	7.43725	6	0.282295	0.176769
ADORA2B	0.351979	0.947338	-0.573326	0.805925	-2.31302	0.125517	-0.172196	0.964502	0.120763	0.971303	0.227533	0.987789	-0.0647473	0.995194	0.92674	0.493984	-0.701125	0.711426	-0.135703	0.193551	5.4113	6	0.492242	0.483225
ADPGK	1.6342	0.648854	1.29231	0.511346	2.60946	0.0856763	-0.0756884	0.983417	1.42449	0.567	-0.31094	0.984053	0.518986	0.95838	3.79374	0.00144696	2.09234	0.166972	0.504707	0.241216	8.40225	6	0.210089	0.0364081
ADPRH	0.429661	0.934608	-0.470744	0.845185	2.66653	0.0795653	1.31859	0.602374	-1.4399	0.563802	-1.3184	0.847174	-0.573494	0.952764	2.40336	0.0484248	0.215012	0.924559	0.0660549	0.307215	13.2563	6	0.0391423	0.829758
ADPRHL1	-0.76345	0.845177	0.485626	0.84042	0.944431	0.578659	1.15043	0.653792	0.790815	0.771859	2.07137	0.598209	-0.680165	0.942546	-1.25654	0.337246	1.91931	0.210337	0.373474	0.194587	4.72895	6	0.579017	0.0549446
ADPRHL2	0.659585	0.873183	-0.414855	0.867237	-0.238516	0.904376	-0.0393281	0.991817	-0.132726	0.968359	0.658199	0.958907	-0.794646	0.931624	-1.5508	0.223515	-0.013371	0.995892	-0.00256266	0.191658	1.74772	6	0.941378	0.989332
ADPRM	-0.949182	0.798596	-2.82089	0.135359	1.52569	0.329393	0.629576	0.83938	0.833827	0.75721	1.64278	0.744311	-0.00920378	0.998893	3.12611	0.00938769	0.162263	0.945778	0.0509756	0.314153	14.0117	6	0.0295054	0.871098
ADRA1A	1.23951	0.73041	1.45764	0.450654	0.447984	0.813826	0.599127	0.849745	-3.11297	0.236328	-1.664	0.734649	-2.02092	0.735293	-2.41637	0.0472303	-0.553539	0.781932	-0.197823	0.357378	17.6515	6	0.00716487	0.579895
ADRA1B	2.14502	0.573257	1.23302	0.531057	1.46982	0.35033	0.601062	0.849189	-0.956231	0.715158	1.14617	0.883073	1.83586	0.770977	0.19087	0.901303	2.10365	0.163427	0.532379	0.253074	9.17534	6	0.163955	0.0354088
ADRA1D	0.158698	0.976272	0.0734701	0.980242	-1.30881	0.414263	0.567343	0.859168	-0.892322	0.737348	-0.2372	0.987977	1.80296	0.779997	1.1779	0.371526	-0.230251	0.916784	-0.0451669	0.196164	6.1092	6	0.41107	0.817897
ADRA2A	-0.121039	0.981606	-0.736497	0.740486	1.17179	0.472271	0.77418	0.791973	0.16217	0.960027	1.73882	0.711245	-0.184823	0.990042	2.87966	0.0168443	1.32647	0.420563	0.256549	0.193408	3.85397	6	0.696431	0.184684
ADRA2B	1.38407	0.687712	0.834035	0.699037	-0.491883	0.794508	0.989958	0.71173	-1.5012	0.547503	-0.508442	0.970301	0.404882	0.966284	-0.927438	0.493663	-0.0229673	0.992599	-0.00467437	0.203523	6.49721	6	0.369852	0.981676
ADRA2C	0.682207	0.866923	1.72103	0.364651	-0.312031	0.875873	-0.627969	0.839887	-1.28801	0.603602	0.523106	0.968756	0.307849	0.974749	-1.24494	0.342042	0.0941586	0.968269	0.0181655	0.192925	5.93758	6	0.430219	0.924983
ADRB1	-0.63652	0.880326	-0.993723	0.63359	2.47841	0.101154	0.84294	0.767103	0.536835	0.853232	-0.934159	0.924581	-0.452245	0.963189	-1.86625	0.135173	0.25612	0.906309	0.0658664	0.257171	9.56321	6	0.144292	0.797859
ADRB2	-0.139193	0.979583	-0.519362	0.827927	0.885018	0.608013	0.366532	0.915003	0.725269	0.794915	0.547136	0.968526	0.324098	0.972942	1.10833	0.404263	0.975226	0.58035	0.187161	0.191915	1.18606	6	0.977568	0.329448
ADRM1	1.08559	0.764152	1.35145	0.488295	-1.07679	0.515314	-1.0484	0.691774	-0.34131	0.915847	0.752277	0.946561	0.456099	0.96325	0.196918	0.89821	0.320472	0.881401	0.0622245	0.194165	6.05051	6	0.417556	0.748611
ADSS1	0.391578	0.942916	-0.894893	0.674945	0.248609	0.900709	0.130566	0.973896	0.296677	0.927991	1.18459	0.872106	-0.497549	0.959222	-1.58611	0.211947	0.57175	0.772799	0.109806	0.192052	2.44496	6	0.874576	0.567491
ADTRP	0.402234	0.941249	0.0116994	0.99737	0.210439	0.916864	0.312757	0.931716	0.221777	0.9455	-1.3252	0.845412	0.616475	0.948811	1.66374	0.187796	-0.103194	0.965418	-0.0198226	0.19209	2.47876	6	0.870838	0.917809
AEBP1	1.64845	0.647756	1.21971	0.536424	0.75427	0.671398	-0.181146	0.9633	2.62601	0.297132	0.651283	0.959315	0.94324	0.897861	2.79433	0.0205654	2.85775	0.0432023	0.559636	0.195831	4.84989	6	0.563205	0.00426658
AEBP2	-2.1863	0.569096	-0.826396	0.703455	2.33172	0.122063	1.58111	0.520834	-0.259376	0.938154	-0.144053	0.9926	-1.08809	0.877439	0.464747	0.747602	-0.12455	0.958125	-0.0403363	0.323857	14.6677	6	0.0230049	0.90088
AEN	2.72256	0.614	1.49955	0.437032	-2.7852	0.0690724	-0.76953	0.792992	0.781467	0.774686	0.0105219	0.998211	0.531053	0.956776	1.45849	0.255145	0.438657	0.830417	0.160917	0.366841	18.5866	6	0.0049218	0.66091
AF001548.2	-1.1678	0.742613	-2.37506	0.204611	0.13503	0.949495	-0.721089	0.807892	-0.79663	0.77057	-0.086664	0.995199	-0.124986	0.992679	-0.851305	0.532707	-1.64754	0.294717	-0.318199	0.193136	5.48626	6	0.483119	0.0994478
AF067845.2	0.384565	0.943616	1.48759	0.441031	-1.11258	0.498368	1.22333	0.634329	-0.328217	0.918704	-0.999897	0.910773	-0.883792	0.911102	-0.477073	0.740811	-0.271842	0.900868	-0.0572992	0.210781	6.84319	6	0.335593	0.785743
AF096876.1	0.482749	0.921169	0.743323	0.737424	-0.0933564	0.964876	-1.18385	0.64489	-1.5195	0.541847	1.60445	0.753796	1.34698	0.842654	0.690295	0.621114	0.367611	0.862278	0.089494	0.243448	8.73246	6	0.189193	0.713163
AF106564.1	-1.24399	0.728718	1.28075	0.514758	-1.62847	0.293926	2.13814	0.36989	-0.0746861	0.983169	-0.345739	0.983776	1.60561	0.809074	-0.43267	0.76596	0.47231	0.816443	0.143314	0.303433	12.9079	6	0.0445224	0.636706
AF117829.1	0.928582	0.808367	-1.47476	0.444553	-1.03498	0.535838	-0.491415	0.882229	-0.67758	0.812192	0.377945	0.981663	-0.447775	0.963055	-2.41263	0.0475419	-0.995618	0.569243	-0.191787	0.192632	4.16105	6	0.654892	0.319436
AF127577.6	-1.39548	0.684559	-1.31223	0.502392	-2.72667	0.0735082	-1.25568	0.624346	-1.75301	0.480854	1.25089	0.864267	0.965488	0.89371	0.221741	0.883989	-1.55953	0.327676	-0.506634	0.324864	14.5369	6	0.0241812	0.118872
AF129075.3	-1.22193	0.732585	-0.111199	0.968836	-1.18509	0.467347	0.0790482	0.982632	1.2761	0.60845	-0.0475351	0.997492	-0.154172	0.991871	-0.743776	0.591076	-0.159942	0.946649	-0.0308123	0.192647	4.54502	6	0.603342	0.872927
AF130359.1	-0.0717827	0.990823	-1.56868	0.413639	-1.63863	0.29103	0.450635	0.890073	-0.822387	0.760015	-0.543135	0.967109	2.20884	0.722539	-1.54305	0.225864	-0.613089	0.753005	-0.164354	0.268075	10.2317	6	0.115228	0.539817
AF131215.7	-0.289966	0.955013	0.518173	0.828464	-1.4308	0.366131	-0.279645	0.938561	-1.24416	0.618539	0.96116	0.918048	-2.2312	0.724227	-1.61109	0.204282	-1.15698	0.49298	-0.279371	0.241466	8.48204	6	0.204871	0.247282
AF131216.3	-0.627533	0.882564	-0.306891	0.905508	-1.11071	0.498854	0.888229	0.748799	-1.33327	0.592889	-1.20664	0.87273	-0.346579	0.972105	-0.0815592	0.958685	-1.71916	0.271638	-0.332667	0.193506	2.90881	6	0.820202	0.0855855
AF131216.4	0.606493	0.886713	-0.548891	0.816293	-0.562308	0.762011	-1.23208	0.631605	-0.837858	0.756068	1.99428	0.623344	-1.16993	0.868388	-0.908814	0.50266	-0.48765	0.809854	-0.116227	0.238341	8.41627	6	0.209165	0.625798
AF186192.1	-0.241402	0.963288	-0.545302	0.817217	-0.924888	0.588401	-0.3795	0.912457	-1.00437	0.70129	0.924229	0.925533	0.437556	0.96349	-0.678624	0.627352	-0.552936	0.782288	-0.106418	0.19246	3.10374	6	0.795718	0.580307
AF213884.3	0.380259	0.943986	1.23333	0.530972	-0.992315	0.555803	-0.355816	0.919129	-1.80105	0.464812	0.667917	0.9579	0.28763	0.978316	0.091481	0.954244	-0.393707	0.850245	-0.0792268	0.201233	6.36873	6	0.383176	0.693797
AF233439.1	-2.0636	0.574145	-0.178369	0.947191	-0.188901	0.925916	-1.51225	0.543263	-0.669343	0.814094	0.851405	0.935239	0.472442	0.9627	-1.30513	0.315736	-0.893612	0.619098	-0.195074	0.218299	7.26195	6	0.2973	0.37153
AF274858.1	1.35287	0.698488	3.0125	0.114203	0.856223	0.621687	-1.02162	0.701544	-2.10629	0.394209	-0.600326	0.965173	1.34391	0.841532	-1.14937	0.385264	0.781976	0.672996	0.290461	0.371445	19.2581	6	0.00374928	0.434229
AF279873.3	0.883012	0.818333	0.173804	0.948557	0.160743	0.938139	-1.27754	0.613751	-1.86203	0.4455	-0.497268	0.970121	-1.2261	0.859116	-3.50941	0.0033685	-1.62474	0.303242	-0.315584	0.194236	5.04582	6	0.53795	0.104217
AF287957.1	0.718788	0.857556	2.16865	0.244584	-0.222713	0.911032	-0.0398456	0.991682	-0.754474	0.783739	0.805183	0.942213	-2.36415	0.707844	0.700655	0.61522	0.0882752	0.969686	0.025756	0.29177	12.0542	6	0.0607704	0.929658
AFAP1	-0.200563	0.972085	-2.17022	0.244431	-0.265017	0.893774	1.25357	0.625221	-0.0889736	0.980784	0.25073	0.988382	0.955824	0.896385	-0.216524	0.886859	-0.0107314	0.996645	-0.00236462	0.220346	7.37534	6	0.287526	0.991438
AFAP1-AS1	0.0345068	0.995614	0.425014	0.862644	-2.20677	0.145156	0.315568	0.9315	-1.37627	0.581193	-0.354662	0.98351	1.0934	0.875449	-1.87551	0.133191	-0.805997	0.661624	-0.179026	0.222118	7.3911	6	0.286187	0.420244
AFAP1L1	-0.00939848	0.998753	-0.454188	0.850374	0.776452	0.661146	-1.3779	0.585975	0.856813	0.749055	0.0371306	0.997306	0.891601	0.908795	-0.550082	0.699205	0.374624	0.859329	0.0722515	0.192864	4.09798	6	0.663419	0.70794
AFAP1L2	1.12359	0.75356	0.804692	0.711313	0.0345502	0.987322	-0.43752	0.895036	-0.170621	0.957901	0.783864	0.94281	-1.34639	0.841954	2.52094	0.0378159	0.32329	0.880371	0.0622599	0.192582	4.45442	6	0.615426	0.746476
AFDN	0.00381258	0.999402	-0.215792	0.933542	-1.04103	0.532225	2.10446	0.375884	-1.79349	0.467277	-0.0418371	0.997427	0.55682	0.954309	-0.797339	0.562098	-0.210715	0.926786	-0.051877	0.246195	8.85801	6	0.181722	0.83311
AFDN-DT	-1.56324	0.653877	-1.10487	0.583671	-0.858876	0.62031	-2.4871	0.3003	1.34218	0.591981	-1.00363	0.909682	0.625203	0.949692	-2.45079	0.0440244	-1.34779	0.412777	-0.386499	0.286765	11.6203	6	0.070995	0.177725
AFF1	0.90521	0.813868	0.692951	0.757208	-2.41202	0.11133	-1.36027	0.590101	-0.186054	0.954333	0.204372	0.988601	0.0114143	0.998612	-2.37311	0.0514382	-0.679289	0.721614	-0.163751	0.241063	8.49873	6	0.203793	0.496955
AFF2	-1.3102	0.712679	-0.574472	0.805383	-0.694779	0.698669	1.23707	0.630799	-1.09764	0.668149	0.291887	0.985439	-0.0791796	0.995516	-0.373966	0.799969	-0.737619	0.694629	-0.142266	0.192872	4.8119	6	0.568155	0.460746
AFF3	-1.84721	0.608736	1.18407	0.551504	-0.443564	0.815538	-1.23311	0.631463	-0.0752978	0.983072	-2.08855	0.591557	1.25069	0.855469	-2.91957	0.0154253	-0.907152	0.61256	-0.24445	0.269469	10.4656	6	0.106363	0.364327
AFF4	1.29637	0.715291	-0.127468	0.963495	0.458428	0.809134	-0.42857	0.896711	-0.413455	0.893829	0.129295	0.994297	0.485907	0.960454	1.37782	0.286419	0.304662	0.888445	0.058402	0.191695	2.42161	6	0.877136	0.760624
AFG1L	-0.551129	0.900001	-2.702	0.150012	-1.07082	0.51773	0.226225	0.953167	-0.689347	0.808578	0.590101	0.966349	-0.687025	0.942414	-2.58793	0.0324909	-1.40022	0.391729	-0.326641	0.233279	8.09077	6	0.231529	0.161448
AFG3L1P	0.242446	0.963448	-0.522665	0.825999	0.564	0.760822	-1.78544	0.462283	-0.489356	0.869689	1.33609	0.841168	1.7524	0.800835	-2.09531	0.0893461	0.327616	0.878624	0.0800437	0.244322	8.7178	6	0.190082	0.743202
AFG3L2	-0.675201	0.868855	-1.41077	0.4663	-2.81077	0.0659696	-1.50395	0.545076	-0.695736	0.806119	-0.487153	0.970711	-0.306595	0.974902	-4.00395	0.00072878	-2.59873	0.0708342	-0.534287	0.205595	6.40672	6	0.379203	0.00935688
AFM	-0.820531	0.834617	-2.09514	0.264696	1.29458	0.420018	2.67584	0.265995	0.926393	0.724246	-0.662712	0.959071	-0.773683	0.934109	-0.700485	0.615233	0.125888	0.957573	0.0423189	0.336164	15.7083	6	0.0154082	0.899821
AFMID	-0.167775	0.975687	0.692294	0.75701	-1.24956	0.439977	-0.0175076	0.997124	0.126463	0.96921	-1.76683	0.707965	0.0753418	0.995995	-2.83574	0.0187037	-1.08101	0.530018	-0.208892	0.193237	4.04389	6	0.670737	0.279691
AFP	1.09718	0.760093	0.293878	0.91011	-1.56124	0.317586	1.03646	0.696534	-0.84237	0.754802	0.339231	0.984362	1.73386	0.801167	0.549531	0.699563	0.530005	0.791468	0.126941	0.23951	8.4238	6	0.208669	0.596109
AFTPH	-1.18884	0.7374	-1.35435	0.487007	0.991903	0.555956	0.432558	0.895437	0.365936	0.908739	-0.978032	0.914788	-0.887708	0.909265	-2.92592	0.0151783	-0.813457	0.658572	-0.157052	0.193067	5.63535	6	0.465251	0.415956
AGA	-0.152165	0.977891	-0.852351	0.692289	2.01789	0.18438	0.621135	0.84176	1.71236	0.490633	0.310135	0.98393	-1.17016	0.868411	3.08941	0.0102515	0.916076	0.609036	0.215097	0.234803	8.11449	6	0.229835	0.359627
AGAP1	-0.00874474	0.998624	1.15543	0.563337	-2.0956	0.166526	-3.09356	0.188483	-0.939362	0.719187	-1.52197	0.778689	-0.273862	0.979203	-3.37423	0.00491096	-1.79454	0.244863	-0.530313	0.295514	11.8793	6	0.0647161	0.0727268
AGAP2	2.05624	0.573655	-0.222196	0.932001	-0.338619	0.863812	2.06404	0.386496	0.58822	0.837691	0.0458913	0.997704	0.678862	0.942667	0.331883	0.823389	1.44421	0.37359	0.315777	0.21865	7.22297	6	0.300719	0.148679
AGAP2-AS1	0.996832	0.784178	1.32742	0.497314	-0.873925	0.612935	1.20385	0.639423	0.973043	0.710759	2.06136	0.598814	-0.688299	0.941761	4.31899	0.000231818	2.03679	0.181215	0.406987	0.199818	6.21969	6	0.399036	0.0416713
AGAP3	1.26674	0.724213	1.52397	0.428463	1.8253	0.232986	0.224921	0.95341	-0.673715	0.813514	-0.244285	0.988265	2.46686	0.723703	1.43673	0.263038	1.71183	0.274162	0.485683	0.283722	11.2383	6	0.0812859	0.0869287
AGBL1	1.53162	0.658411	2.16215	0.245556	-0.996217	0.553663	0.596629	0.850207	-1.49999	0.547498	1.07792	0.898395	0.470724	0.96329	-1.03788	0.437316	0.870428	0.629998	0.243221	0.279427	11.279	6	0.0801281	0.384067
AGBL2	0.716583	0.858182	1.92315	0.305914	2.98918	0.0527108	2.27611	0.348369	-0.57829	0.840032	-0.699432	0.952797	0.240357	0.982279	-0.900991	0.507196	1.7262	0.269377	0.595237	0.344826	16.1063	6	0.0131947	0.0843121
AGBL3	-0.237616	0.964619	-1.38655	0.475099	0.125925	0.952874	-1.03707	0.696182	-1.98752	0.418159	-0.902795	0.928573	-0.398428	0.966713	-3.66113	0.00216635	-2.34573	0.11201	-0.455471	0.19417	2.49192	6	0.869371	0.0189897
AGBL4	2.3434	0.587717	2.14335	0.250128	-1.17113	0.472414	1.00177	0.707979	-0.974582	0.710129	-1.03814	0.90387	0.871213	0.914484	-1.53835	0.227465	0.844469	0.644268	0.275704	0.326482	15.1188	6	0.0193526	0.398408
AGBL5	1.75668	0.622656	2.59459	0.167401	1.29893	0.418041	0.707584	0.811987	1.41191	0.571168	1.41132	0.811281	1.44135	0.820287	4.94593	3.6036e-05	3.74739	0.004505	0.738146	0.196976	4.02559	6	0.673213	0.000178685
AGER	-0.555556	0.897989	-0.667983	0.767773	-0.0811923	0.969984	2.72825	0.254503	-0.688466	0.808813	-0.0669175	0.997389	1.55745	0.812797	0.622184	0.659452	0.607267	0.75595	0.168262	0.277081	10.8575	6	0.0928805	0.543674
AGFG1	-1.30387	0.7128	-3.23244	0.0949964	-0.654112	0.716524	-0.69561	0.815249	0.379598	0.904775	0.784524	0.942489	-0.957549	0.896079	0.876417	0.519417	-1.48305	0.35913	-0.447929	0.302032	12.956	6	0.0437401	0.13806
AGFG2	0.844533	0.826759	2.17848	0.242887	-1.47269	0.349497	1.15064	0.653654	-0.346938	0.914998	-1.00074	0.910688	1.23851	0.858206	0.801025	0.560028	0.689564	0.716101	0.194943	0.282704	11.4382	6	0.0757415	0.490469
AGK	-0.288068	0.95579	0.286339	0.912411	3.74448	0.0202603	3.79103	0.0840588	-0.188476	0.953915	1.20632	0.872861	0.0986282	0.995071	0.514608	0.719892	1.83798	0.232165	0.807407	0.439291	23.8518	6	0.000556068	0.0660654
AGL	-1.37036	0.691726	-2.34755	0.207967	2.42675	0.108556	0.738211	0.802172	-0.728296	0.793936	-0.62825	0.960058	-2.28691	0.712041	-3.06076	0.011007	-0.941727	0.595049	-0.344592	0.365915	18.1719	6	0.00581673	0.346332
AGMAT	0.572959	0.894237	0.879533	0.681344	-0.438755	0.8178	-0.769612	0.792976	-0.684116	0.81048	0.368508	0.981935	-0.821219	0.924627	-0.717974	0.605627	-0.391738	0.850796	-0.0752857	0.192184	3.01142	6	0.807412	0.695252
AGMO	1.55086	0.656147	2.46743	0.184479	-0.0368384	0.986635	-0.401161	0.906873	-1.51716	0.542047	-0.0192493	0.997657	0.83044	0.924568	-0.346489	0.814792	0.740214	0.693159	0.208412	0.281557	11.4628	6	0.0750828	0.45917
AGO1	-0.886491	0.818252	-1.20073	0.543911	-2.84995	0.0632197	-0.967399	0.719881	1.21672	0.626896	0.785444	0.942452	-0.522196	0.958278	-3.05392	0.0111798	-1.1907	0.476378	-0.360529	0.302787	12.8431	6	0.0455956	0.233771
AGO2	1.98742	0.588522	0.906911	0.669379	-1.15473	0.480336	-0.519065	0.873315	0.0362765	0.991877	1.65575	0.735361	1.81091	0.78153	-1.34081	0.301062	1.28508	0.437263	0.337035	0.262268	9.88823	6	0.129439	0.198765
AGO3	0.00150239	0.999649	-0.666095	0.768565	0.18603	0.927059	-1.58306	0.520485	0.702708	0.80276	-2.02473	0.607754	0.084221	0.995936	-3.07002	0.0107527	-1.32573	0.420807	-0.257621	0.194324	5.82725	6	0.442818	0.18493
AGO4	-0.500081	0.915892	-2.04138	0.275209	2.7096	0.0751018	1.49461	0.547647	-0.916285	0.728265	-0.309704	0.983905	-1.3812	0.831958	-2.06575	0.0942036	-0.186749	0.936097	-0.0649081	0.347568	16.6291	6	0.0107477	0.851857
AGPAT1	-0.298588	0.953757	1.60371	0.399895	-0.347862	0.859297	-0.238473	0.949293	1.67108	0.501218	0.269744	0.987791	1.29596	0.8448	-0.158275	0.91856	1.53281	0.337747	0.296989	0.193754	5.0342	6	0.539435	0.125323
AGPAT2	0.963791	0.795035	0.359647	0.886171	0.726859	0.683666	-0.625044	0.841006	-0.419175	0.892331	0.497406	0.970281	0.626125	0.949673	0.544178	0.702547	0.628436	0.745827	0.120655	0.191993	2.39747	6	0.879762	0.529719
AGPAT3	-0.160643	0.976734	0.0608265	0.983553	0.364087	0.852592	-0.209117	0.957334	0.680737	0.810731	0.691613	0.95444	0.588825	0.950841	-1.52425	0.231943	0.903815	0.614012	0.173249	0.191687	0.677361	6	0.994967	0.366094
AGPAT4	-0.459801	0.928127	-0.794707	0.715977	-0.728316	0.68367	-0.411325	0.902817	0.766928	0.779856	0.0367167	0.99738	0.953518	0.896502	-0.448013	0.757205	-0.0679913	0.977005	-0.0130672	0.19219	3.03671	6	0.804226	0.945793
AGPAT5	-0.542814	0.902824	-1.36606	0.482952	1.18062	0.468851	0.137599	0.971843	1.55558	0.531703	1.82956	0.687559	-0.183152	0.989752	2.4905	0.0404957	1.27021	0.443296	0.271565	0.213796	6.96644	6	0.323962	0.204011
AGPS	-0.484044	0.920661	-2.35725	0.206906	2.40471	0.112142	2.65521	0.267504	1.43694	0.564433	1.10443	0.891562	-0.00185058	0.999906	4.38261	0.000183946	1.00317	0.565448	0.361987	0.360843	17.582	6	0.00736623	0.315779
AGR2	-0.547873	0.900766	-0.655417	0.771517	-2.01535	0.184801	-2.48617	0.300225	-0.584448	0.838718	-0.460159	0.974169	-0.287932	0.978459	-1.74655	0.164674	-2.39363	0.102905	-0.469394	0.196101	5.87919	6	0.436858	0.0166825
AGR3	-2.4912	0.600094	-1.44853	0.454069	-2.1305	0.15952	-1.56417	0.525936	-0.646813	0.820176	-0.496278	0.970063	0.341153	0.972105	-3.05938	0.0110404	-2.4649	0.0903769	-0.605621	0.245698	8.64312	6	0.194666	0.0137052
AGRN	1.29257	0.716233	0.568136	0.808005	0.429648	0.822231	1.69779	0.487826	-2.11236	0.393691	1.50071	0.780398	-0.0651432	0.995336	1.79415	0.152731	0.891503	0.619729	0.244415	0.274161	10.849	6	0.0931573	0.372659
AGT	0.58396	0.891697	-1.41093	0.46632	2.72194	0.0740277	0.868624	0.756719	-0.118605	0.971689	-1.72714	0.715833	-0.765075	0.93535	-1.7079	0.175534	0.0865144	0.970151	0.0272905	0.315444	13.9476	6	0.0302271	0.931058
AGTPBP1	-0.576184	0.893685	0.0757318	0.980057	-0.703943	0.695387	-0.771319	0.792633	-1.86658	0.444404	-2.33789	0.481401	0.0126562	0.99848	-2.25818	0.064879	-2.73841	0.0553228	-0.535644	0.195604	2.87932	6	0.823834	0.00617369
AGTR1	-1.58923	0.648884	-1.77359	0.348996	0.739056	0.678869	-1.64353	0.506491	-1.49637	0.548643	-0.700524	0.952491	0.939076	0.898796	-0.676941	0.628191	-1.7074	0.275421	-0.408198	0.239076	8.35458	6	0.21326	0.0877479
AGTR2	0.952664	0.797199	1.47449	0.444398	1.35204	0.396285	1.60096	0.516486	-0.882687	0.739411	-0.79309	0.942474	-1.67815	0.802791	1.02666	0.442919	0.566129	0.775449	0.161613	0.28547	11.583	6	0.0719459	0.571306
AGTRAP	3.22393	0.588439	3.59632	0.0854167	2.50429	0.0978272	0.718744	0.80897	2.36218	0.34599	1.8728	0.673708	1.45576	0.818896	6.13994	0	4.09786	0.00140517	1.26397	0.308447	12.0606	6	0.0606303	4.16988e-05
AGXT	0.440968	0.93258	1.94574	0.299809	0.264066	0.893855	1.17382	0.64825	-1.38335	0.578876	-0.737286	0.946879	0.780546	0.932591	0.491548	0.732406	0.599026	0.759923	0.142217	0.237414	8.3792	6	0.211617	0.549156
AGXT2	-0.591357	0.889709	1.26907	0.519626	-1.22786	0.448234	0.0377177	0.992309	-0.687737	0.809105	-1.00615	0.909498	-2.4245	0.727702	-0.578709	0.682911	-1.43706	0.376312	-0.336569	0.234206	8.00635	6	0.237638	0.1507
AHCYL1	-1.15932	0.742988	-3.03146	0.113474	0.0550485	0.97966	-0.737109	0.80252	2.25251	0.371405	0.081828	0.995905	1.20531	0.860616	0.0457038	0.977502	-0.401484	0.847222	-0.141983	0.353646	17.596	6	0.00732529	0.688064
AHCYL2	1.25561	0.727419	1.67363	0.379657	1.46663	0.351598	1.28937	0.611546	-1.81919	0.459339	0.227165	0.987832	-0.0438924	0.996793	2.64644	0.0286171	1.09956	0.52077	0.298349	0.271334	10.615	6	0.101029	0.271522
AHDC1	-0.913487	0.812402	-1.43141	0.459753	-1.81042	0.237231	0.156585	0.96887	0.216454	0.946634	-1.64034	0.744687	1.07036	0.877504	-3.4202	0.00428051	-1.44532	0.373478	-0.321735	0.222605	7.4165	6	0.28404	0.148368
AHI1	-0.956994	0.795525	-1.05933	0.604133	-1.27737	0.427856	-0.411758	0.902744	-0.385503	0.902924	0.6406	0.960025	0.276104	0.979135	-2.68491	0.0262133	-0.903492	0.613848	-0.173953	0.192534	3.65815	6	0.722823	0.366265
AHNAK	2.96687	0.609541	1.39151	0.473115	-0.364926	0.852597	-0.104026	0.978013	-0.834909	0.757281	0.237845	0.987916	-0.137477	0.993229	2.37903	0.0508916	0.767417	0.679278	0.214119	0.279013	11.3087	6	0.0792906	0.442834
AHNAK2	0.310507	0.952372	0.235994	0.927709	-1.96453	0.197307	-0.624029	0.841055	2.17154	0.383973	1.74173	0.708606	1.63689	0.806325	2.75798	0.022308	0.903808	0.613957	0.261544	0.28938	11.7876	6	0.0668775	0.366097
AHRR	-0.30959	0.952405	-1.59284	0.403711	0.552057	0.766322	1.31227	0.603457	-0.666119	0.815322	2.33072	0.47969	-0.618797	0.949247	0.0278855	0.986005	0.328089	0.87835	0.0876605	0.267185	10.3676	6	0.110002	0.742844
AHSA1	0.401141	0.941358	-0.926962	0.661453	0.675224	0.707148	-0.600384	0.849325	0.50883	0.861307	0.029025	0.997883	-0.832878	0.924142	0.392597	0.789498	-0.133569	0.955298	-0.0256515	0.192046	2.77216	6	0.836852	0.893743
AHSA2P	-0.971625	0.792545	-0.939573	0.654702	0.225424	0.910092	-1.01944	0.701681	1.70626	0.492567	1.54171	0.775235	-0.697168	0.940464	-1.10813	0.404263	0.175457	0.940575	0.0414483	0.236231	8.30877	6	0.216343	0.86072
AHSG	1.54107	0.656315	0.468588	0.845899	-0.551588	0.766715	0.923334	0.736189	-3.19821	0.222209	0.256067	0.988476	0.205138	0.986556	-0.707051	0.611624	-0.0660574	0.977881	-0.0204718	0.309909	13.7308	6	0.0327924	0.947332
AHSP	1.85274	0.608672	1.28646	0.513262	-2.72549	0.0734444	-1.15364	0.653251	-0.89177	0.737415	-1.03258	0.903654	-0.633435	0.948227	-0.110698	0.944293	-0.814287	0.658238	-0.255527	0.313804	13.6955	6	0.0332288	0.41548
AICDA	1.00149	0.783087	0.963275	0.647425	-1.06858	0.518799	-1.69701	0.48834	-1.22383	0.624071	1.33168	0.842924	-0.33816	0.971742	-0.806547	0.556715	-0.350864	0.869933	-0.0878893	0.250494	9.18792	6	0.163282	0.72569
AIDA	-0.262441	0.959845	-0.598049	0.795016	2.31125	0.125773	2.07207	0.385744	1.16347	0.647124	1.204	0.872725	-0.600371	0.950152	4.08497	0.000565689	1.72819	0.268636	0.419839	0.242936	8.45885	6	0.206376	0.0839542
AIF1	2.35888	0.584995	2.45438	0.187021	1.78666	0.243698	-0.895193	0.746074	2.88559	0.253025	0.878846	0.931932	1.6558	0.805892	4.22733	0.000338255	2.92327	0.0369101	0.871813	0.298233	11.9641	6	0.0627743	0.0034638
AIF1L	1.58546	0.649211	-0.0720605	0.980084	1.20194	0.459827	1.28587	0.61186	0.922962	0.725513	0.90713	0.927694	-1.11137	0.873472	3.35728	0.00515796	1.822	0.236599	0.353752	0.194156	5.20722	6	0.517524	0.0684557
AIFM1	-1.67968	0.639584	-1.61338	0.397313	0.744731	0.676124	1.00279	0.707799	1.42593	0.567362	2.16624	0.560408	0.319599	0.973353	-0.55257	0.697666	0.695621	0.713447	0.194018	0.278913	11.1895	6	0.0826936	0.486666
AIFM2	1.17588	0.739517	0.35627	0.887535	0.101757	0.962366	-0.409222	0.903465	1.38833	0.577251	2.75878	0.339232	-0.17528	0.990609	3.16317	0.00853124	2.31701	0.118179	0.453434	0.195698	5.88796	6	0.435858	0.0205033
AIG1	0.401057	0.941177	-0.751647	0.733518	0.804259	0.646654	-0.552023	0.863846	0.429812	0.88876	-1.08927	0.896098	0.0715502	0.995712	-2.91176	0.0156786	-0.372336	0.860566	-0.0715711	0.192222	2.91511	6	0.819423	0.709643
AIM2	1.09523	0.759786	0.469106	0.845571	-0.0288554	0.988988	-0.191056	0.961502	0.0259646	0.994586	1.69771	0.720751	1.24276	0.858295	2.40704	0.048052	1.59747	0.313027	0.308759	0.19328	3.33237	6	0.766122	0.110161
AIMP1	-0.901572	0.814717	-1.54269	0.421897	3.33626	0.0343841	1.90042	0.427331	-0.780582	0.774763	-0.137438	0.993202	-1.09983	0.876203	1.29597	0.3196	0.220275	0.922088	0.0844402	0.38334	19.7726	6	0.00303964	0.825657
AIMP2	0.243113	0.96354	-1.06978	0.598913	-0.859195	0.620115	0.237512	0.94974	0.985814	0.706037	2.09984	0.590206	0.103687	0.995077	1.19543	0.363573	1.07721	0.531523	0.212193	0.196984	6.13931	6	0.407767	0.281388
AIP	2.11476	0.569815	1.69136	0.373092	2.39415	0.113646	0.993232	0.711266	1.74922	0.482604	0.865322	0.934152	0.749969	0.937205	4.94429	3.57143e-05	3.69106	0.00541935	0.729342	0.197597	4.79842	6	0.569915	0.000223319
AIPL1	0.769205	0.844217	0.631616	0.781465	-0.661707	0.713413	0.415569	0.901684	-0.844181	0.753875	0.238255	0.988089	-0.31554	0.974242	-1.55022	0.223604	-0.0827488	0.971635	-0.0158781	0.191883	2.46329	6	0.872553	0.934051
AIRE	0.147476	0.978407	-0.154519	0.954561	-0.527125	0.778017	1.67361	0.495482	-1.18357	0.638466	-0.462887	0.973808	1.10743	0.87471	0.833078	0.542678	-0.141763	0.952491	-0.0274553	0.19367	5.94589	6	0.429279	0.887267
AJ003147.2	-0.331677	0.948512	1.49326	0.439387	-0.241826	0.903806	0.155081	0.969084	-0.610299	0.831687	-0.369453	0.981639	-0.451832	0.963194	-1.54965	0.22376	-0.303986	0.888767	-0.0583441	0.19193	3.04308	6	0.803421	0.761138
AJAP1	0.230403	0.965098	2.59362	0.167211	-1.24061	0.443145	-1.30977	0.604565	-1.09058	0.67111	-1.10503	0.891593	0.973733	0.893564	-2.24241	0.066949	-0.235649	0.914601	-0.0700296	0.297177	12.5613	6	0.0505562	0.813705
AK1	1.19556	0.737727	1.003	0.630099	-0.737222	0.679335	0.917413	0.737808	0.01661	0.99702	0.385103	0.981778	-0.118828	0.992697	0.266954	0.858654	0.836481	0.647756	0.160775	0.192204	3.28351	6	0.772514	0.402885
AK2	1.88779	0.60199	0.916292	0.665729	2.17117	0.152072	0.349549	0.920136	0.984016	0.706885	0.131127	0.994082	0.0686476	0.996053	3.79944	0.00141016	2.13364	0.155835	0.414913	0.194463	5.67729	6	0.460292	0.0328725
AK3	-0.747048	0.848926	-0.66051	0.769841	1.83737	0.230485	1.14716	0.654979	1.4038	0.573753	-0.640367	0.960045	-0.390796	0.967304	1.6543	0.190567	0.723512	0.700964	0.162154	0.224121	7.53473	6	0.274209	0.469365
AK4	-0.277393	0.957234	0.336713	0.894327	1.0833	0.51253	0.976962	0.717301	3.18393	0.2236	1.34024	0.837664	0.578633	0.951739	1.09359	0.4113	3.10547	0.0244464	0.613697	0.197618	4.94287	6	0.551161	0.00189977
AK5	0.656819	0.873614	1.53765	0.423626	2.04163	0.178523	-1.17996	0.645368	-1.5064	0.546074	-0.509679	0.970425	-0.40076	0.966726	1.60375	0.206312	0.155056	0.948228	0.0428998	0.276674	10.9824	6	0.0889231	0.876778
AK6	-0.214584	0.968759	-0.884244	0.678624	2.36869	0.11711	0.600416	0.84943	-0.14251	0.965715	-0.0168671	0.99757	-1.264	0.850941	1.01736	0.447615	0.153036	0.949084	0.0366122	0.239239	8.39106	6	0.21083	0.87837
AK7	-0.225885	0.96679	1.77502	0.348481	-2.46484	0.102874	-2.85576	0.226114	-1.89355	0.439295	-0.0912472	0.995289	-0.924503	0.902038	-3.96527	0.000837788	-1.56345	0.326589	-0.539893	0.345322	15.9609	6	0.0139653	0.117947
AK8	0.413619	0.93786	1.18841	0.550112	-2.30515	0.12686	-0.282303	0.938606	-2.39518	0.341978	-0.00693514	0.999165	-0.259936	0.980527	0.061272	0.968876	-1.07944	0.53051	-0.289273	0.267984	10.2649	6	0.113931	0.280392
AK9	0.757453	0.845804	-0.934595	0.657267	2.32929	0.122647	0.907397	0.741667	-0.616101	0.829846	-0.502886	0.9705	0.329405	0.972897	1.04675	0.432917	0.597965	0.760376	0.141076	0.235927	8.21461	6	0.222799	0.549863
AKAIN1	-1.59034	0.649106	0.0542763	0.985799	-1.10005	0.504211	-0.352677	0.919043	-0.520933	0.858137	0.202071	0.988348	0.709395	0.938064	-2.49862	0.0397481	-0.808899	0.660538	-0.155654	0.192427	4.02773	6	0.672924	0.418573
AKAP1	-0.583132	0.891639	-0.887116	0.677355	1.84631	0.228004	1.095	0.677293	1.95617	0.425725	-0.260117	0.988839	-1.18048	0.867467	-2.12785	0.0840274	0.636011	0.742419	0.167561	0.263456	9.98502	6	0.125284	0.524769
AKAP10	0.43688	0.933101	1.94052	0.301173	1.70674	0.26766	-0.147695	0.970243	1.91549	0.436371	-0.0982759	0.995553	-0.704038	0.940128	-0.164288	0.915365	1.65948	0.290442	0.375115	0.226044	7.59905	6	0.268974	0.0970191
AKAP11	-0.679177	0.867594	-1.71666	0.365132	1.7054	0.268048	0.73272	0.80447	2.52847	0.315975	0.638023	0.959795	-1.91577	0.763483	-0.291206	0.845258	0.205285	0.928959	0.0696727	0.339394	16.0013	6	0.0137468	0.837349
AKAP12	0.663527	0.871941	-0.286288	0.912405	1.87842	0.219503	0.354527	0.918758	0.318543	0.920866	-0.759493	0.945859	0.350752	0.970962	3.03477	0.0116855	0.67751	0.722869	0.130828	0.193102	4.51868	6	0.606849	0.498083
AKAP13	-0.524021	0.908232	0.959395	0.648581	0.432948	0.820625	-0.625322	0.840843	1.22285	0.624895	0.495132	0.970641	1.61065	0.808768	-2.06552	0.0942225	1.41425	0.385851	0.273632	0.193481	4.10812	6	0.662047	0.157287
AKAP14	-0.384655	0.943729	-0.854037	0.691258	-1.54002	0.324526	-0.253225	0.945129	-0.781565	0.774648	-0.0190835	0.997479	-0.72219	0.938991	-2.35427	0.0535703	-1.56852	0.324874	-0.302424	0.192808	1.98561	6	0.921017	0.116759
AKAP17A	-0.421923	0.936248	-0.536266	0.820859	1.05956	0.52286	-1.1089	0.671496	1.85364	0.448314	0.0330661	0.997447	1.34601	0.841672	-0.00462253	0.997602	0.886549	0.621763	0.190547	0.214931	7.02048	6	0.318958	0.375322
AKAP3	-0.386254	0.943668	-0.939933	0.654731	0.684258	0.703325	0.724322	0.807147	-3.70873	0.135526	-2.84746	0.337855	-0.945679	0.896815	-3.93926	0.000904	-1.78368	0.249167	-0.562729	0.315487	13.6918	6	0.033275	0.0744756
AKAP4	1.0756	0.766604	1.13239	0.572172	1.03605	0.535115	-0.991852	0.711278	-1.28739	0.603578	-0.52165	0.969385	-0.149292	0.992127	-2.32356	0.0572371	-0.265175	0.9033	-0.0531746	0.200526	6.34322	6	0.38586	0.790875
AKAP5	1.62522	0.645166	0.541046	0.819195	-1.33087	0.404812	-0.478241	0.885053	0.737035	0.789497	-0.771336	0.944149	0.854345	0.918958	-1.14694	0.386348	0.208329	0.927971	0.043546	0.209026	6.77187	6	0.342461	0.834972
AKAP6	1.40238	0.684267	1.54788	0.420776	0.304858	0.879024	1.66991	0.495644	0.513443	0.86055	-0.423284	0.977839	0.0923705	0.995154	0.0920648	0.95422	1.5273	0.339851	0.295417	0.193425	5.36283	6	0.498188	0.126688
AKAP7	-0.575843	0.893777	-1.23602	0.530157	1.5484	0.322007	1.2733	0.616165	-1.17983	0.639918	0.0233071	0.997456	-1.41483	0.825731	0.780019	0.571439	-0.441246	0.829105	-0.109356	0.247834	8.95642	6	0.176044	0.659035
AKAP8	1.40523	0.683393	0.0867675	0.976402	2.11103	0.163328	-0.28854	0.936859	-0.199629	0.950953	-0.574204	0.968337	0.0707166	0.995609	-1.19502	0.36377	0.612845	0.753038	0.126004	0.205605	6.57536	6	0.361907	0.539979
AKAP8L	0.266776	0.959161	0.171125	0.949325	2.60319	0.0863831	0.335441	0.924846	-0.781692	0.774654	-2.1562	0.56439	-0.379763	0.968664	-2.93273	0.014972	0.0426879	0.98666	0.0124315	0.291219	12.0433	6	0.0610095	0.96595
AKAP9	-0.339778	0.94748	0.782608	0.720051	-1.40209	0.377364	-1.83202	0.449098	0.243678	0.941631	-0.0630442	0.997126	0.228203	0.983686	-1.89056	0.129594	-0.754626	0.685174	-0.146105	0.193612	5.59603	6	0.469927	0.450473
AKIP1	0.0168296	0.998152	-2.45162	0.187696	1.07591	0.515457	-0.84082	0.767553	1.21166	0.628538	0.587703	0.96635	0.827637	0.925168	0.410953	0.778937	0.173927	0.941098	0.0457912	0.263279	10.0733	6	0.121601	0.861923
AKIRIN1	0.511526	0.911926	-1.77029	0.34994	1.20284	0.459473	-0.933305	0.732608	1.68395	0.498218	0.173055	0.991583	1.15165	0.868881	-2.29887	0.0600253	0.655536	0.733005	0.162542	0.247954	8.99471	6	0.173876	0.512123
AKIRIN2	1.47473	0.668849	0.763221	0.72873	3.3129	0.0348294	1.16599	0.650438	1.59202	0.520681	-0.180517	0.990166	-0.0371047	0.996394	4.31643	0.000238671	2.20279	0.139986	0.619921	0.281425	10.8661	6	0.0926037	0.0276092
AKNA	0.222546	0.967197	-0.438871	0.85651	0.364448	0.85263	-0.969278	0.719671	1.45616	0.560224	-1.78106	0.702639	0.901877	0.906184	0.606546	0.667717	-0.144857	0.951789	-0.0319424	0.220511	7.37384	6	0.287653	0.884824
AKNAD1	1.04633	0.771626	-1.49108	0.439634	-1.31694	0.41114	1.34419	0.594829	-2.08778	0.39671	0.182188	0.990006	-0.108968	0.994981	-2.78779	0.0208478	-0.746113	0.690019	-0.196219	0.262988	10.0128	6	0.124114	0.455599
AKR1A1	1.21479	0.734618	2.33747	0.209256	-0.15707	0.939716	-0.481121	0.884596	-0.784854	0.773874	2.27409	0.502815	-0.92284	0.902057	2.70411	0.0250928	0.884239	0.623223	0.258688	0.292555	12.2763	6	0.0560819	0.376567
AKR1C1	1.60558	0.648342	0.126642	0.963833	0.218739	0.912808	0.293553	0.935816	-0.223138	0.945481	-0.112568	0.994033	1.10042	0.875776	0.851141	0.532754	0.76586	0.680352	0.147132	0.192113	3.4148	6	0.755269	0.44376
AKR1C2	0.291164	0.954782	-1.18903	0.549937	1.67017	0.279753	-1.61361	0.512344	1.19735	0.633302	-0.498767	0.970484	-0.501197	0.958674	1.48822	0.244592	-0.162112	0.94582	-0.0397657	0.245298	8.81668	6	0.184153	0.871218
[truncated: 17,753 more rows]
