# Supplementary material for: Integrative transcriptomic, proteomic, and machine learning approach to identifying feature genes of atrial fibrillation using atrial samples from patients with valvular heart disease
Source: BMC Cardiovasc Disord. 2021 Jan 28;21:52. doi: 10.1186/s12872-020-01819-0 (PMC7842070; doi:10.1186/s12872-020-01819-0)
Supplement: Supplementary file 3 — Additional file 3. Results of the proteomic study. [file 12872_2020_1819_MOESM3_ESM.xlsx]

## Sheet: Summary
Header line description of table 1			Table 1. MS/MS spetrum database search analysis summary
Identified proteins	Number of proteins detected by spetrum search analysis
Quantifiable proteins	Number of proteins quantifiable			Identified proteins	Quantifiable proteins	Proteins with P value
				4489	3606	3113
Header line description of worksheet "Protein_quant"
Protein accession	Protein accession number of database used for search
Protein description	Protein functional description		Table 2. Differentially expressed protein summary (Filtered whith threshold value of expression fold change and FDR < 0.1)
Gene name	Indicates the name of the gene that code for the protein sequence
MW [kDa]	Protein molecular weight ,unit [kDa]		Compare group	Regulated type	fold change >1.2	fold change >1.3	fold change >1.5	fold change >2
			AF/SR	up-regulated	301	221	133	50
				down-regulated	181	111	42	10

## Sheet: Protein_quant
Protein accession	Protein description	Gene name	MW [kDa]	AF-1	AF-2	AF-3	SR-1	SR-2	SR-3	AF-1/SR-1 Ratio	AF-2/SR-2 Ratio	AF-3/SR-3 Ratio	Ratio	P value	FDR
P01160	Natriuretic peptides A	NPPA	16.708	89069000000	78746000000	91258000000	17600000000	13960000000	18990000000	8.5767	10.839	7.5216	8.979	0.00357378	0.0522309
P78539	Sushi repeat-containing protein SRPX	SRPX	51.571	796470000	1140900000	1358000000	151790000	210960000	279250000	6.6388	10.481	7.0782	8.066	0.0070801	0.0631529
P69892	Hemoglobin subunit gamma-2	HBG2	16.126	2659200000	2898400000	4949200000	359260000	405440000	719680000	7.1917	7.7503	8.2801	7.741	0.000593944	0.0362539
Q13103	Secreted phosphoprotein 24	SPP2	24.337	777820000	848660000	1156000000	137090000	141410000	195460000	5.661	5.8524	5.5638	5.692	0.000109198	0.0261487
Q03591	Complement factor H-related protein 1	CFHR1	37.65	3677000000	3000800000	4701900000	741190000	486240000	919640000	4.3416	5.2187	4.6312	4.731	0.00180631	0.044276
P0DOX3	Immunoglobulin delta heavy chain		56.224	850690000	907460000	965710000	152070000	214240000	268460000	4.8199	4.6248	4.282	4.576	0.000780129	0.0362469
P27658	Collagen alpha-1(VIII) chain	COL8A1	73.363	238570000	176940000	347970000	39679000	48062000	88676000	4.3653	4.1874	4.4851	4.346	0.000277257	0.0308251
Q9UBS3	DnaJ homolog subfamily B member 9	DNAJB9	25.518	2334000000	582190000	875330000	505870000	174360000	292060000	4.7548	4.445	3.7142	4.305	0.00383121	0.0527724
P05060	Secretogranin-1	CHGB	78.275	1197800000	1035200000	1618600000	397700000	386510000	568960000	4.0887	4.2153	4.2522	4.185	0.000103413	0.026827
P12883	Myosin-7	MYH7	223.09	128400000000	96711000000	104150000000	42184000000	41627000000	33019000000	4.1622	4.0701	4.0907	4.108	3.45013e-05	0.0358009
P14555	Phospholipase A2, membrane associated	PLA2G2A	16.083	593170000	827370000	839760000	97510000	172700000	178290000	4.1283	4.261	3.4647	3.951	0.00329181	0.0507297
P80404	4-aminobutyrate aminotransferase, mitochondrial	ABAT	56.438	1595900000	1560100000	2331300000	427900000	417940000	575850000	3.9726	3.8675	3.6083	3.816	0.000686971	0.0362465
Q9Y623	Myosin-4	MYH4	223.07	826300000	1050800000	1428500000	230140000	246770000	397320000	3.2803	3.8462	3.6656	3.597	0.0020334	0.0445774
A0A0J9YXX1	Immunoglobulin heavy variable 5-10-1	IGHV5-10-1	12.772	261580000	266910000	340570000	76611000	83921000	105060000	3.979	3.3489	3.1294	3.486	0.00492192	0.0571715
P24821	Tenascin	TNC	240.85	1579500000	1542100000	1578000000	539800000	444410000	540680000	3.2303	3.7825	3.0038	3.339	0.00477981	0.0565763
P15153	Ras-related C3 botulinum toxin substrate 2	RAC2	21.429	84585000	47558000	127650000	20123000	9807700	34392000	3.3839		3.2784	3.331	0.0118488	0.0751229
Q9UKZ9	Procollagen C-endopeptidase enhancer 2	PCOLCE2	45.716	234760000	222290000	332940000	65884000	54791000	82346000	2.9825	3.3031	3.6114	3.299	0.00321762	0.0513664
P21246	Pleiotrophin	PTN	18.942	209230000	147680000	240090000	36411000	32091000	44888000	3.4758	3.3274	2.8951	3.233	0.00331085	0.0507719
Q8N474	Secreted frizzled-related protein 1	SFRP1	35.385	4454300000	4348500000	4621600000	1861800000	1792700000	1337000000	3.2666	2.7778	3.1624	3.069	0.0029251	0.0514454
Q7Z304	MAM domain-containing protein 2	MAMDC2	77.555	102410000	170250000	247230000	39529000	42816000	71266000	2.5862	3.5499	2.928	3.021	0.0104147	0.0718871
P08294	Extracellular superoxide dismutase [Cu-Zn]	SOD3	25.851	4565200000	3378100000	4740300000	1337100000	1031400000	1774300000	2.845	3.0593	3.108	3.004	0.000918799	0.0391811
Q9BXR6	Complement factor H-related protein 5	CFHR5	64.419	219590000	404690000	459970000	72026000	135020000	161600000	3.2818	3.1095	2.5067	2.966	0.00858997	0.0663538
O95631	Netrin-1	NTN1	67.748	1099400000	1317900000	889280000	348520000	461210000	334170000	2.8968	2.5434	3.0286	2.823	0.00381979	0.0528489
Q92743	Serine protease HTRA1	HTRA1	51.286	307670000	354380000	530500000	106480000	172440000	248280000	2.7902	2.8133	2.6788	2.761	0.000333558	0.0296676
P12109	Collagen alpha-1(VI) chain	COL6A1	108.53	69235000000	93755000000	90068000000	26483000000	34448000000	34934000000	2.8739	2.7565	2.6121	2.748	0.00112218	0.0406202
P55083	Microfibril-associated glycoprotein 4	MFAP4	28.648	1863800000	2281300000	2137600000	668970000	874300000	804910000	2.7484	2.6736	2.5514	2.658	0.000739638	0.0359764
A0A0B4J1U7	Immunoglobulin heavy variable 6-1	IGHV6-1	13.481	1241300000	1165800000	1387800000	610450000	533530000	610290000	2.3862	2.4766	2.8439	2.569	0.00479717	0.0565667
A1L4H1	Soluble scavenger receptor cysteine-rich domain-containing protein SSC5D	SSC5D	165.74	82483000	93936000	214210000	34293000	26810000	74087000	2.4395	2.7766	2.4472	2.554	0.00309701	0.0512819
Q99972	Myocilin	MYOC	56.971	615870000	1219600000	873480000	246840000	628890000	351850000	2.9769	2.378	2.2715	2.542	0.0119996	0.0756172
Q9BXX0	EMILIN-2	EMILIN2	115.69	217070000	230360000	239400000	84065000	100640000	92995000	2.3931	2.5663	2.5626	2.507	0.000943349	0.0391553
P10915	Hyaluronan and proteoglycan link protein 1	HAPLN1	40.165	573210000	346600000	615550000	231570000	135440000	252080000	2.6246	2.1456	2.7509	2.507	0.0102836	0.0711399
P12110	Collagen alpha-2(VI) chain	COL6A2	108.58	41210000000	44405000000	50245000000	17004000000	19285000000	22058000000	2.5139	2.4664	2.4848	2.488	5.56197e-05	0.0288573
Q15582	Transforming growth factor-beta-induced protein ig-h3	TGFBI	74.68	9372200000	7568700000	10655000000	3559500000	3486200000	3752300000	2.4394	2.4517	2.4901	2.46	7.09332e-05	0.0276019
P35052	Glypican-1	GPC1	61.68	1406500000	1289500000	2252800000	518760000	484360000	799620000	2.4204	2.4748	2.4255	2.44	9.45892e-05	0.0294456
P40261	Nicotinamide N-methyltransferase	NNMT	29.574	60274000	72692000	144880000	21756000	30716000	61654000	2.8483	2.1088	2.2894	2.416	0.0154447	0.084647
P02730	Band 3 anion transport protein	SLC4A1	101.79	3965900000	4604400000	5197100000	1536300000	1665100000	2094400000	2.4461	2.3893	2.3128	2.383	0.000525092	0.0333594
P24593	Insulin-like growth factor-binding protein 5	IGFBP5	30.57	182120000	183890000	400790000	65687000	54656000	253530000	2.4464	2.409	2.2221	2.359	0.00180949	0.0440073
Q14314	Fibroleukin	FGL2	50.228	268770000	258080000	634810000	103130000	109280000	197680000	2.2176	2.3381	2.5142	2.357	0.00269983	0.0509369
P15559	NAD(P)H dehydrogenase [quinone] 1	NQO1	30.867	50376000	43722000	109040000	19248000	27753000	42105000	2.4593	2.1358	2.423	2.339	0.00415023	0.0545134
P59998	Actin-related protein 2/3 complex subunit 4	ARPC4	19.667	561510000	665490000	1195400000	292390000	386360000	708250000	2.443	2.4154	1.9402	2.266	0.012534	0.0768078
P21926	CD9 antigen	CD9	25.416	641100000	830820000	1076700000	300890000	428540000	420010000	2.2731	2.1584	2.2221	2.218	0.000530724	0.0330429
P10909	Clusterin	CLU	52.494	8769000000	4645800000	11106000000	4168300000	2228600000	5698500000	2.0111	2.5353	2.0178	2.188	0.0142896	0.0813224
Q9HAV0	Guanine nucleotide-binding protein subunit beta-4	GNB4	37.567	90898000	244410000	264870000	43020000	134820000	118360000	2.5048	1.9039	1.9635	2.124	0.0197089	0.0952701
Q9UBP4	Dickkopf-related protein 3	DKK3	38.39	4654100000	5181700000	5767900000	2024500000	2130600000	2433000000	1.9389	2.2272	2.0538	2.073	0.00455053	0.0568908
P02743	Serum amyloid P-component	APCS	25.387	863270000	2262200000	3342200000	382100000	789480000	986740000	1.976	2.1517	2.0869	2.072	0.00175378	0.0443864
A6NMZ7	Collagen alpha-6(VI) chain	COL6A6	247.17	7976200000	7488900000	10633000000	3531600000	3175600000	4605100000	2.1085	2.0562	2.0371	2.067	0.000300912	0.0312247
P12111	Collagen alpha-3(VI) chain	COL6A3	343.67	125990000000	104220000000	158370000000	52073000000	44217000000	67371000000	2.1054	2.103	1.9899	2.066	0.000987058	0.0404304
P16157	Ankyrin-1	ANK1	206.26	500420000	541160000	804920000	288510000	224420000	447980000	2.0768	2.2053	1.8318	2.038	0.0088007	0.0666583
P35555	Fibrillin-1	FBN1	312.24	86986000000	88149000000	118500000000	37308000000	39215000000	51372000000	1.9949	2.0295	1.9986	2.008	9.16901e-05	0.0317146
Q86WV6	Stimulator of interferon genes protein	TMEM173	42.192	224250000	155780000	292890000	90032000	70225000	131640000	2.1818	1.8005	2.0418	2.008	0.00973716	0.069205
P02549	Spectrin alpha chain, erythrocytic 1	SPTA1	280.01	1083000000	1260000000	2000900000	519820000	543460000	2549200000	1.9238	1.9681	2.1056	1.999	0.00229491	0.048932
P00915	Carbonic anhydrase 1	CA1	28.87	23661000000	26569000000	32807000000	12062000000	12540000000	16299000000	1.9061	1.8384	2.0117	1.919	0.00241596	0.0488369
P55058	Phospholipid transfer protein	PLTP	54.739	38826000	32212000	39855000	16200000	14058000	16261000	2.0299	1.6572	2.0221	1.903	0.0160833	0.0864718
P01876	Immunoglobulin heavy constant alpha 1	IGHA1	37.654	21839000000	26638000000	26379000000	10702000000	12771000000	12156000000	1.9233	1.8497	1.8909	1.888	0.000473701	0.0342938
Q14767	Latent-transforming growth factor beta-binding protein 2	LTBP2	195.05	4115800000	3357700000	5895500000	2089300000	1610500000	2846700000	1.8576	1.9191	1.8784	1.885	0.00034089	0.0294776
P68871	Hemoglobin subunit beta	HBB	15.998	158400000000	162420000000	238050000000	68725000000	71252000000	107270000000	1.8537	1.8492	1.9025	1.868	0.000317379	0.031871
Q08431	Lactadherin	MFGE8	43.122	3427000000	4138000000	4501600000	1683200000	1971100000	2153900000	1.8353	2.036	1.7183	1.863	0.00938603	0.0687499
P17948	Vascular endothelial growth factor receptor 1	FLT1	150.77	27429000	23426000	42911000	11290000	12888000	14877000	2.086	1.7557	1.747	1.863	0.0130623	0.0783486
Q07954	Prolow-density lipoprotein receptor-related protein 1	LRP1	504.6	3296900000	3200200000	4633300000	1996800000	1625100000	2735900000	1.8244	1.8808	1.8645	1.857	0.000321102	0.0312372
Q14766	Latent-transforming growth factor beta-binding protein 1	LTBP1	186.79	2177500000	1534700000	1844400000	919190000	925020000	857000000	1.845	1.8668	1.8087	1.84	0.000343289	0.0288826
P40121	Macrophage-capping protein	CAPG	38.498	479330000	496200000	443700000	235120000	263340000	159390000	1.7947	1.6957	2.0189	1.836	0.010639	0.0721554
Q86U10	60 kDa lysophospholipase	ASPG	60.882	34991000	69222000	99493000	19815000	31426000	55275000	1.9612	1.7205	1.7423	1.808	0.00740107	0.0632954
Q13361	Microfibrillar-associated protein 5	MFAP5	19.611	8246900000	11832000000	21436000000	6274600000	8196800000	10959000000	1.6299	1.9629	1.8227	1.805	0.0124407	0.0768414
P22105	Tenascin-X	TNXB	458.22	14571000000	18439000000		7175300000	9206600000		1.8152	1.7661		1.791	0.0211845	0.098576
Q9BX97	Plasmalemma vesicle-associated protein	PLVAP	50.594	624240000	686990000	1060900000	344260000	346150000	537580000	1.7984	1.6676	1.8546	1.774	0.00453976	0.0569849
P01903	HLA class II histocompatibility antigen, DR alpha chain	HLA-DRA	28.607	1243400000	1229300000	1580600000	631600000	627690000	801540000	1.7655	1.8382	1.6866	1.763	0.00287541	0.0520415
P0DOX5	Immunoglobulin gamma-1 heavy chain		48.986	220030000000	219840000000	213920000000	132240000000	118530000000	125110000000	1.7302	1.794	1.7557	1.76	0.000518999	0.0336593
Q9UHL4	Dipeptidyl peptidase 2	DPP7	54.341	314470000	513030000	719540000	149810000	261850000	370350000	1.7741	1.6217	1.8652	1.754	0.00791421	0.0644946
P08575	Receptor-type tyrosine-protein phosphatase C	PTPRC	147.48	95406000	92527000	186430000	52132000	52947000	108430000	1.6649	1.916	1.6796	1.754	0.00974483	0.0691017
P56199	Integrin alpha-1	ITGA1	130.85	1067800000	1319400000	1589700000	614060000	693170000	998040000	1.889	1.7033	1.6511	1.748	0.00791718	0.0643503
Q9Y6C2	EMILIN-1	EMILIN1	106.69	4626900000	3715800000	5910800000	2281400000	1951500000	3236200000	1.9102	1.6279	1.6719	1.737	0.0119376	0.075532
P00325	Alcohol dehydrogenase 1B	ADH1B	39.854	19234000000	20349000000	19448000000	10648000000	10635000000	14677000000	1.7102	1.7106	1.7285	1.716	6.32976e-05	0.0281494
Q14956	Transmembrane glycoprotein NMB	GPNMB	63.922	429420000	80076000	95805000	227250000	36577000	50717000	1.6729	1.7193	1.7498	1.714	0.000882717	0.0387028
P47914	60S ribosomal protein L29	RPL29	17.752	135700000	149600000	234580000	104890000	146380000	188330000	1.8538	1.6772	1.5831	1.705	0.0111131	0.0732949
P21589	5'-nucleotidase	NT5E	63.367	376920000	199480000	462030000	279710000	118950000	220800000	1.7431	1.7815	1.5667	1.697	0.00839286	0.0666504
P35222	Catenin beta-1	CTNNB1	85.496	2307400000	2123500000	3296900000	1255500000	1136300000	1994000000	1.6975	1.8609	1.52	1.693	0.0182536	0.0919471
P31146	Coronin-1A	CORO1A	51.026	668850000	616820000	678760000	343930000	270000000	219590000	1.551	1.7926	1.7289	1.691	0.0102037	0.0709022
O94875	Sorbin and SH3 domain-containing protein 2	SORBS2	124.11	15410000000	14134000000	22324000000	7763800000	7596000000	11541000000	1.6962	1.7165	1.6544	1.689	0.000643302	0.0351333
P16070	CD44 antigen	CD44	81.537	618150000	739950000	731850000	344090000	373360000	373830000	1.6654	1.6106	1.7734	1.683	0.00439258	0.0560414
Q9HCB6	Spondin-1	SPON1	90.973	733310000	815370000	1101000000	478720000	469320000	732690000	1.6694	1.7269	1.6449	1.68	0.00115337	0.0403419
P62899	60S ribosomal protein L31	RPL31	14.463	532040000	438700000	698650000	377380000	297480000	441140000	1.5293	1.8079	1.6889	1.675	0.013157	0.0786138
Q06210	Glutamine--fructose-6-phosphate aminotransferase [isomerizing] 1	GFPT1	78.806	77923000	89690000	86376000	52953000	65221000	45724000	1.4891	1.7625	1.7715	1.674	0.0181052	0.0919438
P36269	Glutathione hydrolase 5 proenzyme	GGT5	62.26	419790000	655330000	604100000	221810000	357530000	320830000	1.5315	1.6691	1.8143	1.672	0.0134483	0.0791393
P55001	Microfibrillar-associated protein 2	MFAP2	20.825	5469400000	5457200000	8138300000	3047800000	2809200000	4404200000	1.6652	1.6664	1.6366	1.656	0.000205056	0.0255336
P49406	39S ribosomal protein L19, mitochondrial	MRPL19	33.535	83988000	81792000	152100000	48550000	40931000	138440000	1.6477	1.7558	1.5656	1.656	0.00644382	0.0600587
P13716	Delta-aminolevulinic acid dehydratase	ALAD	36.294	1276600000	772440000	1361900000	696670000	462120000	751680000	1.6982	1.5918	1.6745	1.655	0.00227823	0.0489112
P19971	Thymidine phosphorylase	TYMP	49.955	100510000	257890000	201160000	56096000	140750000	135230000	1.7402	1.5782	1.6428	1.654	0.00474828	0.0568515
Q687X5	Metalloreductase STEAP4	STEAP4	51.981	205460000	225430000	308690000	125180000	118630000	179390000	1.7265	1.6311	1.6016	1.653	0.00302805	0.0506792
P13796	Plastin-2	LCP1	70.288	1191500000	2446200000	3151800000	633810000	1448700000	1942100000	1.6031	1.737	1.6152	1.652	0.00388443	0.0521217
P98095	Fibulin-2	FBLN2	126.57	9606100000	5951300000	12319000000	5348000000	3044100000	6385600000	1.676	1.5819	1.6872	1.648	0.00250897	0.049433
P08174	Complement decay-accelerating factor	CD55	41.4	468120000	622960000	811590000	239550000	336990000	464130000	1.6644	1.6631	1.6141	1.647	0.000614175	0.035406
O75339	Cartilage intermediate layer protein 1	CILP	132.56	429370000	728840000	952350000	208880000	368070000	535780000	1.4653	1.7734	1.6951	1.645	0.0197594	0.0952181
Q9HD89	Resistin	RETN	11.419	80292000	88876000	131040000	40031000	54084000	79143000	1.655	1.7463	1.5152	1.639	0.0104332	0.0718555
Q9UH62	Armadillo repeat-containing X-linked protein 3	ARMCX3	42.5	20838000	152590000	83403000	13436000	88168000	65759000		1.6231	1.6557	1.639	0.0181059	0.0917977
Q9HA64	Ketosamine-3-kinase	FN3KRP	34.412	292630000	208260000	444240000	143930000	134470000	274310000	1.6594	1.6944	1.5431	1.632	0.00499911	0.0574252
O94911	ATP-binding cassette sub-family A member 8	ABCA8	179.24	478040000	429000000	620050000	286950000	231340000	351100000	1.7259	1.6716	1.4977	1.632	0.0114278	0.0741139
P00918	Carbonic anhydrase 2	CA2	29.246	3435700000	2839500000	4559900000	1777500000	1628300000	2571000000	1.4653	1.6949	1.7323	1.631	0.0170557	0.0884908
Q16270	Insulin-like growth factor-binding protein 7	IGFBP7	29.13	477820000	523870000	664830000	294570000	304450000	443280000	1.5963	1.6361	1.6505	1.628	0.000631143	0.0350848
P21810	Biglycan	BGN	41.654	9034900000	12459000000	21661000000	5188100000	7858200000	12521000000	1.6529	1.6294	1.5906	1.624	0.000800552	0.0361176
O95967	EGF-containing fibulin-like extracellular matrix protein 2	EFEMP2	49.405	167890000	217950000	220670000	81568000	114350000	130410000	1.6834	1.5355	1.6393	1.619	0.00479988	0.0563851
P04275	von Willebrand factor	VWF	309.26	5306300000	6412200000	7959500000	2974500000	3631200000	4527000000	1.5929	1.6318	1.62	1.615	0.000333451	0.0305304
P02760	Protein AMBP	AMBP	38.999	1984500000	2912100000	2549000000	1429500000	1720200000	1687700000	1.5487	1.7147	1.5557	1.606	0.00731976	0.0632956
P05154	Plasma serine protease inhibitor	SERPINA5	45.674	337470000	168230000	550820000	160020000	97748000	241600000	1.5935	1.6424	1.5622	1.599	0.00143921	0.0407297
P09619	Platelet-derived growth factor receptor beta	PDGFRB	123.97	17077000000	121880000	133300000	1529500000	61645000	81602000	1.5653	1.7483	1.4799	1.598	0.0161432	0.0864955
Q969G5	Caveolae-associated protein 3	CAVIN3	27.701	700570000	798580000	1247900000	385960000	403490000	651020000	1.6636	1.4662	1.6311	1.587	0.0107208	0.0723942
Q96DC8	Enoyl-CoA hydratase domain-containing protein 3, mitochondrial	ECHDC3	32.633	838300000	825380000	973890000	537600000	531740000	577080000	1.4799	1.6152	1.6642	1.586	0.00866721	0.0664557
P07686	Beta-hexosaminidase subunit beta	HEXB	63.111	490360000	591450000	665940000	306530000	347650000	373960000	1.6177	1.5027	1.6219	1.581	0.00446178	0.0564615
Q8TDX7	Serine/threonine-protein kinase Nek7	NEK7	34.551	615340000	678190000	683710000	335870000	467490000	513640000	1.6999	1.551	1.482	1.578	0.011622	0.0745963
O75955	Flotillin-1	FLOT1	47.355	1485100000	1697700000	2109700000	988940000	1003500000	1226600000	1.4684	1.6272	1.6289	1.575	0.00854223	0.0664799
O00291	Huntingtin-interacting protein 1	HIP1	116.22	41655000	62501000	49200000	23351000	29159000	27844000	1.4786	1.6313	1.6118	1.574	0.00694177	0.062819
Q86VF7	Nebulin-related-anchoring protein	NRAP	197.07	3413600000	3954100000	5466100000	2104900000	2498200000	3150800000	1.5487	1.5756	1.5686	1.564	0.000199504	0.0270024
P54652	Heat shock-related 70 kDa protein 2	HSPA2	70.02	3869200000	4103200000	4978800000	2223700000	2472800000	3082500000	1.6094	1.5903	1.4809	1.56	0.00509205	0.0580643
Q14192	Four and a half LIM domains protein 2	FHL2	32.193	7783300000	8168400000	11819000000	5293200000	4988200000	7210300000	1.5163	1.5517	1.5991	1.556	0.00181678	0.0438421
Q6UWY5	Olfactomedin-like protein 1	OLFML1	45.95	896410000	1546300000	1761200000	492060000	836210000	1083000000	1.6073	1.5271	1.5222	1.552	0.00240426	0.0492399
Q9NT22	EMILIN-3	EMILIN3	82.646	182250000	253670000	621920000	101390000	154900000	266530000	1.6018	1.4631	1.5876	1.551	0.00643299	0.060319
P04040	Catalase	CAT	59.755	6599200000	5746000000	8723000000	3958800000	3658000000	5001000000	1.5165	1.5786	1.5547	1.55	0.0010675	0.040526
P00746	Complement factor D	CFD	27.033	217890000	269160000	294200000	132370000	133950000	166150000	1.3932	1.6469	1.5958	1.545	0.0204649	0.0969668
Q9Y3I1	F-box only protein 7	FBXO7	58.502	45181000	71681000	35481000	30455000	42464000	18153000	1.5451	1.5401		1.543	0.00336605	0.0508666
P09936	Ubiquitin carboxyl-terminal hydrolase isozyme L1	UCHL1	24.824	1497700000	1637100000	2831000000	861330000	955090000	1534100000	1.5896	1.4779	1.5487	1.539	0.00365683	0.0524594
Q16527	Cysteine and glycine-rich protein 2	CSRP2	20.954	460800000	509020000	603230000	258940000	267900000	372680000	1.6602	1.4994	1.4515	1.537	0.0131348	0.0786322
A0A0C4DH38	Immunoglobulin heavy variable 5-51	IGHV5-51	12.674	443460000	396120000	606460000	247790000	241590000	356370000	1.522	1.5464	1.5368	1.535	0.000174816	0.0340126
P04156	Major prion protein	PRNP	27.661	306380000	293620000	559930000	232380000	236790000	345050000	1.5516	1.534	1.5127	1.533	0.000443152	0.0336472
O15143	Actin-related protein 2/3 complex subunit 1B	ARPC1B	40.949	1320700000	985720000	1379300000	666610000	615310000	673640000	1.4635	1.4938	1.6419	1.533	0.0102129	0.0708077
Q9NRN5	Olfactomedin-like protein 3	OLFML3	46.01	221850000	525270000	483190000	135860000	374670000	310980000	1.6246	1.4671	1.4996	1.53	0.00789756	0.0646976
P61925	cAMP-dependent protein kinase inhibitor alpha	PKIA	7.9884	103380000	94784000	111970000	52801000	52819000	82405000	1.6077	1.5028	1.4739	1.528	0.00575286	0.058525
Q7Z5L7	Podocan	PODN	68.975	205150000	283300000	326660000	128940000	195350000	197070000	1.5366	1.4912	1.5447	1.524	0.00101692	0.0405857
P17813	Endoglin	ENG	70.577	230610000	187010000	206970000	233650000	201670000	117270000	1.5928	1.5768	1.4035	1.524	0.0137296	0.0798883
Q12805	EGF-containing fibulin-like extracellular matrix protein 1	EFEMP1	54.64	2963100000	3128300000	5235300000	1821200000	1835200000	2980900000	1.4888	1.5347	1.5402	1.521	0.000987182	0.0399104
Q9H8H3	Methyltransferase-like protein 7A	METTL7A	28.319	913840000	441090000	1172700000	487350000	337890000	713810000	1.5654	1.5324	1.4558	1.518	0.00398176	0.0527456
Q9GZM7	Tubulointerstitial nephritis antigen-like	TINAGL1	52.387	5740900000	4788900000	8407100000	3462000000	2782600000	4986600000	1.5153	1.5064	1.5193	1.514	5.54561e-05	0.034527
Q08AH1	Acyl-coenzyme A synthetase ACSM1, mitochondrial	ACSM1	65.272	750140000	2379800000	2488400000	1680300000	2432700000	2332000000		1.5048	1.5179	1.511	0.0094471	0.0687122
P51608	Methyl-CpG-binding protein 2	MECP2	52.44	442160000	396730000	502490000	287650000	239830000	306730000	1.4981	1.5678	1.4448	1.504	0.00501381	0.0573824
P13987	CD59 glycoprotein	CD59	14.177	3278500000	6728500000	7625200000	1831600000	4725200000	5159900000	1.5828	1.4549	1.473	1.504	0.00618639	0.0590743
P54709	Sodium/potassium-transporting ATPase subunit beta-3	ATP1B3	31.512	124570000	146980000	142560000	63507000	97602000	79066000	1.5913	1.5143	1.3932	1.5	0.0135667	0.0793855
P62829	60S ribosomal protein L23	RPL23	14.865	381330000	408460000	701240000	280300000	227450000	465860000	1.4056	1.4887	1.5957	1.497	0.0122603	0.0763325
P01594	Immunoglobulin kappa variable 1-33	IGKV1-33	12.848	249310000	217430000	350020000	155950000	130430000	211770000	1.5274	1.5588	1.3924	1.493	0.0111518	0.0732392
Q99715	Collagen alpha-1(XII) chain	COL12A1	333.14	778460000	1052400000	1463700000	485330000	594640000	811420000	1.364	1.6088	1.5064	1.493	0.0210536	0.0981134
P01619	Immunoglobulin kappa variable 3-20	IGKV3-20	12.557	951610000	764430000	333000000	394020000	446210000	200280000	1.3618	1.5785	1.53	1.49	0.0186926	0.0929556
P02747	Complement C1q subcomponent subunit C	C1QC	25.773	595550000	599750000	914510000	351800000	369730000	619440000	1.5567	1.5033	1.4073	1.489	0.00821414	0.0655657
P98160	Basement membrane-specific heparan sulfate proteoglycan core protein	HSPG2	468.83	72628000000	74997000000	77883000000	44702000000	46292000000	46775000000	1.5186	1.4869	1.4574	1.488	0.00133928	0.0416918
P30711	Glutathione S-transferase theta-1	GSTT1	27.335	501600000	556710000	798500000	390990000	355960000	419780000	1.5457	1.4394	1.475	1.487	0.00415128	0.0542981
Q75N90	Fibrillin-3	FBN3	300.35	244320000	231140000	296750000	143700000	143030000	189930000	1.5132	1.5135	1.4249	1.484	0.00386654	0.0523328
P07585	Decorin	DCN	39.746	6143600000	5676300000	18531000000	4598100000	4643900000	11787000000	1.4502	1.419	1.5731	1.481	0.00949352	0.0687287
P35858	Insulin-like growth factor-binding protein complex acid labile subunit	IGFALS	66.034	348770000	285430000	554630000	216020000	137470000	273630000	1.3536	1.5962	1.494	1.481	0.0218187	0.0995917
Q8N128	Protein FAM177A1	FAM177A1	23.757	71337000	50702000	120600000	56308000	33417000	79354000	1.4655	1.5279	1.4409	1.478	0.00297248	0.0511234
Q15493	Regucalcin	RGN	33.252	221570000	189970000	153070000	150810000	110620000	103030000	1.4218	1.4742	1.5331	1.476	0.00465933	0.0571043
Q86VB7	Scavenger receptor cysteine-rich type 1 protein M130	CD163	125.45	123990000	137370000	364850000	89599000	104790000	146060000	1.3684	1.522	1.5253	1.472	0.0127235	0.0776631
Q14254	Flotillin-2	FLOT2	47.064	636660000	836390000	864970000	440700000	525040000	551020000	1.4925	1.4703	1.4493	1.471	0.000724333	0.0357912
P39060	Collagen alpha-1(XVIII) chain	COL18A1	178.19	1292500000	2187000000	3113100000	887420000	1281200000	1949700000	1.4143	1.5229	1.465	1.467	0.00463431	0.0572484
P07339	Cathepsin D	CTSD	44.552	6788700000	8899900000	14681000000	4800400000	4985500000	9239200000	1.4553	1.4767	1.4648	1.466	0.00018297	0.0316437
Q8WWA0	Intelectin-1	ITLN1	34.961	808980000	798880000	1135900000	450090000	456420000	624990000	1.4332	1.4956	1.4694	1.466	0.00156372	0.0430785
Q13011	Delta(3,5)-Delta(2,4)-dienoyl-CoA isomerase, mitochondrial	ECH1	35.816	8529200000	6383300000	11159000000	5392900000	3799200000	7133000000	1.4654	1.4156	1.5172	1.466	0.0040863	0.0539011
Q14141	Septin-6	SEPT6	49.716	140050000	263840000	296920000	85406000	173350000	193550000	1.3902	1.4125	1.5791	1.461	0.0165163	0.0865575
P18065	Insulin-like growth factor-binding protein 2	IGFBP2	34.814	824360000	893530000	779760000	582860000	579280000	461330000	1.4177	1.3764	1.548	1.447	0.0134759	0.0791517
P29590	Protein PML	PML	97.55	93474000	121340000	224120000	68612000	72270000	124170000	1.4303	1.551	1.3587	1.447	0.0160689	0.0865439
Q9P2B2	Prostaglandin F2 receptor negative regulator	PTGFRN	98.555	1660400000	2008600000	2717600000	1057800000	1203600000	1631300000	1.438	1.4219	1.4707	1.444	0.00109399	0.0400659
Q15118	[Pyruvate dehydrogenase (acetyl-transferring)] kinase isozyme 1, mitochondrial	PDK1	49.244	183570000	555510000	795970000	109920000	357060000	495340000	1.5381	1.4058	1.3851	1.443	0.0118096	0.0750268
P08571	Monocyte differentiation antigen CD14	CD14	40.076	113020000	77055000	141780000	72099000	53676000	91157000	1.5053	1.4045	1.4065	1.439	0.00589309	0.0580544
P32418	Sodium/calcium exchanger 1	SLC8A1	108.55	1256200000	1518800000	2326400000	847370000	894620000	1426400000	1.5421	1.3408	1.433	1.439	0.0181652	0.0919482
O75954	Tetraspanin-9	TSPAN9	26.779	63750000	95317000	116300000	46375000	56012000	77287000	1.3665	1.4527	1.4848	1.435	0.00705773	0.0631342
P27105	Erythrocyte band 7 integral membrane protein	STOM	31.73	1266500000	1407800000	2219600000	851430000	998150000	1351600000	1.5144	1.3944	1.3925	1.434	0.00881715	0.0666209
P01019	Angiotensinogen	AGT	53.154	711380000	1258400000	987680000	332480000	614550000	418440000	1.4734	1.4334	1.3841	1.43	0.00381824	0.0530634
P33151	Cadherin-5	CDH5	87.527	38213000	29872000	90649000	34616000	20378000	56773000		1.4323	1.4267	1.43	0.00493515	0.0571119
P13611	Versican core protein	VCAN	372.82	10308000000	12070000000	18541000000	6545400000	7286000000	12445000000	1.4634	1.3913	1.423	1.426	0.00253798	0.0496901
Q99536	Synaptic vesicle membrane protein VAT-1 homolog	VAT1	41.92	1587100000	2005700000	2467300000	1232000000	1421600000	1674100000	1.4312	1.4144	1.4269	1.424	0.000150547	0.0334753
Q13510	Acid ceramidase	ASAH1	44.659	6806400000	6991600000	8716100000	4292200000	4252500000	5337100000	1.3892	1.3934	1.4865	1.423	0.00584021	0.058271
Q14894	Ketimine reductase mu-crystallin	CRYM	33.775	8882700000	9987600000	10015000000	5639200000	5899300000	7509300000	1.3937	1.4893	1.3816	1.422	0.00676401	0.0617489
P78559	Microtubule-associated protein 1A	MAP1A	305.48	299520000	393130000	453990000	212310000	241200000	309390000	1.4985	1.3076	1.4575	1.421	0.0205429	0.0968941
Q9Y6N5	Sulfide:quinone oxidoreductase, mitochondrial	SQOR	49.96	581640000	564530000	679590000	376700000	315150000	433510000	1.399	1.4297	1.4316	1.42	0.000679392	0.0364646
P30740	Leukocyte elastase inhibitor	SERPINB1	42.741	3429700000	3425000000	4806500000	2334600000	2266800000	3061000000	1.3606	1.4405	1.4532	1.418	0.00520886	0.058119
O15511	Actin-related protein 2/3 complex subunit 5	ARPC5	16.32	485780000	306820000	583940000	384850000	210930000	417360000	1.3587	1.4621	1.4342	1.418	0.00588298	0.0581388
Q96AP7	Endothelial cell-selective adhesion molecule	ESAM	41.176	25625000	48178000	51606000	13618000	43227000	35400000	1.4146	1.4182		1.416	0.00328664	0.050902
P00966	Argininosuccinate synthase	ASS1	46.53	177060000	246480000	325350000	137690000	163220000	256470000	1.329	1.487	1.4278	1.415	0.0132612	0.0789336
O00339	Matrilin-2	MATN2	106.84	1265100000	1261800000	2245600000	839970000	776310000	1451600000	1.365	1.4004	1.4773	1.414	0.00672652	0.0615872
P16284	Platelet endothelial cell adhesion molecule	PECAM1	82.521	1000500000	730120000	1510700000	681040000	562240000	1110400000	1.4865	1.3439	1.4129	1.414	0.0104603	0.0717247
Q63HM9	PI-PLC X domain-containing protein 3	PLCXD3	36.312	302250000	292760000	392370000	203900000	188770000	258600000	1.4337	1.3053	1.4649	1.401	0.016242	0.0864299
Q9C0C2	182 kDa tankyrase-1-binding protein	TNKS1BP1	181.79	260870000	226400000	493020000	163790000	148950000	307550000	1.4479	1.3344	1.4144	1.399	0.00777608	0.0643802
Q9UKV8	Protein argonaute-2	AGO2	97.207	72451000	123850000	126630000	40733000	73712000	79804000	1.4561	1.4192	1.3072	1.394	0.014164	0.0813513
P52566	Rho GDP-dissociation inhibitor 2	ARHGDIB	22.988	3402700000	2875800000	4188400000	2157900000	1945400000	2666500000	1.3922	1.4013	1.384	1.393	0.000176066	0.0322407
P61163	Alpha-centractin	ACTR1A	42.613	531500000	833970000	1055300000	334910000	574190000	708680000	1.4611	1.3965	1.3159	1.391	0.0124748	0.0768993
Q02952	A-kinase anchor protein 12	AKAP12	191.48	3662000000	3896800000	4393200000	2460500000	3432000000	3311500000	1.4033	1.3839	1.3791	1.389	0.000392694	0.031345
P62330	ADP-ribosylation factor 6	ARF6	20.082	338590000	321120000	376420000	202420000	195860000	263820000	1.4529	1.3393	1.3619	1.385	0.008645	0.0664491
O14786	Neuropilin-1	NRP1	103.13	136650000	159850000	390570000	114440000	129270000	237120000	1.3768	1.4328	1.342	1.384	0.0051284	0.0580535
P11802	Cyclin-dependent kinase 4	CDK4	33.729	146060000	195810000	131670000	96666000	132180000	287190000	1.4265	1.3965	1.32	1.381	0.00765096	0.0641979
P62244	40S ribosomal protein S15a	RPS15A	14.839	145640000	216430000	459420000	84554000	129850000	322060000	1.4606	1.355	1.319	1.378	0.013376	0.0791627
Q92954	Proteoglycan 4	PRG4	151.06	31575000	40361000	42460000	22987000	21462000	32180000	1.3097	1.3895	1.4303	1.377	0.00976744	0.0691046
P39059	Collagen alpha-1(XV) chain	COL15A1	141.72	4707100000	3833200000	4664300000	3101600000	2674300000	3676500000	1.3412	1.3909	1.3686	1.367	0.00169808	0.0444213
P42025	Beta-centractin	ACTR1B	42.293	512620000	339440000	298380000	338160000	241570000	193050000	1.3208	1.3841	1.3937	1.366	0.00436607	0.0559325
P02462	Collagen alpha-1(IV) chain	COL4A1	160.61	9080600000	7330800000	17669000000	5035000000	5037100000	12592000000	1.3804	1.4	1.3118	1.364	0.00603892	0.0580221
P16035	Metalloproteinase inhibitor 2	TIMP2	24.399	60873000	54738000	79489000	37117000	33887000	53154000	1.4153	1.3563	1.3145	1.362	0.00714732	0.06303
Q8IWA5	Choline transporter-like protein 2	SLC44A2	80.123	221590000	175300000	379660000	155300000	129960000	218210000	1.3887	1.273	1.4118	1.358	0.0162276	0.086501
P08572	Collagen alpha-2(IV) chain	COL4A2	167.55	6880900000	3447300000	1425000000	4408200000	2284400000	950200000	1.427	1.2792	1.3688	1.358	0.015952	0.0865132
Q96TA1	Niban-like protein 1	FAM129B	84.137	196440000	311630000	331170000	114000000	212910000	233780000	1.3496	1.3915	1.326	1.356	0.00320182	0.0513776
P06756	Integrin alpha-V	ITGAV	116.04	460250000	562960000	786550000	268060000	390110000	483280000	1.3952	1.3536	1.3148	1.355	0.00475768	0.0567458
Q9UJU6	Drebrin-like protein	DBNL	48.207	493730000	763100000	1189600000	276280000	464580000	863080000	1.3327	1.3747	1.3457	1.351	0.00138943	0.0404232
Q9UDY4	DnaJ homolog subfamily B member 4	DNAJB4	37.806	337890000	777740000	758000000	235800000	518100000	468140000	1.285	1.4009	1.3665	1.351	0.0107982	0.0726021
P0DP08	Immunoglobulin heavy variable 4-38-2	IGHV4-38-2	13.016	818010000	794960000	1037800000	529460000	533800000	671540000	1.3971	1.316	1.3364	1.35	0.00532672	0.0581827
P05556	Integrin beta-1	ITGB1	88.414	3318100000	3356400000	4140600000	2333200000	2367100000	2786700000	1.3627	1.4042	1.2828	1.35	0.0116313	0.0745027
P35270	Sepiapterin reductase	SPR	28.048	1089600000	1600900000	1793400000	696850000	1065200000	1226600000	1.3319	1.3664	1.3368	1.345	0.00108666	0.040271
P06753	Tropomyosin alpha-3 chain	TPM3	32.95	2059600000	2152900000	3774400000	1812700000	1572900000	2686400000	1.4012	1.3645	1.2704	1.345	0.0143632	0.0814436
P00352	Retinal dehydrogenase 1	ALDH1A1	54.861	5812900000	6572300000	7645500000	3717100000	4341700000	5068200000	1.3312	1.2711	1.4127	1.338	0.0162087	0.086697
O95865	N(G),N(G)-dimethylarginine dimethylaminohydrolase 2	DDAH2	29.644	2206300000	2847300000	2998200000	1536800000	1873700000	2237500000	1.3092	1.3722	1.3298	1.337	0.00338248	0.0508679
P13671	Complement component C6	C6	104.79	659230000	741380000	799970000	387900000	539920000	518760000	1.2555	1.39	1.3505	1.332	0.0164318	0.0868458
Q15113	Procollagen C-endopeptidase enhancer 1	PCOLCE	47.972	700190000	776350000	1076800000	423760000	458000000	633750000	1.3147	1.3085	1.3693	1.331	0.00380024	0.053289
Q09666	Neuroblast differentiation-associated protein AHNAK	AHNAK	629.09	102250000000	98784000000	139280000000	69714000000	69318000000	95849000000	1.3292	1.3342	1.3272	1.33	4.50728e-05	0.0350779
Q16666	Gamma-interferon-inducible protein 16	IFI16	88.255	356230000	301700000	532910000	375310000	286270000	443080000	1.393	1.2817	1.3144	1.33	0.0110909	0.0733037
Q9H4M9	EH domain-containing protein 1	EHD1	60.626	1553500000	1175600000	1880700000	1146300000	911300000	1436300000	1.2395	1.3714	1.3719	1.328	0.0208042	0.0976826
P27816	Microtubule-associated protein 4	MAP4	121	9402000000	10689000000	14009000000	6335800000	7486200000	9738600000	1.3136	1.3242	1.3398	1.326	0.000619404	0.0350583
P54289	Voltage-dependent calcium channel subunit alpha-2/delta-1	CACNA2D1	124.57	1677100000	2150800000	2380000000	1181200000	1494400000	1724900000	1.2935	1.3922	1.2723	1.319	0.0147166	0.0821018
P27348	14-3-3 protein theta	YWHAQ	27.764	3750000000	3942200000	4793600000	2498500000	2581100000	3103200000	1.2976	1.3524	1.3054	1.318	0.0032566	0.051201
P98155	Very low-density lipoprotein receptor	VLDLR	96.098	95210000	89203000	166270000	67602000	65844000	114200000	1.3461	1.2912	1.3136	1.317	0.00287838	0.0517943
O43815	Striatin	STRN	86.131	527840000	412760000	820440000	346050000	280640000	545410000	1.3254	1.2389	1.3815	1.315	0.0196838	0.0952967
Q5JNZ5	Putative 40S ribosomal protein S26-like 1	RPS26P11	13.002	671830000	642300000	1058800000	490130000	468770000	697020000	1.3158	1.3721	1.2534	1.314	0.0135551	0.0794671
P06681	Complement C2	C2	83.267	338940000	320410000	659080000	226000000	209000000	477860000	1.3022	1.2412	1.3915	1.312	0.0218303	0.0994988
P07355	Annexin A2	ANXA2	38.604	46283000000	51001000000	63524000000	32289000000	33867000000	44224000000	1.2944	1.304	1.3357	1.311	0.00183116	0.0438493
P62879	Guanine nucleotide-binding protein G(I)/G(S)/G(T) subunit beta-2	GNB2	37.331	4899300000	1792100000	4943900000	3222600000	1279100000	4534200000	1.306	1.3019	1.3214	1.31	0.000421323	0.0327895
P68402	Platelet-activating factor acetylhydrolase IB subunit beta	PAFAH1B2	25.569	384700000	96569000	543670000	279230000	70750000	378280000	1.3335	1.3014	1.291	1.309	0.00196193	0.0452405
P05023	Sodium/potassium-transporting ATPase subunit alpha-1	ATP1A1	112.89	2475600000	2565400000	3502900000	1766500000	1753900000	2506600000	1.3294	1.2984	1.2956	1.308	0.00141493	0.0404099
Q16186	Proteasomal ubiquitin receptor ADRM1	ADRM1	42.153	176120000	299940000	313720000	115940000	245830000	200110000	1.3234	1.2622	1.331	1.306	0.00592854	0.0576736
O00468	Agrin	AGRN	217.23	3255500000	3274900000	3661600000	2271800000	2206300000	2574100000	1.2925	1.2693	1.3525	1.305	0.00749274	0.0633829
Q8IWE2	Protein NOXP20	FAM114A1	60.741	272260000	160440000	359490000	275100000	117970000	265690000	1.2803	1.2972	1.3331	1.304	0.00301421	0.0507202
P19022	Cadherin-2	CDH2	99.808	2711400000	2956700000	2571100000	2034600000	2116700000	1849000000	1.3401	1.2731	1.2873	1.3	0.00525275	0.0579851
Q13683	Integrin alpha-7	ITGA7	128.95	1379100000	2110900000	2929500000	852900000	1332700000	2121700000	1.2958	1.3169	1.2819	1.298	0.00134722	0.0415237
P20774	Mimecan	OGN	33.922	11587000000	5435800000	11901000000	7516900000	3411700000	7560300000	1.3357	1.2941	1.2509	1.294	0.00804473	0.0648789
P07738	Bisphosphoglycerate mutase	BPGM	30.005	274380000	226420000	610420000	174150000	152640000	430790000	1.3559	1.2805	1.2449	1.294	0.0140441	0.0809618
O43491	Band 4.1-like protein 2	EPB41L2	112.59	3737600000	5655100000	6827400000	2482800000	2689200000	3739400000	1.2881	1.2623	1.3276	1.293	0.00486085	0.0566736
Q92621	Nuclear pore complex protein Nup205	NUP205	227.92	68936000	54304000	335280000	62418000	35762000	175390000	1.3112	1.2379	1.3285	1.293	0.0105884	0.0719691
P05386	60S acidic ribosomal protein P1	RPLP1	11.514	501860000	878980000	933870000	399420000	727310000	766610000	1.2744	1.2439	1.3542	1.291	0.0144514	0.0814984
Q16853	Membrane primary amine oxidase	AOC3	84.621	6362200000	7520000000	8999800000	4401300000	5538200000	6870200000	1.3148	1.27	1.2799	1.288	0.00257219	0.0500451
Q9H479	Fructosamine-3-kinase	FN3K	35.171	437720000	414910000	394040000	307770000	265110000	241910000	1.3411	1.2362	1.2825	1.287	0.0129024	0.0778393
P48681	Nestin	NES	177.44	34250000000	35090000000	38710000000	25339000000	25364000000	27250000000	1.2833	1.2746	1.2997	1.286	0.000774153	0.0365142
Q96IY4	Carboxypeptidase B2	CPB2	48.424	411020000	443700000	585740000	285380000	294160000	420360000	1.2433	1.2759	1.3381	1.286	0.0108554	0.0725167
O75369	Filamin-B	FLNB	278.16	3213100000	3123500000	4828000000	3446500000	2303400000	3336900000	1.2892	1.2661	1.2986	1.285	0.00135548	0.040967
A0FGR8	Extended synaptotagmin-2	ESYT2	102.36	669750000	929880000	1367600000	533350000	726410000	1032900000	1.237	1.3506	1.2683	1.285	0.0159649	0.0864325
Q13884	Beta-1-syntrophin	SNTB1	58.06	84702000	103400000	113380000	46611000	80350000	67352000	1.3541	1.2309	1.2596	1.282	0.0196703	0.0953796
P51991	Heterogeneous nuclear ribonucleoprotein A3	HNRNPA3	39.594	3119300000	2932700000	4869400000	2211000000	2051600000	3567400000	1.2474	1.2598	1.3359	1.281	0.0110454	0.0731584
Q92556	Engulfment and cell motility protein 1	ELMO1	83.829	60253000	54506000	40968000	53477000	41809000	33180000	1.2837	1.2703		1.277	0.019314	0.0942388
P0DMN0	Sulfotransferase 1A4	SULT1A4	34.196	113280000	113280000	242680000	62566000	80886000	261080000	1.2917	1.27	1.2618	1.275	0.00124111	0.0415439
Q08209	Serine/threonine-protein phosphatase 2B catalytic subunit alpha isoform	PPP3CA	58.687	150780000	307210000	284510000	115190000	199690000	168980000	1.2618	1.3004	1.2596	1.274	0.00273104	0.0512153
Q9UBR2	Cathepsin Z	CTSZ	33.868	1227800000	787720000	1273400000	823570000	619800000	1028000000	1.2565	1.259	1.3023	1.273	0.00346924	0.0519218
P68366	Tubulin alpha-4A chain	TUBA4A	49.924	1906100000	2763200000	2512900000	1628200000	2099900000	2056600000	1.2456	1.2887	1.2751	1.27	0.00264649	0.0502348
Q8N3K9	Cardiomyopathy-associated protein 5	CMYA5	449.21	1136500000	1187400000	1671600000	816220000	1020800000	1192500000	1.2546	1.2348	1.3162	1.269	0.00964842	0.0693661
Q8NE79	Blood vessel epicardial substance	BVES	41.451	676520000	887140000	1111500000	636490000	782710000	965760000	1.2534	1.3061	1.245	1.268	0.00591869	0.0579399
O94973	AP-2 complex subunit alpha-2	AP2A2	103.96	658890000	1234300000	1389100000	450300000	809690000	1011600000	1.2961	1.2747	1.231	1.267	0.00611911	0.0586117
P36578	60S ribosomal protein L4	RPL4	47.697	1203900000	1214900000	1369100000	967750000	931750000	966130000	1.2525	1.2632	1.2832	1.266	0.00135154	0.0412485
P02679	Fibrinogen gamma chain	FGG	51.511	20409000000	17930000000	20759000000	15417000000	13811000000	16575000000	1.2301	1.2496	1.3082	1.263	0.00930025	0.0687688
Q9Y2Q3	Glutathione S-transferase kappa 1	GSTK1	25.497	3504500000	2525000000	3987100000	2429000000	4541900000	2958000000	1.2701	1.2858	1.2266	1.261	0.00552805	0.0579422
Q9H8L6	Multimerin-2	MMRN2	104.41	365040000	497060000	605170000	260380000	307270000	407700000	1.1993	1.3056	1.2767	1.261	0.01769	0.0907234
P29966	Myristoylated alanine-rich C-kinase substrate	MARCKS	31.554	556460000	595850000	799600000	394080000	435300000	595040000	1.2833	1.2129	1.2765	1.258	0.00913884	0.0680603
P62318	Small nuclear ribonucleoprotein Sm D3	SNRPD3	13.916	773570000	774770000	854360000	534700000	641390000	606600000	1.2687	1.2199	1.2781	1.256	0.006014	0.0579616
O00461	Golgi integral membrane protein 4	GOLIM4	81.879	148710000	146420000	281580000	77030000	88054000	171960000	1.2714	1.2533	1.2363	1.254	0.00191286	0.0447724
Q6NVY1	3-hydroxyisobutyryl-CoA hydrolase, mitochondrial	HIBCH	43.482	1915300000	1695600000	2009300000	1489500000	1274300000	1567100000	1.2787	1.2394	1.2419	1.253	0.00298223	0.0507306
Q07507	Dermatopontin	DPT	24.005	2334400000	2115200000	2894200000	1946100000	1502200000	2050200000	1.2152	1.3021	1.2364	1.251	0.0126622	0.0774409
Q15661	Tryptase alpha/beta-1	TPSAB1	30.515	2692000000	2509000000	3644500000	1974300000	1779400000	2617100000	1.2654	1.2126	1.2689	1.249	0.00649729	0.0603763
P61224	Ras-related protein Rap-1b	RAP1B	20.825	605550000	2053000000	1136100000	443880000	1414400000	866430000	1.2178	1.2176	1.313	1.249	0.0186517	0.0929006
Q15019	Septin-2	SEPT2	41.487	3410800000	3751400000	6091800000	2779700000	2798000000	4653000000	1.21	1.2832	1.2505	1.248	0.00874283	0.0665439
P19525	Interferon-induced, double-stranded RNA-activated protein kinase	EIF2AK2	62.094	128360000	68329000	143620000	98637000	44309000	107510000	1.2414	1.2418	1.2531	1.245	0.000294249	0.0315861
Q96S97	Myeloid-associated differentiation marker	MYADM	35.273	244820000	301370000	376940000	156090000	226730000	293510000	1.2888	1.2465	1.1966	1.244	0.0142511	0.0814014
Q9H3N1	Thioredoxin-related transmembrane protein 1	TMX1	31.791	191750000	166400000	175210000	131110000	135360000	117700000	1.2108	1.2779	1.2375	1.242	0.00775932	0.0644127
Q16555	Dihydropyrimidinase-related protein 2	DPYSL2	62.293	11566000000	15615000000	14353000000	8821000000	11835000000	11245000000	1.2994	1.2272	1.2003	1.242	0.0174225	0.0897952
P50479	PDZ and LIM domain protein 4	PDLIM4	35.398	347120000	189140000	311660000	220520000	160290000	227380000	1.2947	1.1979	1.2293	1.241	0.0165039	0.0866383
P62834	Ras-related protein Rap-1A	RAP1A	20.987	1844500000	995480000	2717100000	1311000000	724230000	2072600000	1.2624	1.2248	1.2321	1.24	0.00276862	0.0516091
P28062	Proteasome subunit beta type-8	PSMB8	30.354	313130000	343420000	404440000	223580000	238780000	281320000	1.2807	1.218	1.2202	1.24	0.0086927	0.0664874
Q9Y3C8	Ubiquitin-fold modifier-conjugating enzyme 1	UFC1	19.458	140030000	182420000	36072000	112990000	157080000	26284000	1.2314	1.2649	1.222	1.239	0.00354709	0.0520853
Q9GZN8	UPF0687 protein C20orf27	C20orf27	19.291	112520000	123550000	234600000	77473000	98416000	156550000	1.2285	1.2159	1.2704	1.238	0.00571417	0.058322
O15144	Actin-related protein 2/3 complex subunit 2	ARPC2	34.333	2114100000	1987900000	2653400000	1370800000	1227900000	1793200000	1.1843	1.2455	1.284	1.238	0.0178926	0.0911613
P17858	ATP-dependent 6-phosphofructokinase, liver type	PFKL	85.018	1281100000	1405300000	1597800000	991820000	1090400000	1357100000	1.2185	1.2382	1.2542	1.237	0.00230779	0.0485415
O43866	CD5 antigen-like	CD5L	38.087	258140000	341510000	385070000	166830000	277200000	272300000	1.2075	1.2951	1.2075	1.237	0.0177244	0.0907499
P35443	Thrombospondin-4	THBS4	105.87	1542200000	1349400000	1855400000	994590000	960820000	1306900000	1.2288	1.2225	1.2565	1.236	0.00236275	0.0490349
P08603	Complement factor H	CFH	139.09	18823000000	20400000000	21686000000	12289000000	13140000000	14693000000	1.2155	1.226	1.2654	1.236	0.00498293	0.0574514
Q9Y3A6	Transmembrane emp24 domain-containing protein 5	TMED5	26.005	109440000	143870000	296990000	88615000	108320000	217830000	1.2069	1.2235	1.271	1.234	0.00806671	0.064888
Q9NVA2	Septin-11	SEPT11	49.398	2434500000	2373100000	3504900000	1718600000	1767700000	2733500000	1.2319	1.278	1.1906	1.234	0.0140071	0.0808981
P11277	Spectrin beta chain, erythrocytic	SPTB	246.47	5982200000	7291700000	10094000000	4974100000	5265400000	6839400000	1.2146	1.2744	1.2086	1.233	0.00969246	0.0692033
P62979	Ubiquitin-40S ribosomal protein S27a	RPS27A	17.965	8921100000	17368000000	10853000000	7202300000	13610000000	9689600000	1.2332	1.2815	1.1853	1.233	0.016951	0.0883895
P30043	Flavin reductase (NADPH)	BLVRB	22.119	2931900000	7364200000	8681200000	2324900000	5577600000	6549800000	1.2619	1.1833	1.2493	1.232	0.013575	0.0791369
P00450	Ceruloplasmin	CP	122.2	8612700000	8673000000	12451000000	6595700000	6662900000	9137200000	1.2156	1.2805	1.1992	1.232	0.0135667	0.0792367
Q14166	Tubulin--tyrosine ligase-like protein 12	TTLL12	74.403	96487000	114390000	138930000	67763000	78139000	95812000	1.2357	1.1933	1.2647	1.231	0.00976983	0.0689648
Q9UKS6	Protein kinase C and casein kinase substrate in neurons protein 3	PACSIN3	48.486	1845800000	2041900000	2859700000	1248200000	1425000000	2072400000	1.19	1.2496	1.2516	1.23	0.00946136	0.0686555
P40763	Signal transducer and activator of transcription 3	STAT3	88.067	715450000	782300000	1093200000	527630000	574040000	809930000	1.1916	1.2785	1.2161	1.229	0.0151763	0.0840638
Q16774	Guanylate kinase	GUK1	21.725	82116000	173820000	280210000	72469000	137090000	194490000	1.1842	1.2445	1.2514	1.227	0.0109175	0.0727754
P30050	60S ribosomal protein L12	RPL12	17.818	230210000	940990000	1599800000	153110000	730310000	1301000000	1.1934	1.2861	1.1986	1.226	0.0206937	0.0974575
P02654	Apolipoprotein C-I	APOC1	9.3318	2057000000	2200500000	2591800000	1470400000	1732700000	1940000000	1.2066	1.2232	1.246	1.225	0.00313806	0.0511454
P46940	Ras GTPase-activating-like protein IQGAP1	IQGAP1	189.25	4330200000	4342500000	5092700000	3260100000	3912900000	3782900000	1.2078	1.2214	1.2453	1.225	0.00289873	0.0518605
P17655	Calpain-2 catalytic subunit	CAPN2	79.994	2800300000	2763400000	3641100000	1955600000	1874200000	2503100000	1.213	1.2637	1.1925	1.223	0.0108097	0.0725226
P00488	Coagulation factor XIII A chain	F13A1	83.266	2969400000	3806400000	4526400000	2117200000	2926000000	3372700000	1.2094	1.2081	1.2461	1.221	0.00385048	0.0528041
Q5JRX3	Presequence protease, mitochondrial	PITRM1	117.41	1371000000	1547500000	2065700000	924110000	1055600000	1392800000	1.2608	1.1805	1.2202	1.221	0.0134092	0.0792085
Q14195	Dihydropyrimidinase-related protein 3	DPYSL3	61.963	7332100000	7680400000	9637700000	5903300000	6176400000	7872300000	1.2775	1.2036	1.1777	1.22	0.0218934	0.0996406
Q9NQC3	Reticulon-4	RTN4	129.93	4883800000	4133500000	6356600000	4013800000	3139300000	5116400000	1.2007	1.2397	1.2143	1.218	0.00335881	0.0510047
Q99959	Plakophilin-2	PKP2	97.414	5268200000	7206200000	8273100000	4605100000	6222900000	6599200000	1.2108	1.2022	1.2408	1.218	0.00351903	0.0519181
Q13045	Protein flightless-1 homolog	FLII	144.75	1500400000	1570000000	696860000	1064300000	1133700000	531130000	1.2067	1.2611	1.1852	1.218	0.0129412	0.0777719
Q9NZM1	Myoferlin	MYOF	234.71	825840000	1080000000	1158700000	617310000	771380000	927460000	1.191	1.2099	1.2469	1.216	0.00704311	0.063185
Q13630	GDP-L-fucose synthase	TSTA3	35.892	120780000	122020000	84743000	89213000	79061000	65263000	1.2446	1.2163	1.1768	1.213	0.010531	0.0720509
Q8N2S1	Latent-transforming growth factor beta-binding protein 4	LTBP4	173.43	811330000	884910000	989460000	739080000	698580000	787390000	1.2027	1.2459	1.1881	1.212	0.0081307	0.0652342
Q9Y4F1	FERM, ARHGEF and pleckstrin domain-containing protein 1	FARP1	118.63	123620000	154370000	132370000	84775000	95406000	92194000	1.2144	1.2074	1.2073	1.21	0.000155885	0.0323513
Q1KMD3	Heterogeneous nuclear ribonucleoprotein U-like protein 2	HNRNPUL2	85.104	500140000	256070000	718150000	462210000	193870000	612110000	1.232	1.1709	1.2262	1.21	0.0107514	0.0724438
Q9Y639	Neuroplastin	NPTN	44.387	609160000	691680000	800100000	455720000	486350000	591030000	1.2391	1.2081	1.179	1.209	0.00850794	0.0665457
Q2M389	WASH complex subunit 4	WASHC4	136.4	14854000	35681000	31180000	14166000	25068000	23663000		1.2083	1.2041	1.206	0.00836047	0.0665631
P15144	Aminopeptidase N	ANPEP	109.54	57561000	111510000	46200000	45685000	76710000	35529000	1.2102	1.2114	1.1913	1.204	0.00127285	0.0408492
Q15365	Poly(rC)-binding protein 1	PCBP1	37.497	3425100000	4305200000	6863500000	2730200000	3357300000	5279400000	1.1792	1.196	1.2367	1.204	0.00858169	0.0664547
Q01518	Adenylyl cyclase-associated protein 1	CAP1	51.901	5373800000	5312800000	10098000000	3725500000	3769700000	6642400000	1.2104	1.2087	1.1867	1.202	0.00179517	0.0443522
P51149	Ras-related protein Rab-7a	RAB7A	23.489	3619500000	3610300000	4309700000	2910100000	2902800000	3277600000	1.1768	1.2458	1.1792	1.201	0.0153312	0.0846205
Q9NP74	Palmdelphin	PALMD	62.757	640980000	715270000	368190000	470760000	502080000	309190000	1.2051	1.2106	1.1851	1.2	0.00188124	0.0443659
P10916	Myosin regulatory light chain 2, ventricular/cardiac muscle isoform	MYL2	18.789	11965000000	12013000000	8548900000	8560000000	8489500000	6315300000	1.1727	1.2177	1.2046	1.198	0.0056997	0.0585583
Q05707	Collagen alpha-1(XIV) chain	COL14A1	193.51	9968000000	10027000000	13759000000	7716700000	8764300000	10413000000	1.2086	1.1974	1.1838	1.197	0.00167021	0.044822
P49961	Ectonucleoside triphosphate diphosphohydrolase 1	ENTPD1	57.964	189250000	141280000	217730000	172150000	115820000	159010000	1.2387	1.1801	1.1674	1.195	0.0153426	0.0845336
P04899	Guanine nucleotide-binding protein G(i) subunit alpha-2	GNAI2	40.45	3191600000	3603500000	4850400000	2254200000	2495800000	3786500000	1.1693	1.1768	1.2284	1.192	0.0115387	0.0743688
Q9Y490	Talin-1	TLN1	269.76	22650000000	25473000000	34146000000	17023000000	18872000000	25319000000	1.172	1.1983	1.1925	1.188	0.0022956	0.0486137
Q702N8	Xin actin-binding repeat-containing protein 1	XIRP1	198.56	12609000000	12933000000	20535000000	10172000000	10537000000	16701000000	1.2126	1.172	1.1781	1.188	0.00565485	0.0586785
P23434	Glycine cleavage system H protein, mitochondrial	GCSH	18.884	989280000	1217700000	1254300000	852190000	1046100000	1095500000	1.1971	1.1931	1.167	1.186	0.00328512	0.0511329
O75122	CLIP-associating protein 2	CLASP2	141.13	43720000	52840000	32437000	60818000	42463000	25099000	1.1663	1.2107	1.1714	1.183	0.00733404	0.0632434
P01871	Immunoglobulin heavy constant mu	IGHM	49.439	5184800000	4617200000	7162700000	4198500000	3678000000	5509200000	1.1938	1.2003	1.15	1.181	0.00965699	0.0691085
Q9GZP4	PITH domain-containing protein 1	PITHD1	24.178	233740000	268530000	237740000	190100000	195060000	211130000	1.1456	1.2129	1.1859	1.181	0.0145902	0.0819841
Q7Z7G0	Target of Nesh-SH3	ABI3BP	118.64	3207000000	3908700000	4230400000	2384700000	3004600000	3597300000	1.2267	1.1649	1.1513	1.181	0.0200593	0.0960688
Q13148	TAR DNA-binding protein 43	TARDBP	44.739	517860000	453030000	717470000	356150000	360920000	529970000	1.1743	1.1549	1.2103	1.18	0.0101794	0.0708913
P00387	NADH-cytochrome b5 reductase 3	CYB5R3	34.234	8094400000	13663000000	13664000000	6742600000	11122000000	11319000000	1.1568	1.2004	1.1791	1.179	0.0062767	0.0597534
P68371	Tubulin beta-4B chain	TUBB4B	49.83	38940000000	21158000000	20906000000	17418000000	14114000000	17631000000	1.1791	1.1902	1.1612	1.177	0.00291311	0.0518201
Q9NNW7	Thioredoxin reductase 2, mitochondrial	TXNRD2	56.506	880530000	825620000	1350700000	660540000	611150000	1084100000	1.1692	1.1807	1.1778	1.176	0.000493418	0.0326811
Q9UBX5	Fibulin-5	FBLN5	50.18	2992400000	3764800000	4266400000	2482500000	2975600000	3356400000	1.1732	1.1983	1.1487	1.173	0.00863899	0.0665673
P55036	26S proteasome non-ATPase regulatory subunit 4	PSMD4	40.736	510510000	412510000	614820000	564860000	315510000	408910000	1.1804	1.1327	1.2043	1.172	0.0188243	0.0931637
Q02878	60S ribosomal protein L6	RPL6	32.728	2016100000	2022300000	3617800000	1418300000	1691000000	2606200000	1.1677	1.182	1.1589	1.17	0.00201619	0.0458132
P00338	L-lactate dehydrogenase A chain	LDHA	36.688	13211000000	11707000000	15593000000	10335000000	9332300000	12668000000	1.1947	1.1281	1.1854	1.169	0.0192667	0.094304
P61158	Actin-related protein 3	ACTR3	47.371	3188500000	4095100000	4253500000	2549300000	3226100000	3196900000	1.1777	1.1462	1.1723	1.165	0.00446668	0.0562946
Q9BSJ8	Extended synaptotagmin-1	ESYT1	122.85	1867600000	2104000000	2683100000	1425600000	1604200000	1865900000	1.2006	1.1451	1.1484	1.165	0.0148534	0.0827169
P22314	Ubiquitin-like modifier-activating enzyme 1	UBA1	117.85	8304300000	8108400000	12085000000	6091500000	6141500000	9090900000	1.18	1.1674	1.1367	1.161	0.00819001	0.0655411
P31689	DnaJ homolog subfamily A member 1	DNAJA1	44.868	133890000	145690000	164310000	102860000	111460000	133050000	1.1742	1.1853	1.1199	1.16	0.0204905	0.0969407
P29401	Transketolase	TKT	67.877	4181600000	5662400000	5963900000	3338900000	4924100000	4945700000	1.147	1.1668	1.1594	1.158	0.00174038	0.0447752
Q9HDC9	Adipocyte plasma membrane-associated protein	APMAP	46.48	899070000	1198000000	1206900000	698280000	985070000	904040000	1.1872	1.1534	1.1328	1.158	0.0128214	0.0778031
Q12841	Follistatin-related protein 1	FSTL1	34.985	84617000	86830000	106700000	63061000	69804000	81282000	1.1613	1.139	1.1661	1.155	0.00375626	0.053151
P02545	Prelamin-A/C	LMNA	74.139	35534000000	29972000000	42178000000	29010000000	23296000000	31820000000	1.1402	1.1751	1.1487	1.155	0.00591912	0.0577625
Q8IUD2	ELKS/Rab6-interacting/CAST family member 1	ERC1	128.08	344200000	119750000	323150000	100660000	83435000	101940000	1.1428	1.1779	1.1445	1.155	0.00693336	0.0631098
Q01082	Spectrin beta chain, non-erythrocytic 1	SPTBN1	274.61	38550000000	38977000000	54246000000	32015000000	30909000000	44659000000	1.1326	1.1759	1.1553	1.155	0.00842992	0.0666049
Q96GD0	Pyridoxal phosphate phosphatase	PDXP	31.698	102840000	113460000	133520000	73718000	132660000	109360000	1.1122	1.1739	1.1655	1.151	0.0212511	0.0984445
Q6L8Q7	2',5'-phosphodiesterase 12	PDE12	67.351	61753000	52587000	91888000	48145000	39683000	73487000	1.1489		1.1512	1.15	0.00643931	0.0601969
P68363	Tubulin alpha-1B chain	TUBA1B	50.151	28608000000	32974000000	35631000000	21701000000	25896000000	28430000000	1.1304	1.148	1.1724	1.15	0.00845993	0.0666728
P52565	Rho GDP-dissociation inhibitor 1	ARHGDIA	23.207	5071000000	6107100000	6233600000	3487600000	4287900000	4572800000	1.1371	1.1403	1.1682	1.149	0.00569403	0.0588888
P53041	Serine/threonine-protein phosphatase 5	PPP5C	56.878	1321200000	1552200000	1876000000	1078500000	1269200000	1421300000	1.1221	1.1511	1.1681	1.147	0.0108177	0.0724203
P27361	Mitogen-activated protein kinase 3	MAPK3	43.135	908360000	989240000	1499400000	698190000	761280000	1125600000	1.1566	1.1259	1.1476	1.143	0.00529778	0.0582756
P42765	3-ketoacyl-CoA thiolase, mitochondrial	ACAA2	41.924	10911000000	12160000000	15948000000	8718000000	9558100000	12662000000	1.1118	1.1703	1.135	1.139	0.0191439	0.0939983
O14967	Calmegin	CLGN	70.038	564600000	1139300000	1346600000	467200000	937860000	1067000000	1.1062	1.1569	1.1522	1.138	0.0178355	0.0911692
Q12765	Secernin-1	SCRN1	46.382	495830000	559380000	834640000	408970000	468710000	632120000	1.1691	1.1334	1.1099	1.137	0.020053	0.0961862
P46777	60S ribosomal protein L5	RPL5	34.362	2527900000	2196900000	3183400000	1846400000	1755300000	2332100000	1.125	1.152	1.1317	1.136	0.00463962	0.0570874
Q08211	ATP-dependent RNA helicase A	DHX9	140.96	1125300000	1138700000	1509000000	963760000	1079700000	1188300000	1.1439	1.1139	1.1369	1.132	0.00628331	0.059634
P34932	Heat shock 70 kDa protein 4	HSPA4	94.33	4147100000	3812400000	4742200000	3075300000	3031600000	3731500000	1.1293	1.1322	1.1284	1.13	0.000103334	0.0292436
Q86VP6	Cullin-associated NEDD8-dissociated protein 1	CAND1	136.37	1830900000	1773800000	1744300000	1369400000	1405300000	1462500000	1.1122	1.1554	1.1217	1.13	0.013202	0.0787316
P31946	14-3-3 protein beta/alpha	YWHAB	28.082	2017600000	4650800000	2211000000	1713500000	4183400000	1732100000	1.1048	1.1186	1.1579	1.127	0.020111	0.0960208
Q15075	Early endosome antigen 1	EEA1	162.46	1366100000	1399000000	2292800000	1150000000	1182700000	2269300000	1.1474	1.1113	1.1192	1.126	0.00988087	0.0692774
P08134	Rho-related GTP-binding protein RhoC	RHOC	22.006	366630000	420210000	491140000	292620000	337140000	380750000	1.1218	1.1194	1.1326	1.125	0.00141038	0.0406529
P60953	Cell division control protein 42 homolog	CDC42	21.258	2593700000	1562500000	3378900000	1926300000	1214200000	2614000000	1.1444	1.1013	1.1286	1.125	0.0134177	0.0791088
P35609	Alpha-actinin-2	ACTN2	103.85	155650000000	150720000000	221440000000	146410000000	136370000000	195400000000	1.1144	1.1038	1.1565	1.125	0.0212847	0.0984537
Q13813	Spectrin alpha chain, non-erythrocytic 1	SPTAN1	284.54	50164000000	53505000000	67594000000	39827000000	43601000000	54101000000	1.1104	1.1215	1.1331	1.122	0.00386344	0.0525192
Q8WWI1	LIM domain only protein 7	LMO7	192.69	2010100000	2227600000	2806100000	1814200000	2111900000	3046500000	1.138	1.1057	1.1236	1.122	0.00772224	0.0642763
Q16643	Drebrin	DBN1	71.428	170170000	201630000	180220000	131720000	182210000	129930000	1.1352	1.1098	1.1174	1.121	0.00514405	0.0580197
Q00839	Heterogeneous nuclear ribonucleoprotein U	HNRNPU	90.583	3259500000	4016700000	4838400000	2870700000	3909100000	4470200000	1.1366	1.105	1.1135	1.118	0.00839614	0.0665068
P35611	Alpha-adducin	ADD1	80.954	1666000000	1446500000	1677400000	1305600000	1100700000	1353100000	1.1194	1.1397	1.0936	1.118	0.0169487	0.0885259
O43301	Heat shock 70 kDa protein 12A	HSPA12A	74.977	517870000	376850000	603870000	392320000	303240000	500040000	1.1309	1.1105	1.1096	1.117	0.00469101	0.0568215
O00299	Chloride intracellular channel protein 1	CLIC1	26.922	2659600000	2894900000	3333000000	3059900000	2410500000	2771600000	1.1009	1.1122	1.1303	1.114	0.00744125	0.0634647
Q14103	Heterogeneous nuclear ribonucleoprotein D0	HNRNPD	38.434	2738100000	2412300000	3141900000	2115500000	1778200000	2460500000	1.1132	1.1116	1.1128	1.113	2.46362e-05	0.0383463
P28838	Cytosol aminopeptidase	LAP3	56.166	2685000000	2358200000	3750000000	2291900000	2033300000	2548900000	1.105	1.0991	1.1343	1.113	0.0122485	0.0765653
P55268	Laminin subunit beta-2	LAMB2	195.98	15837000000	17970000000	21850000000	12764000000	14998000000	18930000000	1.1316	1.0846	1.1194	1.112	0.0209854	0.0979425
Q01813	ATP-dependent 6-phosphofructokinase, platelet type	PFKP	85.595	7790000000	8439900000	13296000000	5862200000	5947300000	9800500000	1.1083	1.0938	1.1274	1.11	0.0104456	0.0717821
Q96F85	CB1 cannabinoid receptor-interacting protein 1	CNRIP1	18.648	110680000	110710000	128620000	90980000	91317000	115620000	1.1223	1.1132	1.0912	1.109	0.00965501	0.0692536
P40939	Trifunctional enzyme subunit alpha, mitochondrial	HADHA	82.999	24058000000	25576000000	31152000000	19460000000	21226000000	26015000000	1.1195	1.0895	1.1106	1.107	0.00938824	0.0686047
P62314	Small nuclear ribonucleoprotein Sm D1	SNRPD1	13.281	364440000	398930000	695780000	277950000	303090000	570110000	1.0954	1.0966	1.1263	1.106	0.0120045	0.0754948
P05155	Plasma protease C1 inhibitor	SERPING1	55.154	3226600000	2246400000	3620600000	2561400000	1621900000	2853400000	1.0971	1.1212	1.0954	1.105	0.00846545	0.0665478
P55084	Trifunctional enzyme subunit beta, mitochondrial	HADHB	51.294	17023000000	17088000000	26503000000	13332000000	15390000000	20973000000	1.1193	1.0851	1.1074	1.104	0.0124916	0.0768505
Q9BU61	NADH dehydrogenase [ubiquinone] 1 alpha subcomplex assembly factor 3	NDUFAF3	20.35	336800000	213540000	391960000	280600000	181520000	323900000	1.1221	1.0834	1.1041	1.103	0.0156538	0.0854917
Q9BUF5	Tubulin beta-6 chain	TUBB6	49.857	3714400000	3918700000	5062100000	3275700000	3435900000	4363500000	1.1099	1.0784	1.1188	1.102	0.0191836	0.094045
Q93008	Probable ubiquitin carboxyl-terminal hydrolase FAF-X	USP9X	292.28	447220000	483010000	797110000	364560000	383460000	641660000	1.104	1.1146	1.0848	1.101	0.0100375	0.0700599
O75027	ATP-binding cassette sub-family B member 7, mitochondrial	ABCB7	82.64	205860000	168270000	451480000	233440000	195540000	397920000	1.0941	1.1189	1.0891	1.101	0.0111609	0.0731453
Q16134	Electron transfer flavoprotein-ubiquinone oxidoreductase, mitochondrial	ETFDH	68.495	8927400000	8756500000	11604000000	7694200000	7625000000	9940100000	1.1005	1.1187	1.0838	1.101	0.0133208	0.0791367
P62805	Histone H4	HIST1H4A	11.367	15102000000	18097000000	39999000000	10207000000	12276000000	27520000000	1.0816	1.1098	1.1078	1.1	0.0112443	0.0735367
Q93052	Lipoma-preferred partner	LPP	65.746	4460800000	4143900000	5759300000	4168400000	3821200000	4714800000	1.1143	1.0888	1.0932	1.099	0.00851929	0.0664675
P06748	Nucleophosmin	NPM1	32.575	3427500000	3252800000	4027400000	2866000000	2761200000	3451300000	1.0808	1.1051	1.1106	1.099	0.0116209	0.0747436
P21333	Filamin-A	FLNA	280.74	40810000000	43953000000	64655000000	35120000000	38063000000	56051000000	1.0943	1.1051	1.0946	1.098	0.00178488	0.0448091
O75643	U5 small nuclear ribonucleoprotein 200 kDa helicase	SNRNP200	244.5	293870000	269690000	433590000	248350000	273630000	595390000	1.1141	1.0792	1.0993	1.098	0.0144509	0.0816439
P62820	Ras-related protein Rab-1A	RAB1A	22.677	3989100000	4041700000	5358500000	3440400000	3679500000	4622100000	1.1049	1.0842	1.0978	1.096	0.00549888	0.0578311
Q16775	Hydroxyacylglutathione hydrolase, mitochondrial	HAGH	33.805	2447300000	2665200000	2815700000	2126800000	2411000000	2211600000	1.0939	1.1038	1.0804	1.093	0.00729008	0.0632145
Q16363	Laminin subunit alpha-4	LAMA4	202.52	4963900000	5597700000	6766300000	3930500000	4308200000	5502500000	1.1042	1.097	1.0708	1.091	0.0169686	0.0883334
P54727	UV excision repair protein RAD23 homolog B	RAD23B	43.171	1972500000	2271000000	2951600000	1618200000	1810100000	2513500000	1.0937	1.0768	1.0936	1.088	0.0056009	0.0585087
P61978	Heterogeneous nuclear ribonucleoprotein K	HNRNPK	50.976	5411100000	5639900000	11533000000	4279600000	4597200000	8240100000	1.0766	1.1034	1.0814	1.087	0.0120916	0.0758892
P62993	Growth factor receptor-bound protein 2	GRB2	25.206	775880000	812390000	1079200000	689140000	700430000	884560000	1.1019	1.0763	1.0805	1.086	0.011416	0.0741921
Q99747	Gamma-soluble NSF attachment protein	NAPG	34.746	347830000	480060000	650990000	318170000	359090000	550620000	1.1016	1.0649	1.0854	1.084	0.0215284	0.0985558
P22626	Heterogeneous nuclear ribonucleoproteins A2/B1	HNRNPA2B1	37.429	11848000000	11902000000	17341000000	10733000000	10131000000	15092000000	1.0641	1.0748	1.0816	1.074	0.00666246	0.0615437
O15273	Telethonin	TCAP	19.051	813850000	774650000	802750000	781490000	708500000	660580000	1.0592	1.0755	1.0829	1.073	0.0128492	0.0778202
P23141	Liver carboxylesterase 1	CES1	62.52	2612300000	2557700000	3409000000	2175800000	2239600000	2858000000	1.0736	1.079	1.0639	1.072	0.00521612	0.057992
Q8TCJ2	Dolichyl-diphosphooligosaccharide--protein glycosyltransferase subunit STT3B	STT3B	93.673	89372000	240170000	241550000	75956000	211690000	202860000		1.0707	1.0729	1.072	0.013324	0.0790048
P04083	Annexin A1	ANXA1	38.714	10287000000	11498000000	14988000000	8562400000	9535700000	12484000000	1.0745	1.0635	1.0736	1.071	0.00349749	0.0520942
Q8TCT9	Minor histocompatibility antigen H13	HM13	41.488	59561000	36295000	39836000	39798000	16341000	32418000	1.0672		1.0705	1.069	0.0208665	0.0975336
P21980	Protein-glutamine gamma-glutamyltransferase 2	TGM2	77.328	32487000000	35640000000	40871000000	26742000000	30444000000	34584000000	1.0574	1.0639	1.0821	1.068	0.016243	0.0862877
Q9UBQ0	Vacuolar protein sorting-associated protein 29	VPS29	20.505	810060000	1281500000	1880500000	745830000	1177600000	1535000000	1.0691	1.0587	1.0639	1.064	0.00309963	0.050785
Q9UBY9	Heat shock protein beta-7	HSPB7	18.61	4772400000	5635200000	4886100000	3962300000	4176600000	4072200000	1.0694	1.0459	1.0651	1.06	0.019968	0.0959263
Q14315	Filamin-C	FLNC	291.02	58465000000	58519000000	72511000000	48978000000	50638000000	61786000000	1.0473	1.0714	1.0565	1.058	0.019865	0.0955793
O43399	Tumor protein D54	TPD52L2	22.237	1151100000	1188400000	1584900000	1090700000	1181500000	1589400000	1.0595	1.0509	1.0542	1.055	0.00294934	0.0510073
Q01469	Fatty acid-binding protein, epidermal	FABP5	15.164	3502000000	3678800000	4723400000	2751600000	2940900000	3713700000	1.0493	1.0479	1.0475	1.048	0.000183069	0.0299945
Q14204	Cytoplasmic dynein 1 heavy chain 1	DYNC1H1	532.4	19887000000	20917000000	27931000000	17387000000	18371000000	24159000000	1.0455	1.0543	1.0455	1.048	0.00519523	0.0581754
Q8WXF1	Paraspeckle component 1	PSPC1	58.743	340550000	356090000	787030000	263780000	307970000	617730000	1.0408	1.0432	1.0462	1.043	0.00185707	0.0441303
P07384	Calpain-1 catalytic subunit	CAPN1	81.889	2573400000	2446400000	2907000000	1954200000	2171500000	2613600000	1.0373	1.0407	1.0352	1.038	0.00259574	0.0495739
P35998	26S proteasome regulatory subunit 7	PSMC2	48.633	1871200000	2239600000	2424700000	1715100000	2370300000	2144500000	1.0294	1.0358	1.0427	1.036	0.0161199	0.0865194
P08133	Annexin A6	ANXA6	75.872	44416000000	40884000000	57503000000	36686000000	36542000000	51428000000	1.0278	1.027	1.0291	1.028	0.000697749	0.0362016
Q12955	Ankyrin-3	ANK3	480.4	1595100000	1718100000	2122700000	1414700000	1460000000	1903500000	1.0232	1.0296	1.0273	1.027	0.00711148	0.0630713
P10515	Dihydrolipoyllysine-residue acetyltransferase component of pyruvate dehydrogenase complex, mitochondrial	DLAT	68.996	9710500000	5507800000	14842000000	10109000000	6227600000	17154000000	0.95815	0.94089	0.95105	0.95	0.0155063	0.084835
Q9NRX4	14 kDa phosphohistidine phosphatase	PHPT1	13.832	1967500000	2291900000	3176800000	2010600000	2296600000	3298600000	0.95	0.94165	0.94393	0.945	0.0032586	0.050975
P09211	Glutathione S-transferase P	GSTP1	23.356	6771900000	6766000000	7544500000	6201400000	5912800000	6421200000	0.94846	0.93085	0.93019	0.937	0.0138257	0.0801476
Q5GLZ8	Probable E3 ubiquitin-protein ligase HERC4	HERC4	118.56	329780000	317890000	754170000	330000000	283940000	671020000	0.92331	0.93885	0.94157	0.935	0.0119724	0.0755984
Q86Y39	NADH dehydrogenase [ubiquinone] 1 alpha subcomplex subunit 11	NDUFA11	14.852	1582400000	1449100000	1489500000	1445200000	1367000000	1378300000	0.93808	0.92335	0.93974	0.934	0.00982455	0.0691941
P41252	Isoleucine--tRNA ligase, cytoplasmic	IARS	144.5	896760000	927400000	1251500000	824460000	961260000	1218700000	0.93528	0.91734	0.94115	0.931	0.0171143	0.0883529
Q13867	Bleomycin hydrolase	BLMH	52.562	308660000	173330000	467680000	274670000	144470000	446640000	0.94491	0.92729	0.92031	0.931	0.0174638	0.0898589
P38646	Stress-70 protein, mitochondrial	HSPA9	73.68	19734000000	17831000000	25352000000	18453000000	17402000000	24957000000	0.94437	0.92712	0.91873	0.93	0.0181731	0.091839
P09497	Clathrin light chain B	CLTB	25.19	1167300000	946100000	1514100000	1236700000	1037500000	1716100000	0.91492	0.93017	0.92979	0.925	0.00722005	0.0631349
P31040	Succinate dehydrogenase [ubiquinone] flavoprotein subunit, mitochondrial	SDHA	72.691	25015000000	26295000000	35180000000	23752000000	22061000000	32349000000	0.9311	0.92247	0.91897	0.924	0.00363947	0.0526961
P36871	Phosphoglucomutase-1	PGM1	61.448	10135000000	8660700000	12459000000	8442500000	8619200000	11527000000	0.9312	0.91551	0.92512	0.924	0.00581426	0.0583864
P49821	NADH dehydrogenase [ubiquinone] flavoprotein 1, mitochondrial	NDUFV1	50.817	17628000000	17521000000	17364000000	16475000000	17841000000	18323000000	0.91559	0.91929	0.9332	0.923	0.00768864	0.0643407
Q53GG5	PDZ and LIM domain protein 3	PDLIM3	39.232	5325400000	7845400000	11644000000	4943700000	7576200000	11550000000	0.9185	0.93313	0.91438	0.922	0.00850007	0.0666517
P55786	Puromycin-sensitive aminopeptidase	NPEPPS	103.28	5323800000	6143700000	7998100000	5537800000	6397100000	8225300000	0.9378	0.91303	0.91459	0.922	0.0164905	0.0868613
Q9NX63	MICOS complex subunit MIC19	CHCHD3	26.152	7607800000	9756900000	11780000000	7112000000	8880300000	11617000000	0.93084	0.91343	0.91498	0.92	0.00769958	0.0642595
Q99873	Protein arginine N-methyltransferase 1	PRMT1	42.461	1086900000	1231200000	1395900000	1156500000	1193500000	1566800000	0.91722	0.90919	0.90515	0.911	0.0025747	0.0497828
P17661	Desmin	DES	53.535	156900000000	115620000000	171350000000	154850000000	127660000000	148210000000	0.90499	0.91725	0.90762	0.91	0.0028031	0.0519407
Q6P1X6	UPF0598 protein C8orf82	C8orf82	23.889	113140000	207450000	202430000	111260000	186090000	169110000	0.88731	0.91871	0.91806	0.908	0.0205149	0.0969087
P19404	NADH dehydrogenase [ubiquinone] flavoprotein 2, mitochondrial	NDUFV2	27.391	6314000000	4315500000	5807100000	6236700000	4798800000	6615800000	0.90287	0.90548	0.90616	0.905	0.000184326	0.0286903
O94905	Erlin-2	ERLIN2	37.839	803790000	1003700000	1333700000	873180000	955610000	1309400000	0.90912	0.89316	0.91336	0.905	0.00694129	0.0629978
Q6YHK3	CD109 antigen	CD109	161.69	286520000	273510000	347950000	267190000	277220000	416870000	0.91314	0.89223	0.90817	0.905	0.00719538	0.0632747
Q66K14	TBC1 domain family member 9B	TBC1D9B	140.52	95077000		51441000	83520000		58537000	0.9047		0.90084	0.903	0.0188112	0.0932474
O95167	NADH dehydrogenase [ubiquinone] 1 alpha subcomplex subunit 3	NDUFA3	9.2787	2765700000	2573800000	3721100000	2767500000	2522100000	3635800000	0.89888	0.90471	0.89478	0.899	0.00136623	0.0408949
Q9NXA8	NAD-dependent protein deacylase sirtuin-5, mitochondrial	SIRT5	33.881	618310000	540490000	922510000	573930000	460990000	873600000	0.90679	0.88526	0.90393	0.899	0.00737639	0.0634329
P13073	Cytochrome c oxidase subunit 4 isoform 1, mitochondrial	COX4I1	19.576	29688000000	30236000000	36084000000	35044000000	32396000000	47735000000	0.90386	0.90954	0.88426	0.899	0.00955493	0.0690127
P22033	Methylmalonyl-CoA mutase, mitochondrial	MUT	83.134	1672300000	1704800000	2270900000	1607900000	1669300000	2255400000	0.87892	0.90842	0.91089	0.899	0.017107	0.0884619
P46821	Microtubule-associated protein 1B	MAP1B	270.63	4670900000	5075200000	6553100000	6919000000	8553100000	6470000000	0.90872	0.88997	0.89206	0.897	0.00546051	0.0580156
P38117	Electron transfer flavoprotein subunit beta	ETFB	27.843	17180000000	20240000000	23628000000	16749000000	18787000000	22583000000	0.8811	0.91201	0.89659	0.897	0.0122165	0.0765191
O96000	NADH dehydrogenase [ubiquinone] 1 beta subcomplex subunit 10	NDUFB10	20.776	4664600000	4368700000	5817900000	5545500000	4412000000	5509500000	0.89301	0.89762	0.8934	0.895	0.000328887	0.031025
Q9H061	Transmembrane protein 126A	TMEM126A	21.527	398940000	481830000	353200000	409110000	492780000	484640000	0.87367	0.89765	0.90933	0.894	0.0160167	0.0865624
Q9Y4W6	AFG3-like protein 2	AFG3L2	88.583	3615700000	4140100000	5074200000	3744300000	3785800000	4540100000	0.91332	0.88083	0.88055	0.892	0.0162961	0.0864222
P05413	Fatty acid-binding protein, heart	FABP3	14.858	104300000000	96355000000	115540000000	95681000000	92828000000	104050000000	0.89807	0.89024	0.88503	0.891	0.00203141	0.0451699
Q9ULC4	Malignant T-cell-amplified sequence 1	MCTS1	20.555	229070000	185510000	352440000	274520000	221290000	422990000	0.87079	0.8923	0.90588	0.89	0.0141938	0.0813727
Q8N183	NADH dehydrogenase [ubiquinone] 1 alpha subcomplex assembly factor 2	NDUFAF2	19.856	353050000	356270000	521590000	363590000	354980000	501130000	0.906	0.8843	0.8698	0.887	0.0142024	0.0812721
Q16854	Deoxyguanosine kinase, mitochondrial	DGUOK	32.055	170490000	127050000	293780000	171190000	143290000	321180000	0.87053	0.87954	0.91085	0.887	0.018962	0.0935478
P07814	Bifunctional glutamate/proline--tRNA ligase	EPRS	170.59	1769400000	1845800000	2787200000	1776700000	1837300000	2969400000	0.88342	0.88702	0.88729	0.886	0.000202876	0.0263147
P42704	Leucine-rich PPR motif-containing protein, mitochondrial	LRPPRC	157.9	7319700000	8326400000	9669200000	7500500000	8497800000	9749000000	0.89646	0.87558	0.88254	0.885	0.00476806	0.0566525
P55060	Exportin-2	CSE1L	110.42	277120000	408850000	628450000	289130000	463810000	584930000	0.89492	0.86816	0.89213	0.885	0.0092112	0.0682725
P49755	Transmembrane emp24 domain-containing protein 10	TMED10	24.976	1291300000	1407800000	2009200000	1296200000	1426700000	2061100000	0.89288	0.86286	0.8997	0.885	0.0162111	0.0865613
Q9NP79	Vacuolar protein sorting-associated protein VTA1 homolog	VTA1	33.879	214490000	258380000	331030000	258170000	262700000	392450000	0.89997	0.8842	0.86456	0.883	0.0127717	0.0776528
Q92905	COP9 signalosome complex subunit 5	COPS5	37.578	529940000	552240000	704650000	553350000	540180000	758100000	0.89918	0.88246	0.85949	0.88	0.0154351	0.0847435
P52179	Myomesin-1	MYOM1	187.62	26094000000	28606000000	36483000000	26294000000	29377000000	37729000000	0.88214	0.86964	0.87999	0.877	0.00169401	0.0446903
P27338	Amine oxidase [flavin-containing] B	MAOB	58.762	11046000000	8244600000	10314000000	10557000000	8898300000	9598800000	0.87563	0.88437	0.87071	0.877	0.00179459	0.0446925
Q8TD16	Protein bicaudal D homolog 2	BICD2	93.532	31818000	45056000	61527000	31332000	43075000	67191000	0.88464	0.87671	0.86858	0.877	0.00241114	0.049058
Q12988	Heat shock protein beta-3	HSPB3	16.965	1024500000	867010000	1278400000	974370000	889940000	1319600000	0.86744	0.88845	0.87378	0.877	0.0043036	0.0555896
Q86TX2	Acyl-coenzyme A thioesterase 1	ACOT1	46.277	7577700000	8563300000	10930000000	8059800000	9404000000	12271000000	0.86728	0.88136	0.87832	0.876	0.00203145	0.0448503
Q9P0J0	NADH dehydrogenase [ubiquinone] 1 alpha subcomplex subunit 13	NDUFA13	16.698	4808600000	5168600000	6844200000	5153100000	5698400000	7372100000	0.87401	0.85273	0.89975	0.875	0.0197401	0.0952729
P28289	Tropomodulin-1	TMOD1	40.569	3132900000	4486000000	4446900000	3173500000	4640400000	4533800000	0.86453	0.88376	0.87323	0.874	0.00331682	0.050614
P54136	Arginine--tRNA ligase, cytoplasmic	RARS	75.378	1287300000	1140000000	1743200000	1345500000	1178100000	1846900000	0.87079	0.88316	0.86533	0.873	0.00294668	0.0512459
Q53GQ0	Very-long-chain 3-oxoacyl-CoA reductase	HSD17B12	34.324	2130900000	2422000000	3645400000	2528800000	2968400000	3663400000	0.89567	0.85588	0.86038	0.871	0.0156801	0.0854853
Q9NVE7	Pantothenate kinase 4	PANK4	85.99	577120000	604310000	626340000	558400000	688480000	891800000	0.8633	0.85917	0.88702	0.87	0.00751084	0.0633638
P11233	Ras-related protein Ral-A	RALA	23.567	342240000	393520000	428450000	354220000	393620000	432160000	0.8625	0.8591	0.88733	0.87	0.00786725	0.0646194
Q13557	Calcium/calmodulin-dependent protein kinase type II subunit delta	CAMK2D	56.369	4086900000	1909900000	7111400000	4031400000	1996300000	6440800000	0.84941	0.87674	0.88496	0.87	0.0117432	0.0747578
Q9H2M9	Rab3 GTPase-activating protein non-catalytic subunit	RAB3GAP2	155.98	261990000	99209000	328300000	210650000	95704000	374760000	0.87079	0.86559	0.87028	0.869	0.00027586	0.0318056
P14618	Pyruvate kinase PKM	PKM	57.936	30685000000	33325000000	42248000000	30920000000	34085000000	42836000000	0.86558	0.86066	0.87916	0.868	0.00303113	0.0504593
P35659	Protein DEK	DEK	42.674	73467000	177020000	329200000	92001000	174200000	303960000	0.88763	0.86039	0.85707	0.868	0.0091185	0.0680716
Q5VTT5	Myomesin-3	MYOM3	162.19	10061000000	9450700000	14252000000	10349000000	9945000000	14693000000	0.88827	0.84573	0.86872	0.868	0.0145935	0.0818552
Q00688	Peptidyl-prolyl cis-trans isomerase FKBP3	FKBP3	25.177	961820000	934500000	1271700000	984280000	940010000	1144400000	0.8679	0.87194	0.86059	0.867	0.00107805	0.0404333
A6NDG6	Glycerol-3-phosphate phosphatase	PGP	34.006	489710000	594900000	770880000	504050000	624560000	770370000	0.85582	0.88131	0.86518	0.867	0.00539316	0.0580931
P00505	Aspartate aminotransferase, mitochondrial	GOT2	47.517	17429000000	21969000000	26792000000	18675000000	22993000000	29619000000	0.86698	0.84118	0.89318	0.867	0.0213266	0.0985012
Q969Z3	Mitochondrial amidoxime reducing component 2	MARC2	38.023	497070000	421730000	418600000	543020000	477190000	341830000	0.87755	0.84346	0.87516	0.865	0.011488	0.0743497
Q9Y265	RuvB-like 1	RUVBL1	50.227	663780000	823370000	1429000000	729110000	845440000	1575400000	0.88235	0.85443	0.85612	0.864	0.00753738	0.0634159
Q9UIJ7	GTP:AMP phosphotransferase AK3, mitochondrial	AK3	25.565	4314500000	4596400000	5710400000	4104200000	4202800000	4768200000	0.87496	0.83471	0.88089	0.864	0.0193295	0.0941669
O60262	Guanine nucleotide-binding protein G(I)/G(S)/G(O) subunit gamma-7	GNG7	7.5217	207650000	226920000	304540000	178160000	189880000	279550000	0.85449	0.88886	0.84651	0.863	0.0151277	0.083944
P17540	Creatine kinase S-type, mitochondrial	CKMT2	47.504	15899000000	26192000000	35160000000	17314000000	27562000000	41138000000	0.87242	0.85676	0.85748	0.862	0.00236855	0.0488297
P14543	Nidogen-1	NID1	136.38	8089300000	8709600000	9151100000	9434300000	10971000000	9562600000	0.87283	0.86793	0.84671	0.862	0.00590922	0.0580296
P07942	Laminin subunit beta-1	LAMB1	198.04	3331600000	4459200000	6659300000	3706600000	4368900000	6618300000	0.84184	0.87416	0.8698	0.862	0.00933211	0.0686782
Q86X76	Deaminated glutathione amidase	NIT1	35.896	308930000	231260000	313350000	307580000	227210000	322570000	0.87022	0.84762	0.86634	0.861	0.00441958	0.0561557
P48735	Isocitrate dehydrogenase [NADP], mitochondrial	IDH2	50.909	39985000000	27183000000	35802000000	42787000000	30298000000	35424000000	0.862	0.85203	0.8663	0.86	0.00159553	0.0435691
P31939	Bifunctional purine biosynthesis protein PURH	ATIC	64.615	1692300000	1823200000	2079100000	1843600000	1915000000	2261500000	0.86684	0.87659	0.83721	0.86	0.0124043	0.0767684
O75923	Dysferlin	DYSF	237.29	3017800000	3019600000	4074200000	5478400000	3153600000	4209500000	0.83527	0.87555	0.86625	0.859	0.0129132	0.077754
Q99714	3-hydroxyacyl-CoA dehydrogenase type-2	HSD17B10	26.923	4619800000	3770600000	6092300000	5046000000	4252100000	6859000000	0.86216	0.88216	0.83138	0.859	0.0186098	0.0929892
P12277	Creatine kinase B-type	CKB	42.644	8592100000	10533000000	10037000000	10236000000	11712000000	11339000000	0.86306	0.85531	0.85341	0.857	0.000746441	0.0357488
P41250	Glycine--tRNA ligase	GARS	83.165	601440000	559170000	909530000	583390000	517820000	956810000	0.84928	0.8521	0.87089	0.857	0.00391153	0.0522601
P13798	Acylamino-acid-releasing enzyme	APEH	81.224	772040000	923320000	1015200000	785090000	2232700000	1077000000	0.88046	0.83491	0.85481	0.857	0.0144491	0.0817821
P11216	Glycogen phosphorylase, brain form	PYGB	96.695	26642000000	25237000000	32593000000	27772000000	25565000000	33561000000	0.8558	0.8473	0.86636	0.856	0.00257522	0.0494857
P36969	Phospholipid hydroperoxide glutathione peroxidase	GPX4	22.174	728080000	821710000	784940000	781810000	805050000	923900000	0.84392	0.86968	0.85342	0.856	0.00471449	0.0568846
O43837	Isocitrate dehydrogenase [NAD] subunit beta, mitochondrial	IDH3B	42.183	5082900000	5061800000	7503100000	5142000000	5263200000	7567900000	0.84416	0.84798	0.87366	0.855	0.00704095	0.0633482
P49411	Elongation factor Tu, mitochondrial	TUFM	49.541	31877000000	27358000000	37877000000	34531000000	30768000000	41726000000	0.84155	0.8397	0.88369	0.855	0.0164945	0.0867354
Q96I99	Succinate--CoA ligase [GDP-forming] subunit beta, mitochondrial	SUCLG2	46.51	10089000000	9865000000	7892000000	10444000000	10401000000	8427600000	0.86288	0.86109	0.83679	0.854	0.00581517	0.0582078
Q96EY8	Cob(I)yrinic acid a,c-diamide adenosyltransferase, mitochondrial	MMAB	27.388	172090000	251610000	219490000	219970000	269660000	234680000	0.8803	0.82825	0.85272	0.854	0.0180151	0.0916357
Q5R372	Rab GTPase-activating protein 1-like	RABGAP1L	92.512	461450000	517810000	1127500000	523050000	598530000	1093200000	0.86014	0.83644	0.86097	0.853	0.00524536	0.0581096
P10644	cAMP-dependent protein kinase type I-alpha regulatory subunit	PRKAR1A	42.981	5888800000	4579700000	6623600000	6632100000	5001700000	6788300000	0.85822	0.86241	0.83605	0.852	0.00540003	0.0579665
Q9NP81	Serine--tRNA ligase, mitochondrial	SARS2	58.282	344660000	428080000	612620000	350980000	510960000	658370000	0.8661	0.85341	0.82601	0.849	0.010697	0.0723908
Q9Y277	Voltage-dependent anion-selective channel protein 3	VDAC3	30.658	5223900000	5164500000	6135300000	5895000000	5535500000	6875200000	0.85516	0.87063	0.81991	0.849	0.0170883	0.0885125
P12814	Alpha-actinin-1	ACTN1	103.06	23280000000	24331000000	21927000000	26118000000	27710000000	23983000000	0.84805	0.8222	0.87665	0.849	0.0185692	0.0929357
P17568	NADH dehydrogenase [ubiquinone] 1 beta subcomplex subunit 7	NDUFB7	16.402	2719400000	3329600000	4278100000	2829100000	3850000000	5080700000	0.86034	0.87101	0.81638	0.849	0.0213431	0.0984312
Q9GZT6	Coiled-coil domain-containing protein 90B, mitochondrial	CCDC90B	29.505	110940000	36572000	195530000	113910000	44143000	219360000	0.8395	0.83378	0.86995	0.848	0.00937468	0.0688287
P51970	NADH dehydrogenase [ubiquinone] 1 alpha subcomplex subunit 8	NDUFA8	20.105	3515700000	3657200000	4701600000	3408000000	4136300000	4955600000	0.84395	0.83879	0.85505	0.846	0.00171239	0.0444223
O95292	Vesicle-associated membrane protein-associated protein B/C	VAPB	27.228	1286900000	1502800000	2198700000	1407300000	1538200000	2483400000	0.8254	0.83996	0.86992	0.845	0.0123624	0.0766617
O76041	Nebulette	NEBL	116.45	20647000000	22639000000	34537000000	21963000000	24052000000	38006000000	0.85699	0.84483	0.8271	0.843	0.00541614	0.0579397
Q9Y3B3	Transmembrane emp24 domain-containing protein 7	TMED7	25.171	710360000	866470000	1216800000	789980000	1000600000	1329700000	0.84997	0.85967	0.81939	0.843	0.0105873	0.0721191
Q8IW45	ATP-dependent (S)-NAD(P)H-hydrate dehydratase	NAXD	36.576	484160000	433880000	683690000	509250000	464700000	707240000	0.8477	0.81234	0.86415	0.841	0.0163141	0.0863704
P00441	Superoxide dismutase [Cu-Zn]	SOD1	15.936	10111000000	8843600000	13869000000	10049000000	8469100000	14225000000	0.84921	0.83723	0.83125	0.839	0.00192007	0.0446057
Q9P2R7	Succinate--CoA ligase [ADP-forming] subunit beta, mitochondrial	SUCLA2	50.317	10109000000	10901000000	12542000000	11228000000	11988000000	14344000000	0.85624	0.8224	0.83461	0.838	0.00656584	0.0608317
Q8IUX1	Complex I assembly factor TMEM126B, mitochondrial	TMEM126B	25.943	83578000	89061000	168060000	83029000	98548000	168510000	0.83666	0.81526	0.85988	0.837	0.0110382	0.0732666
O75390	Citrate synthase, mitochondrial	CS	51.712	15367000000	17658000000	23698000000	17388000000	20483000000	25322000000	0.80821	0.86602	0.83769	0.837	0.01833	0.0921831
O14841	5-oxoprolinase	OPLAH	137.46	1052800000	1105100000	1366700000	1153400000	1115100000	1493400000	0.82207	0.84978	0.83644	0.836	0.00425835	0.0552344
P42126	Enoyl-CoA delta isomerase 1, mitochondrial	ECI1	32.816	6273200000	5227800000	8250700000	7720400000	6210500000	10247000000	0.8092	0.86496	0.83409	0.836	0.016858	0.0881997
P30049	ATP synthase subunit delta, mitochondrial	ATP5F1D	17.49	4993300000	5089100000	17635000000	5550100000	5655400000	17636000000	0.85209	0.80184	0.85435	0.836	0.019413	0.0942787
Q96EY1	DnaJ homolog subfamily A member 3, mitochondrial	DNAJA3	52.488	322400000	281400000	411660000	341290000	326780000	470740000	0.84652	0.82127	0.83585	0.835	0.00351309	0.0520774
P14406	Cytochrome c oxidase subunit 7A2, mitochondrial	COX7A2	9.3959	1893800000	1879100000	2400400000	2050100000	2086000000	2564800000	0.8533	0.82798	0.82199	0.834	0.00593395	0.0575464
P23786	Carnitine O-palmitoyltransferase 2, mitochondrial	CPT2	73.776	2027800000	1954800000	3372800000	2062000000	2006600000	3948200000	0.83997	0.85837	0.8049	0.834	0.0158878	0.0864663
Q13642	Four and a half LIM domains protein 1	FHL1	36.263	19798000000	23819000000	28852000000	20423000000	24267000000	31416000000	0.8422	0.84318	0.81085	0.832	0.00722911	0.063037
Q96FW1	Ubiquitin thioesterase OTUB1	OTUB1	31.284	810410000	897690000	1191400000	918920000	896360000	1286700000	0.80127	0.86052	0.83353	0.832	0.0182241	0.0919473
O75663	TIP41-like protein	TIPRL	31.444	461760000	569720000	575760000	583390000	825600000	854260000	0.83863	0.84192	0.80847	0.83	0.00708267	0.0629953
Q96AN5	Transmembrane protein 143	TMEM143	51.714	307380000	382780000	431980000	323490000	386480000	520460000	0.82001	0.85193	0.81884	0.83	0.00720478	0.0631788
O75489	NADH dehydrogenase [ubiquinone] iron-sulfur protein 3, mitochondrial	NDUFS3	30.241	7421400000	9728500000	11696000000	7642300000	9743300000	12051000000	0.83222	0.85564	0.80111	0.83	0.0152543	0.0843458
Q86U28	Iron-sulfur cluster assembly 2 homolog, mitochondrial	ISCA2	16.476	265610000	363800000	272660000	253130000	353520000	291370000	0.84285	0.79311	0.85386	0.83	0.0215055	0.0987412
Q8N3J5	Protein phosphatase 1K, mitochondrial	PPM1K	40.997	225090000	274680000	365940000	235130000	297630000	364040000	0.79884	0.84699	0.84173	0.829	0.0143561	0.0815521
Q99622	Protein C10	C12orf57	13.178	107410000	117400000	131320000	89025000	99257000	125440000	0.81004	0.8203	0.85269	0.828	0.00982465	0.0690387
O43813	LanC-like protein 1	LANCL1	45.283	763120000	649170000	1244200000	765080000	733730000	1602400000	0.841	0.84355	0.797	0.827	0.0138233	0.0802833
O14558	Heat shock protein beta-6	HSPB6	17.135	12069000000	11864000000	18440000000	13691000000	13722000000	22654000000	0.81944	0.81567	0.84192	0.826	0.00396271	0.0527177
P43490	Nicotinamide phosphoribosyltransferase	NAMPT	55.52	1082200000	1214100000	1745100000	1276100000	1351900000	1921300000	0.86521	0.80636	0.80742	0.826	0.0214716	0.0987315
O75380	NADH dehydrogenase [ubiquinone] iron-sulfur protein 6, mitochondrial	NDUFS6	13.711	12868000000	9058700000	14566000000	11586000000	7526000000	13939000000	0.82163	0.80023	0.85421	0.825	0.0142687	0.0813524
P07919	Cytochrome b-c1 complex subunit 6, mitochondrial	UQCRH	10.739	4222600000	3149100000	8105000000	4337400000	3374400000	8371900000	0.79388	0.86058	0.81644	0.824	0.0214426	0.0987439
Q9Y230	RuvB-like 2	RUVBL2	51.156	513490000	606730000	811370000	558180000	738570000	877360000	0.80995	0.82504	0.835	0.823	0.0030978	0.0510235
P31937	3-hydroxyisobutyrate dehydrogenase, mitochondrial	HIBADH	35.329	1279900000	1539400000	1921800000	1429500000	1880100000	2227600000	0.78779	0.83471	0.84761	0.823	0.019062	0.0937443
P16615	Sarcoplasmic/endoplasmic reticulum calcium ATPase 2	ATP2A2	114.76	39171000000	42650000000	59401000000	45623000000	47143000000	68337000000	0.796	0.84251	0.82603	0.822	0.0105503	0.072024
Q96MR6	Cilia- and flagella-associated protein 57	CFAP57	144.96	6312100000	7260100000	8883800000	6881000000	7592200000	9612700000	0.79611	0.86113	0.80846	0.822	0.021638	0.0989122
P51687	Sulfite oxidase, mitochondrial	SUOX	60.282	172900000	242000000	294590000	187550000	314880000	341960000	0.83593	0.78774	0.8365	0.82	0.0147131	0.0822293
P03928	ATP synthase protein 8	MT-ATP8	7.9916	2271500000	2982600000	3646500000	2644900000	3501200000	3899000000	0.83052	0.8267	0.79822	0.818	0.0058049	0.0584811
O43678	NADH dehydrogenase [ubiquinone] 1 alpha subcomplex subunit 2	NDUFA2	10.921	2054200000	2669500000	2625400000	2409600000	3105800000	3104400000	0.80948	0.81573	0.82583	0.817	0.00124276	0.0411564
P04075	Fructose-bisphosphate aldolase A	ALDOA	39.42	66257000000	46221000000	72175000000	72884000000	50511000000	77027000000	0.80326	0.82162	0.82475	0.817	0.00246876	0.0492644
Q9NPC6	Myozenin-2	MYOZ2	29.898	18812000000	13984000000	22379000000	22166000000	14875000000	24289000000	0.82254	0.79605	0.82964	0.816	0.00569858	0.0587407
P30533	Alpha-2-macroglobulin receptor-associated protein	LRPAP1	41.465	583910000	592920000	628560000	613280000	566690000	672820000	0.78568	0.85107	0.80983	0.816	0.0189328	0.0935522
O43674	NADH dehydrogenase [ubiquinone] 1 beta subcomplex subunit 5, mitochondrial	NDUFB5	21.75	2918000000	2857700000	2782100000	3650100000	6015800000	3314300000	0.78038	0.83202	0.83371	0.815	0.0164677	0.0868879
Q9Y2R0	Cytochrome c oxidase assembly factor 3 homolog, mitochondrial	COA3	11.731	722690000	730110000	853750000	771270000	887670000	940280000	0.84991	0.80642	0.78749	0.815	0.0175557	0.0901831
P30405	Peptidyl-prolyl cis-trans isomerase F, mitochondrial	PPIF	22.04	3500500000	3349100000	4412200000	4073000000	3824500000	4900800000	0.82634	0.81477	0.8011	0.814	0.002836	0.0519322
Q9NZJ7	Mitochondrial carrier homolog 1	MTCH1	41.544	221310000	207110000	307310000	223450000	200490000	320300000	0.82275	0.77875	0.837	0.813	0.0160611	0.086652
P36543	V-type proton ATPase subunit E 1	ATP6V1E1	26.145	205120000	196320000	105200000	210820000	198680000	93368000	0.79588	0.79813	0.84151	0.812	0.0111237	0.0732097
P30519	Heme oxygenase 2	HMOX2	36.032	463480000	305910000	514500000	470390000	335480000	554940000	0.83796	0.77746	0.82185	0.812	0.0169983	0.08834
Q6PCB7	Long-chain fatty acid transport protein 1	SLC27A1	71.107	385450000	613280000	681860000	395280000	613130000	651020000	0.82275	0.79027	0.82069	0.811	0.00575825	0.058389
P49327	Fatty acid synthase	FASN	273.42	9584300000	9197400000	12642000000	10803000000	10488000000	14559000000	0.79161	0.82729	0.81233	0.81	0.00549786	0.0580164
Q8IV38	Ankyrin repeat and MYND domain-containing protein 2	ANKMY2	49.298	123650000	150660000	209990000	117290000	214540000	251150000	0.83915	0.77023	0.82107	0.81	0.0215265	0.0986922
P02144	Myoglobin	MB	17.184	30327000000	32951000000	40767000000	32671000000	33788000000	44076000000	0.82313	0.80296	0.79813	0.808	0.0029265	0.0511808
P68032	Actin, alpha cardiac muscle 1	ACTC1	42.019	404930000000	262880000000	454400000000	429940000000	271290000000	477060000000	0.80737	0.81209	0.80133	0.807	0.000485398	0.0335787
P54296	Myomesin-2	MYOM2	164.89	50462000000	50169000000	66740000000	58988000000	57584000000	75506000000	0.8	0.82305	0.79753	0.807	0.00325333	0.0514093
Q9ULP9	TBC1 domain family member 24	TBC1D24	62.919	87227000	104650000	124860000	94796000	119010000	158220000	0.80989	0.80658	0.80035	0.806	0.000387286	0.0317269
Q96CM8	Acyl-CoA synthetase family member 2, mitochondrial	ACSF2	68.124	2344200000	2423800000	3692000000	2165400000	2334700000	3493100000	0.81517	0.80692	0.79693	0.806	0.00138289	0.0409993
P50454	Serpin H1	SERPINH1	46.44	2632100000	2806300000	3344500000	2951000000	3633200000	3492600000	0.79096	0.8144	0.80857	0.805	0.00244003	0.0490053
P45984	Mitogen-activated protein kinase 9	MAPK9	48.139	40976000	117370000	113170000	32896000	106620000	115290000	0.7838	0.81736	0.81111	0.804	0.00519173	0.058346
O95831	Apoptosis-inducing factor 1, mitochondrial	AIFM1	66.9	9726400000	11352000000	13621000000	10604000000	12866000000	16127000000	0.8081	0.8039	0.7923	0.801	0.00106656	0.0409902
P16949	Stathmin	STMN1	17.302	29989000	47534000	34572000	35176000	46574000	37899000	0.81592	0.80377	0.78211	0.801	0.00461582	0.0572472
P40925	Malate dehydrogenase, cytoplasmic	MDH1	36.426	31510000000	32743000000	53271000000	33666000000	36316000000	59059000000	0.80161	0.80494	0.79285	0.8	0.000612083	0.0359512
P52815	39S ribosomal protein L12, mitochondrial	MRPL12	21.348	637650000	716600000	867800000	693720000	720100000	868510000	0.78043	0.80715	0.81269	0.8	0.00468574	0.0569794
Q01995	Transgelin	TAGLN	22.611	13738000000	11221000000	14724000000	15446000000	12612000000	15721000000	0.81111	0.7653	0.82324	0.8	0.0145307	0.0817975
Q16698	2,4-dienoyl-CoA reductase, mitochondrial	DECR1	36.067	8618400000	8522600000	11085000000	9240200000	9591100000	12616000000	0.79455	0.78121	0.82216	0.799	0.00666774	0.0614103
O43809	Cleavage and polyadenylation specificity factor subunit 5	NUDT21	26.227	73374000	109040000	195900000	91070000	109280000	189980000	0.75574	0.81803	0.81985	0.798	0.0203268	0.0966066
P21399	Cytoplasmic aconitate hydratase	ACO1	98.398	4438700000	3264800000	5153600000	4899900000	3857900000	5514500000	0.79264	0.78365	0.81418	0.797	0.00370633	0.052684
Q9BYT8	Neurolysin, mitochondrial	NLN	80.651	116410000	110830000	191710000	134850000	115780000	219030000	0.80717	0.81311	0.76689	0.796	0.00956664	0.0689374
P09429	High mobility group protein B1	HMGB1	24.893	2929200000	2646900000	3650600000	3266500000	2878400000	4160600000	0.78313	0.82968	0.77655	0.796	0.0122485	0.076412
P09669	Cytochrome c oxidase subunit 6C	COX6C	8.7813	4075100000	8454500000	11020000000	4270500000	9492400000	12575000000	0.81324	0.75199	0.82076	0.795	0.0212064	0.0985307
Q9UHP9	Small muscular protein	SMPX	9.5589	156860000	172960000	922650000	150960000	173820000	1511900000	0.77912	0.77781	0.82201	0.793	0.00903331	0.0677607
P06576	ATP synthase subunit beta, mitochondrial	ATP5F1B	56.559	88503000000	92251000000	134160000000	104260000000	105650000000	151330000000	0.7894	0.78445	0.80097	0.792	0.00104422	0.0411476
P41240	Tyrosine-protein kinase CSK	CSK	50.704	205520000	170500000	232740000	231450000	177080000	280320000	0.77221	0.81827	0.78623	0.792	0.00798835	0.0647598
Q9BVK6	Transmembrane emp24 domain-containing protein 9	TMED9	27.277	478300000	570880000	642580000	584370000	620340000	734090000	0.7868	0.78312	0.79858	0.79	0.000930752	0.0391545
Q92614	Unconventional myosin-XVIIIa	MYO18A	233.11	532610000	612940000	777190000	548610000	762810000	815540000	0.7733	0.79833	0.7995	0.79	0.00318452	0.0513649
O00483	Cytochrome c oxidase subunit NDUFA4	NDUFA4	9.3697	4802200000	5491800000	8504700000	4554000000	5335300000	8472900000	0.8095	0.77917	0.77903	0.789	0.00432458	0.0556299
Q9NYK5	39S ribosomal protein L39, mitochondrial	MRPL39	38.711	246260000	212380000	319700000	265990000	230280000	286580000	0.76785	0.76339	0.8328	0.788	0.0200887	0.0960617
Q9NTX5	Ethylmalonyl-CoA decarboxylase	ECHDC1	33.698	536260000	544390000	854810000	608360000	565320000	974160000	0.77677	0.81676	0.76861	0.787	0.00906998	0.0678723
P40926	Malate dehydrogenase, mitochondrial	MDH2	35.503	41992000000	51401000000	47089000000	42483000000	59583000000	46049000000	0.81792	0.74459	0.79498	0.786	0.0192716	0.0941795
P53814	Smoothelin	SMTN	99.058	142010000	188130000	352530000	181310000	236400000	423310000	0.77707	0.76546	0.81064	0.784	0.00739365	0.0634061
O60220	Mitochondrial import inner membrane translocase subunit Tim8 A	TIMM8A	10.998	996470000	996920000	1033400000	1208700000	1088900000	1182200000	0.75046	0.78524	0.81234	0.783	0.0128514	0.0776824
Q9H9P8	L-2-hydroxyglutarate dehydrogenase, mitochondrial	L2HGDH	50.315	848070000	628180000	1049800000	774660000	694610000	1194900000	0.74073	0.81163	0.7924	0.782	0.0178912	0.091304
P46976	Glycogenin-1	GYG1	39.383	6242500000	6924700000	8793500000	6484600000	7451200000	9384100000	0.79123	0.76874	0.77868	0.78	0.00167734	0.0446288
Q9BT78	COP9 signalosome complex subunit 4	COPS4	46.268	1258600000	994120000	1223700000	1536300000	1242100000	1466600000	0.77405	0.81185	0.75473	0.78	0.0109176	0.0726208
P51911	Calponin-1	CNN1	33.17	2583000000	2915900000	2791700000	3491800000	3417700000	3714800000	0.79183	0.78657	0.74838	0.776	0.00726544	0.0631769
P18859	ATP synthase-coupling factor 6, mitochondrial	ATP5J	12.587	4637300000	7390500000	8747400000	5897200000	8184900000	9770000000	0.734	0.77098	0.81545	0.773	0.020229	0.0964362
P82664	28S ribosomal protein S10, mitochondrial	MRPS10	22.999	199850000	218020000	258260000	228880000	239990000	319890000	0.7881	0.7433	0.78441	0.772	0.00777837	0.0642283
Q9UPT5	Exocyst complex component 7	EXOC7	83.381	67929000	83061000	115980000	68219000	92847000	102390000	0.74971	0.81984	0.74368	0.771	0.020829	0.0976518
P00751	Complement factor B	CFB	85.532	7043200000	6870300000	9479800000	7844300000	8121300000	11627000000	0.77142	0.75694	0.78056	0.77	0.00174714	0.0445808
P19237	Troponin I, slow skeletal muscle	TNNI1	21.692	1129300000	1720300000	2139300000	1380300000	2151500000	2615300000	0.77399	0.78951	0.74639	0.77	0.00587083	0.0582035
Q9NY33	Dipeptidyl peptidase 3	DPP3	82.588	390700000	513660000	551450000	447130000	690540000	669780000	0.79261	0.74334	0.77231	0.769	0.00748025	0.0634497
P02655	Apolipoprotein C-II	APOC2	11.284	165170000	338510000	400520000	204310000	460110000	494400000	0.78636	0.73821	0.78122	0.769	0.00857488	0.0665676
O75880	Protein SCO1 homolog, mitochondrial	SCO1	33.814	185080000	232390000	242290000	181480000	238540000	283730000	0.74233	0.77244	0.78995	0.768	0.00703914	0.0635155
P48047	ATP synthase subunit O, mitochondrial	ATP5O	23.277	13834000000	15782000000	22632000000	14878000000	16695000000	24608000000	0.77137	0.80618	0.72728	0.768	0.0185543	0.0930105
Q9HCC0	Methylcrotonoyl-CoA carboxylase beta chain, mitochondrial	MCCC2	61.332	3394400000	3409400000	4823600000	4034600000	4122700000	6244500000	0.78248	0.74742	0.77121	0.767	0.00387397	0.0522063
P59666	Neutrophil defensin 3	DEFA3	10.245	905330000	1036600000	1252400000	929100000	931220000	1294900000	0.76936	0.74301	0.78254	0.765	0.0048208	0.0564178
P00739	Haptoglobin-related protein	HPR	39.029	122170000	267160000	186930000	154780000	301240000	222360000	0.75059	0.72963	0.81345	0.765	0.0212112	0.0984062
P15259	Phosphoglycerate mutase 2	PGAM2	28.766	15866000000	13922000000	15036000000	18555000000	17565000000	22268000000	0.79686	0.75405	0.74106	0.764	0.00973477	0.0693463
Q96I23	Protein preY, mitochondrial	PYURF	12.654	48282000	77016000	101030000	60789000	89522000	101340000	0.75605	0.77797	0.75473	0.763	0.00197248	0.0451496
P09972	Fructose-bisphosphate aldolase C	ALDOC	39.455	11656000000	8356700000	20096000000	12683000000	8741000000	24257000000	0.75521	0.7511	0.78352	0.763	0.00359562	0.0523045
Q9H019	Mitochondrial fission regulator 1-like	MTFR1L	31.957	225790000	242800000	361970000	255510000	279940000	454990000	0.77495	0.75265	0.75834	0.762	0.00155033	0.0430907
P05166	Propionyl-CoA carboxylase beta chain, mitochondrial	PCCB	58.215	4100400000	6169000000	8057500000	2571300000	2896900000	3970000000	0.76863	0.77119	0.74725	0.762	0.00203111	0.0454881
Q9Y3D6	Mitochondrial fission 1 protein	FIS1	16.937	398690000	508840000	598250000	564840000	683210000	754550000	0.7365	0.76133	0.78382	0.761	0.00640143	0.0605704
Q9H2U2	Inorganic pyrophosphatase 2, mitochondrial	PPA2	37.92	2143800000	2208800000	2841400000	2725000000	3168800000	3883200000	0.75317	0.74474	0.77989	0.759	0.00378437	0.0533066
O75891	Cytosolic 10-formyltetrahydrofolate dehydrogenase	ALDH1L1	98.828	341950000	364070000	586480000	399040000	419310000	652440000	0.7767	0.73555	0.76473	0.759	0.00512082	0.0581793
Q04760	Lactoylglutathione lyase	GLO1	20.777	1889200000	2113500000	3338200000	2259400000	2234600000	3946300000	0.76361	0.7316	0.77819	0.758	0.00642588	0.0606175
P15954	Cytochrome c oxidase subunit 7C, mitochondrial	COX7C	7.2454	6512400000	6308700000	914200000	7881600000	7513700000	1077600000	0.76753	0.72205	0.78424	0.758	0.011696	0.07461
Q9Y276	Mitochondrial chaperone BCS1	BCS1L	47.534	552480000	581970000	558190000	677610000	693830000	611430000	0.76104	0.76528	0.74532	0.757	0.00125222	0.0410332
Q9BVC6	Transmembrane protein 109	TMEM109	26.21	675010000	176200000	597640000	782740000	115370000	535730000	0.71706	0.76802	0.7775	0.754	0.0116892	0.0747199
P04271	Protein S100-B	S100B	10.713	150100000	273670000	262720000	172240000	296860000	337880000	0.7539	0.73545	0.76217	0.751	0.00202217	0.0456161
P15121	Aldose reductase	AKR1B1	35.853	16248000000	16845000000	20640000000	17358000000	19225000000	21678000000	0.76736	0.76014	0.72572	0.751	0.00538525	0.0582093
Q9Y5L4	Mitochondrial import inner membrane translocase subunit Tim13	TIMM13	10.5	674050000	813460000	977740000	827100000	963840000	1126700000	0.71892	0.74948	0.77803	0.749	0.00917424	0.0681609
P30041	Peroxiredoxin-6	PRDX6	25.035	18083000000	17068000000	26824000000	21057000000	19711000000	30178000000	0.73865	0.79662	0.71076	0.749	0.0193554	0.0941457
Q92506	Estradiol 17-beta-dehydrogenase 8	HSD17B8	26.973	257320000	255120000	263350000	314650000	303310000	331140000	0.71959	0.76057	0.76351	0.748	0.00643109	0.0604833
Q86TD4	Sarcalumenin	SRL	100.79	8144700000	9454900000	10948000000	11423000000	11924000000	13597000000	0.73713	0.74808	0.75538	0.747	0.000888544	0.0384172
Q5VST9	Obscurin	OBSCN	868.47	12791000000	13645000000	21505000000	15550000000	16409000000	24277000000	0.73426	0.7287	0.77946	0.747	0.00790807	0.0646137
O60662	Kelch-like protein 41	KLHL41	68.036	374520000	609590000	692370000	442160000	713250000	878450000	0.7399	0.75254	0.74163	0.745	0.000484459	0.0342755
P34949	Mannose-6-phosphate isomerase	MPI	46.655	413650000	483620000	633830000	534730000	591650000	793540000	0.75665	0.74517	0.73131	0.744	0.00166484	0.0450664
Q9BS26	Endoplasmic reticulum resident protein 44	ERP44	46.971	1914900000	1774000000	1633600000	1797100000	1811300000	1692700000	0.73551	0.70616	0.79141	0.744	0.0184669	0.0927218
Q92626	Peroxidasin homolog	PXDN	165.27	339190000	429440000	397110000	397590000	509550000	529360000	0.74086	0.75429	0.7343	0.743	0.00106007	0.0412499
Q9NYY8	FAST kinase domain-containing protein 2, mitochondrial	FASTKD2	81.462	36466000	41763000	38267000	37948000	37237000	32049000	0.7397	0.74366		0.742	0.00804232	0.0650279
P01034	Cystatin-C	CST3	15.799	889530000	418310000	550310000	1093100000	484730000	783250000	0.78005	0.72327	0.7183	0.741	0.0113507	0.0740772
P01859	Immunoglobulin heavy constant gamma 2	IGHG2	35.9	43930000000	25740000000	32128000000	49297000000	30421000000	38157000000	0.76578	0.69675	0.75915	0.741	0.0146898	0.0822471
P56385	ATP synthase subunit e, mitochondrial	ATP5I	7.9331	3557200000	3656000000	4482500000	4181800000	3963500000	4469000000	0.72747	0.76224	0.73058	0.74	0.00365211	0.0526344
P49789	Bis(5'-adenosyl)-triphosphatase	FHIT	16.858	96687000	155940000	302320000	120870000	172630000	317560000	0.78761	0.7361	0.69573	0.74	0.0204128	0.0968676
Q8WZA9	Immunity-related GTPase family Q protein	IRGQ	62.717	71838000	96537000	104000000	91181000	116110000	158520000	0.68606	0.74867	0.77157	0.735	0.0189958	0.0935662
P20338	Ras-related protein Rab-4A	RAB4A	24.389	82458000	92459000		85288000	96463000		0.73215	0.7319		0.732	0.000492841	0.0333525
Q9HCP6	Protein-cysteine N-palmitoyltransferase HHAT-like protein	HHATL	56.703	2057900000	2249900000	2837100000	2487200000	2773700000	3390700000	0.73452	0.74309	0.71818	0.732	0.00153849	0.0431469
P00568	Adenylate kinase isoenzyme 1	AK1	21.635	3936200000	7767800000	9649200000	5184300000	9723200000	10977000000	0.71416	0.75658	0.72292	0.731	0.00467663	0.0570916
P02786	Transferrin receptor protein 1	TFRC	84.87	205250000	227170000	375250000	232900000	312660000	476850000	0.74336	0.70118	0.74111	0.729	0.00533625	0.0578807
Q9H0R4	Haloacid dehalogenase-like hydrolase domain-containing protein 2	HDHD2	28.536	601830000	734440000	864470000	734120000	846900000	1001900000	0.7284	0.70556	0.74991	0.728	0.00457044	0.0569111
P13533	Myosin-6	MYH6	223.73	435800000000	405890000000	552400000000	547320000000	551880000000	745030000000	0.73688	0.73447	0.69642	0.723	0.00471636	0.0566874
Q9H2W6	39S ribosomal protein L46, mitochondrial	MRPL46	31.705	226100000	203150000	475580000	282120000	203240000	571140000	0.72205	0.70922	0.734	0.722	0.00138387	0.0406414
Q7Z3D6	D-glutamate cyclase, mitochondrial	DGLUCY	66.436	5971200000	7525200000	11132000000	6877000000	8595800000	12338000000	0.7247	0.70753	0.72043	0.718	0.000707308	0.0360959
Q92665	28S ribosomal protein S31, mitochondrial	MRPS31	45.318	360290000	197730000	337520000	462730000	249520000	461340000	0.7005	0.74146	0.71222	0.718	0.00386296	0.052743
Q9ULP0	Protein NDRG4	NDRG4	38.458	96989000	69022000	90553000	112110000	70215000	106520000	0.74036	0.67359	0.73594	0.717	0.012314	0.0765137
P09493	Tropomyosin alpha-1 chain	TPM1	32.708	149690000000	169070000000	277780000000	165810000000	190230000000	310600000000	0.72588	0.70745	0.70472	0.713	0.0011245	0.0402364
Q9Y2R9	28S ribosomal protein S7, mitochondrial	MRPS7	28.134	284470000	290080000	316720000	317160000	318510000	385770000	0.68999	0.7041	0.74135	0.712	0.00586129	0.0582946
O14548	Cytochrome c oxidase subunit 7A-related protein, mitochondrial	COX7A2L	12.615	444700000	241200000	856500000	528170000	308760000	996750000	0.75211	0.69262	0.69033	0.712	0.00999246	0.0699023
P00738	Haptoglobin	HP	45.205	15434000000	14864000000	24297000000	19661000000	18140000000	29267000000	0.68704	0.74218	0.70243	0.711	0.00667746	0.0613183
P14927	Cytochrome b-c1 complex subunit 7	UQCRB	13.53	4725400000	4313800000	3571200000	5746100000	5474300000	4797200000	0.71198	0.76056	0.65996	0.711	0.020757	0.0976081
P62072	Mitochondrial import inner membrane translocase subunit Tim10	TIMM10	10.333	91727000	187940000	269710000	129690000	240950000	349270000	0.70614	0.69721	0.72184	0.708	0.00129438	0.0411164
Q8WYQ3	Coiled-coil-helix-coiled-coil-helix domain-containing protein 10, mitochondrial	CHCHD10	14.149	483360000	695660000	597370000	580830000	602510000	813870000	0.67956	0.74514	0.69614	0.707	0.00931566	0.0687195
P05165	Propionyl-CoA carboxylase alpha chain, mitochondrial	PCCA	80.058	2001500000	2629300000	3080900000	2463500000	3588100000	4105600000	0.64971	0.72372	0.74565	0.706	0.0208364	0.0975393
Q9UBF2	Coatomer subunit gamma-2	COPG2	97.621	85639000	63770000	207750000	121060000	75640000	210790000	0.72519	0.70074	0.68858	0.705	0.0028218	0.0519779
Q8TB22	Spermatogenesis-associated protein 20	SPATA20	87.898	487710000	344840000	599200000	607320000	446250000	745420000	0.71576	0.68072	0.71855	0.705	0.00369675	0.0527889
Q13423	NAD(P) transhydrogenase, mitochondrial	NNT	113.89	34016000000	35563000000	41244000000	44964000000	46650000000	53565000000	0.70494	0.70402	0.70164	0.704	2.37147e-05	0.0738238
Q5SRE7	Phytanoyl-CoA dioxygenase domain-containing protein 1	PHYHD1	32.41	54583000	92961000	87720000	65792000	117980000	115540000	0.67519	0.69259	0.73989	0.703	0.00879488	0.0667768
O14949	Cytochrome b-c1 complex subunit 8	UQCRQ	9.9062	1083100000	977190000	1221500000	1407400000	1276100000	1616700000	0.74245	0.69167	0.66718	0.7	0.0114019	0.0742555
P41219	Peripherin	PRPH	53.65	126850000	132640000	165080000	169090000	204980000	226050000	0.71637	0.65104	0.72851	0.699	0.013907	0.0804692
P80303	Nucleobindin-2	NUCB2	50.222	313090000	355520000	465830000	372870000	435730000	590120000	0.74048	0.64281	0.7025	0.695	0.0186308	0.092945
P63316	Troponin C, slow skeletal and cardiac muscles	TNNC1	18.402	6394300000	7053800000	17664000000	8583000000	9661900000	21525000000	0.68035	0.6847	0.71108	0.692	0.00209538	0.0456148
Q3SXM5	Inactive hydroxysteroid dehydrogenase-like protein 1	HSDL1	37.001	80936000	176790000	113560000	115090000	222730000	156270000	0.72673	0.64364	0.70407	0.691	0.0141616	0.0814882
Q7Z406	Myosin-14	MYH14	227.87	793170000	842780000	1152400000	1061500000	1061100000	1625300000	0.67779	0.68704	0.70245	0.689	0.00117087	0.0404991
Q9BRT2	Ubiquinol-cytochrome-c reductase complex assembly factor 2	UQCC2	14.875	377500000	204270000	604320000	294420000	285050000	497660000	0.69648	0.723	0.64209	0.687	0.0127495	0.0776696
Q6UX53	Methyltransferase-like protein 7B	METTL7B	27.775	635080000	580860000	854200000	745030000	765010000	1027700000	0.65599	0.6749	0.72359	0.685	0.00872823	0.0665955
Q96Q06	Perilipin-4	PLIN4	134.43	14653000000	10759000000	15514000000	16446000000	14925000000	21431000000	0.69089	0.67606	0.67186	0.68	0.000719417	0.0361217
P14550	Alcohol dehydrogenase [NADP(+)]	AKR1A1	36.573	3242000000	3125400000	5457000000	4229600000	4416500000	7623500000	0.64081	0.69852	0.67216	0.67	0.00577093	0.0583276
Q01130	Serine/arginine-rich splicing factor 2	SRSF2	25.476	112480000	302480000	89953000	152750000	426890000	116190000	0.70399	0.64168	0.65484	0.667	0.0071213	0.062979
P09486	SPARC	SPARC	34.632	167640000	142220000	216180000	235120000	216710000	287070000	0.72931	0.62073	0.64683	0.666	0.0202907	0.0965824
Q8TEA8	D-aminoacyl-tRNA deacylase 1	DTD1	23.423	78055000	88144000	101100000	86400000	89765000	97973000	0.65038	0.67229	0.673	0.665	0.00113468	0.0401392
P50225	Sulfotransferase 1A1	SULT1A1	34.165	652040000	368240000	247960000	650910000	411810000	337250000	0.69223	0.65529	0.63372	0.66	0.00570624	0.0584327
Q5VTU8	ATP synthase subunit epsilon-like protein, mitochondrial	ATP5EP2	5.8068	3037200000	1896600000		3341900000	2436100000		0.66487	0.65566		0.66	0.015123	0.0840679
P54819	Adenylate kinase 2, mitochondrial	AK2	26.477	3548700000	2816600000	3915800000	4567600000	4063600000	5526900000	0.68388	0.64554	0.63486	0.655	0.00420968	0.0548315
Q9BSH4	Translational activator of cytochrome c oxidase 1	TACO1	32.477	272250000	321210000	306160000	390470000	506650000	378670000	0.66236	0.63473	0.65269	0.65	0.00125809	0.0407961
P01591	Immunoglobulin J chain	JCHAIN	18.098	391620000	444990000	612560000	486040000	551160000	750990000	0.69362	0.6215	0.63416	0.65	0.00901436	0.0677819
P07951	Tropomyosin beta chain	TPM2	32.85	569060000	468080000	634500000	757490000	605990000	974630000	0.65721	0.66578	0.6239	0.649	0.00314166	0.0509374
Q7Z4H3	HD domain-containing protein 2	HDDC2	23.39	122840000	72047000	103190000	165440000	80781000	151490000	0.68341	0.63226	0.62615	0.647	0.00600323	0.0580374
Q99584	Protein S100-A13	S100A13	11.471	2394200000	1569200000	2259800000	3103800000	2096100000	2980300000	0.666	0.65253	0.60959	0.643	0.00543181	0.0579083
P0CG30	Glutathione S-transferase theta-2B	GSTT2B	27.507	135500000	194880000	282320000	191030000	252990000	401690000	0.61474	0.6785	0.61474	0.636	0.0077945	0.0641912
P43304	Glycerol-3-phosphate dehydrogenase, mitochondrial	GPD2	80.852	208360000	212020000	303500000	295970000	313180000	477020000	0.69627	0.5974	0.61181	0.635	0.0159282	0.0865351
Q6IQ22	Ras-related protein Rab-12	RAB12	27.248	259000000	307570000	282940000	351420000	336660000	307840000	0.65932	0.6231	0.61503	0.632	0.00323312	0.0513505
Q6IAN0	Dehydrogenase/reductase SDR family member 7B	DHRS7B	35.119	226690000	208380000	327850000	285420000	272220000	435740000	0.6281	0.59487	0.65725	0.627	0.00564139	0.0587346
Q96CN7	Isochorismatase domain-containing protein 1	ISOC1	32.236	2116700000	1571400000	2823300000	3188000000	2857400000	4877500000	0.60613	0.62531	0.64763	0.626	0.00249441	0.0494593
P19429	Troponin I, cardiac muscle	TNNI3	24.007	10702000000	8364700000	16193000000	10502000000	3644800000	5544800000	0.59082	0.6514	0.62647	0.623	0.00532524	0.0583713
P30046	D-dopachrome decarboxylase	DDT	12.712	1744200000	2154500000	2954000000	2219700000	2578900000	3700700000	0.66881	0.59594	0.60206	0.622	0.00888825	0.0669955
Q8IUG5	Unconventional myosin-XVIIIb	MYO18B	285.21	102410000	76541000	134950000	170480000	117850000	268790000	0.58101	0.62094	0.66298	0.622	0.00944028	0.0688234
P06732	Creatine kinase M-type	CKM	43.101	52902000000	77710000000	108530000000	75097000000	120930000000	146950000000	0.61286	0.62348	0.61377	0.617	0.000193853	0.0274302
P22676	Calretinin	CALB2	31.54	41877000	58424000	55366000	56093000	82366000	71376000	0.5892	0.64119	0.61848	0.616	0.00381103	0.0532006
O94811	Tubulin polymerization-promoting protein	TPPP	23.693	325090000	361340000	437150000	393420000	388790000	474750000	0.56445	0.67052	0.59428	0.61	0.0154282	0.084855
O95050	Indolethylamine N-methyltransferase	INMT	28.891	113570000	110020000	180850000	145190000	157560000	273150000	0.64397	0.58216	0.59769	0.608	0.00546487	0.0578644
P78417	Glutathione S-transferase omega-1	GSTO1	27.566	6770100000	7290500000	9636400000	9402500000	10753000000	14159000000	0.59324	0.59388	0.57131	0.586	0.000851461	0.0378657
Q9UFN0	Protein NipSnap homolog 3A	NIPSNAP3A	28.466	659020000	258130000	699250000	803430000	382970000	977050000	0.57591	0.56083	0.58218	0.573	0.000594926	0.0356155
Q13061	Triadin	TRDN	81.594	106070000	105440000	138860000	145260000	142460000	219730000	0.57397	0.59905	0.53352	0.569	0.00532695	0.0579818
P24298	Alanine aminotransferase 1	GPT	54.636	205990000	271710000	421370000	300960000	415530000	396980000	0.55282	0.54067	0.55018	0.548	0.000188862	0.0279966
Q14114	Low-density lipoprotein receptor-related protein 8	LRP8	105.63	629350000	728240000	746490000	718840000	837090000	848180000	0.52214	0.51683	0.56391	0.534	0.00287102	0.052266
Q9Y2Q5	Ragulator complex protein LAMTOR2	LAMTOR2	13.507	18500000	20105000	31897000	31098000	35510000	51372000	0.54356	0.54344	0.499	0.529	0.00297271	0.0508465
Q8N6M3	Fat storage-inducing transmembrane protein 2	FITM2	29.855	269280000	145800000	266630000	378030000	227950000	360390000	0.57066	0.51762	0.48769	0.525	0.00745723	0.0634272
Q15274	Nicotinate-nucleotide pyrophosphorylase [carboxylating]	QPRT	30.845	177890000	122070000	245680000	196600000	210120000	443920000	0.54251	0.46542	0.56673	0.525	0.0124967	0.0767299
P23297	Protein S100-A1	S100A1	10.546	620620000	670080000	1106200000	1776200000	1156700000	2201200000	0.50995	0.52842	0.51051	0.516	0.000467794	0.0346725
Q06830	Peroxiredoxin-1	PRDX1	22.11	35655000000	26031000000	37302000000	70259000000	49796000000	66156000000	0.47982	0.52502	0.52562	0.51	0.00299857	0.0507313
Q9Y2P4	Long-chain fatty acid transport protein 6	SLC27A6	70.111	124330000	150750000	175830000	271370000	294360000	271770000	0.47863	0.50152	0.46744	0.483	0.00120387	0.0411829
P16050	Arachidonate 15-lipoxygenase	ALOX15	74.804	51438000	55684000	103420000	97004000	115250000	166560000	0.44646	0.48515	0.48766	0.473	0.00217853	0.0470956
A6NNS2	Dehydrogenase/reductase SDR family member 7C	DHRS7C	34.878	45788000	80841000	88345000	80832000	137940000	161960000	0.42218	0.45254	0.47078	0.449	0.00235188	0.049137
A2RUH7	Myosin-binding protein H-like	MYBPHL	38.733	1785700000	1867300000	2422100000	3995400000	4073500000	5548800000	0.4332	0.41402	0.40474	0.417	0.000782097	0.0358039
P11217	Glycogen phosphorylase, muscle form	PYGM	97.091	1881400000	2199400000	3307400000	4119700000	4946100000	7041800000	0.38751	0.42322	0.39841	0.403	0.00122605	0.0414859
Q9UBF9	Myotilin	MYOT	55.395	145420000	157330000	185970000	446650000	478850000	571050000	0.32318	0.30187	0.28611	0.304	0.00130754	0.041115
P24310	Cytochrome c oxidase subunit 7A1, mitochondrial	COX7A1	9.1174	1633800000	1395600000	1579300000	1678100000	1521500000	1780200000	0.2878	0.27132	0.27806	0.279	0.000269079	0.0322171
P0CG38	POTE ankyrin domain family member I	POTEI	121.28	30170000	40072000	30464000	171020000	203050000	175610000	0.18073	0.18871		0.185	0.0115135	0.0743599
Q99880	Histone H2B type 1-L	HIST1H2BL	13.952	78153000	49800000	64290000	256740000	246080000	322800000	0.185	0.14291	0.1469	0.158	0.00292194	0.0516818
P07864	L-lactate dehydrogenase C chain	LDHC	36.311	13176000	15454000	20693000	109640000	137480000	208430000	0.13174		0.14309	0.137	0.0187308	0.0929967
P62277	40S ribosomal protein S13	RPS13	17.222	932830000	1033100000	1314200000	832040000	909500000	1190700000	1.0724	1.0547	1.0859	1.071	0.0220281	0.100107
P82650	28S ribosomal protein S22, mitochondrial	MRPS22	41.28	723450000	531980000	715160000	817150000	692870000	773280000	0.72892	0.62494	0.70632	0.687	0.0223612	0.100593
Q9BY32	Inosine triphosphate pyrophosphatase	ITPA	21.445	49315000	46447000	106550000	42575000	45352000	112420000	1.1467	1.1976	1.1269	1.157	0.0223993	0.100619
P49257	Protein ERGIC-53	LMAN1	57.548	3233400000	3505700000	4109100000	2712900000	3249700000	3588100000	1.0175	1.027	1.0214	1.022	0.0223466	0.100673
Q08623	Pseudouridine-5'-phosphatase	PUDP	25.249	155550000	138990000	317450000	68002000	96508000	187700000	1.7785	1.4488	1.6342	1.621	0.0223429	0.100802
Q8WW59	SPRY domain-containing protein 4	SPRYD4	23.128	269470000	145190000	352990000	326960000	156610000	450640000	0.65143	0.74254	0.73779	0.711	0.0223139	0.100817
P07358	Complement component C8 beta chain	C8B	67.046	1131400000	1268300000	1798400000	717340000	761660000	1080800000	1.4458	1.5009	1.3009	1.416	0.0222196	0.10083
Q96HY7	Probable 2-oxoglutarate dehydrogenase E1 component DHKTD1, mitochondrial	DHTKD1	103.08	400330000	504110000	522230000	426120000	502490000	456490000	0.81408	0.82201	0.87381	0.837	0.0222646	0.100887
Q99623	Prohibitin-2	PHB2	33.296	3686200000	3311600000	6972200000	3294800000	2834100000	5886500000	1.0753	1.1193	1.1009	1.099	0.0223042	0.10092
Q16647	Prostacyclin synthase	PTGIS	57.103	516760000	637040000	1130600000	336070000	388540000	765500000	1.1542	1.2147	1.25	1.206	0.0225374	0.101094
P30622	CAP-Gly domain-containing linker protein 1	CLIP1	162.24	436810000	505320000	839700000	680530000	775660000	1092400000	0.90913	0.87114	0.90664	0.896	0.0226218	0.101181
P04080	Cystatin-B	CSTB	11.139	3509900000	2894600000	3750700000	3553500000	3075200000	3876200000	0.80796	0.86363	0.79879	0.823	0.022613	0.101287
P35573	Glycogen debranching enzyme	AGL	174.76	6655200000	5998800000	8192100000	7007900000	10686000000	8421200000	0.90854	0.86447	0.86764	0.88	0.0226949	0.101362
O75368	SH3 domain-binding glutamic acid-rich-like protein	SH3BGRL	12.774	1939400000	1841900000	3362000000	1873800000	1869500000	2786900000	0.87419	0.81129	0.82916	0.838	0.02274	0.101418
P07602	Prosaposin	PSAP	58.112	2899300000	3329300000	4955500000	1328800000	1426000000	2141900000	1.5983	2.011	1.6711	1.76	0.0228208	0.101632
P08574	Cytochrome c1, heme protein, mitochondrial	CYC1	35.422	8408200000	7244400000	7825800000	8980700000	7169200000	8195900000	0.86104	0.87089	0.90797	0.88	0.0229609	0.101675
P29144	Tripeptidyl-peptidase 2	TPP2	138.35	675840000	652320000	911830000	672880000	669270000	931010000	0.90749	0.93202	0.89599	0.912	0.0228755	0.101731
Q14019	Coactosin-like protein	COTL1	15.945	230430000	145910000	617690000	151230000	87031000	371230000	1.4428		1.4707	1.457	0.0229105	0.101741
Q9Y3D2	Methionine-R-sulfoxide reductase B2, mitochondrial	MSRB2	19.536	479910000	424390000	587050000	602770000	497560000	715700000	0.78191	0.70242	0.78108	0.755	0.0230145	0.101767
Q9NRZ7	1-acyl-sn-glycerol-3-phosphate acyltransferase gamma	AGPAT3	43.38	61538000	104430000	85148000	49143000	126880000	72842000	0.83332	0.8403	0.88799	0.854	0.022954	0.101789
Q92696	Geranylgeranyl transferase type-2 subunit alpha	RABGGTA	65.071	167150000	121890000	270690000	89624000	106230000	192310000	0.84276	0.79193	0.8554	0.83	0.0231265	0.101829
P28288	ATP-binding cassette sub-family D member 3	ABCD3	75.475	139150000	168200000	122600000	193110000	173200000	195300000	0.77957	0.73911	0.6809	0.733	0.0230639	0.101841
P46779	60S ribosomal protein L28	RPL28	15.747	305410000	237240000	243280000	201240000	162700000	170630000	1.337	1.2101	1.2469	1.265	0.0230979	0.101846
P46778	60S ribosomal protein L21	RPL21	18.565	285890000	307880000	401040000	153590000	172870000	225830000	1.7102	2.0051	1.5737	1.763	0.0231653	0.101855
P63000	Ras-related C3 botulinum toxin substrate 1	RAC1	21.45	2674000000	3278000000	4877900000	1890900000	2454600000	3486000000	1.2728	1.2386	1.3821	1.298	0.0233271	0.102422
P30480	HLA class I histocompatibility antigen, B-42 alpha chain	HLA-B	40.332	124870000	74566000		56223000	27592000		2.1385	2.2276		2.183	0.0235321	0.102887
Q9Y281	Cofilin-2	CFL2	18.736	3245600000	3374500000	3637700000	3180000000	3652700000	4302900000	0.77253	0.73995	0.82571	0.779	0.0235127	0.102947
O75323	Protein NipSnap homolog 2	NIPSNAP2	33.742	4137300000	4167200000	6198000000	2635100000	2876300000	3836200000	1.7024	1.4712	1.8341	1.669	0.0234933	0.103007
P29536	Leiomodin-1	LMOD1	67.029	52408000	74126000	137500000	59235000	85324000	122140000	0.83113	0.82419	0.76195	0.806	0.0235989	0.103034
P51148	Ras-related protein Rab-5C	RAB5C	23.482	253620000	175790000	1638500000	167730000	107040000	1217900000	1.4206	1.3321	1.2508	1.335	0.0236875	0.103276
Q9Y2D5	A-kinase anchor protein 2	AKAP2	94.659	2192100000	1576000000	2531700000	1649400000	1159200000	1831900000	1.1831	1.2265	1.1386	1.183	0.0238078	0.103511
P04233	HLA class II histocompatibility antigen gamma chain	CD74	33.515	93565000	125560000	175200000	52092000	67547000	107070000	1.8589	1.5994	1.4983	1.652	0.0237817	0.103542
Q9UHG3	Prenylcysteine oxidase 1	PCYOX1	56.639	3056200000	3441600000	4370200000	3322700000	3053600000	4187500000	0.93019	0.91913	0.94797	0.932	0.0238522	0.103559
Q99766	ATP synthase subunit s, mitochondrial	ATP5S	24.866		71025000	121010000		320830000	451360000		0.31519	0.29586	0.306	0.0240061	0.104082
P01861	Immunoglobulin heavy constant gamma 4	IGHG4	35.94	2159100000	19033000000	23580000000	1073700000	18285000000	23163000000	2.1743	1.6846	1.742	1.867	0.0242807	0.104113
Q9UH90	F-box only protein 40	FBXO40	79.781	118600000	158760000	148360000	101090000	139700000	119400000	1.2289	1.151	1.2463	1.209	0.0243181	0.10413
A0A0C4DH68	Immunoglobulin kappa variable 2-24	IGKV2-24	13.079	296520000		466260000	363220000		626290000	0.61891		0.6026	0.611	0.0243662	0.104192
P56277	Cx9C motif-containing protein 4	CMC4	7.7469	317890000	315200000	408020000	445870000	467390000	535710000	0.71703	0.65344	0.76149	0.711	0.0242669	0.104197
P14621	Acylphosphatase-2	ACYP2	11.139	282340000	293290000	337310000	321280000	374920000	425830000	0.79069	0.71387	0.79348	0.766	0.024241	0.10423
P35232	Prohibitin	PHB	29.804	7500300000	11633000000	13528000000	8256600000	13765000000	16079000000	0.8563	0.79149	0.78768	0.812	0.0242126	0.104252
Q9H299	SH3 domain-binding glutamic acid-rich-like protein 3	SH3BGRL3	10.438	750740000	266830000	1228400000	501950000	194250000	799810000	1.4061	1.3289	1.5549	1.43	0.0241337	0.104345
Q02818	Nucleobindin-1	NUCB1	53.879	521070000	567230000	700920000	539130000	554870000	737410000	0.81862	0.87144	0.86981	0.853	0.0241021	0.104353
P54646	5'-AMP-activated protein kinase catalytic subunit alpha-2	PRKAA2	62.319	299450000	431000000	368770000	381430000	801520000	431580000	0.72834	0.66492	0.76944	0.721	0.0242032	0.104355
Q9NZN3	EH domain-containing protein 3	EHD3	60.886	3686300000	6272600000	11529000000	2255900000	4124200000	7216300000	1.3812	1.6687	1.5722	1.541	0.0244478	0.104398
P50213	Isocitrate dehydrogenase [NAD] subunit alpha, mitochondrial	IDH3A	39.591	8595300000	6672600000	8309700000	10107000000	7487600000	9116200000	0.79815	0.76649	0.84541	0.803	0.0241978	0.104477
Q9UEY8	Gamma-adducin	ADD3	79.154	501940000	936090000	1169200000	432350000	629920000	778350000	1.3267	1.2963	1.1953	1.273	0.0250197	0.104686
Q86TC9	Myopalladin	MYPN	145.26	939350000	1157100000	1441200000	624010000	744740000	928910000	1.2706	1.3776	1.4655	1.371	0.0250004	0.104746
P07203	Glutathione peroxidase 1	GPX1	22.088	2017100000	2015500000	2446900000	1969900000	1907600000	2465600000	0.90237	0.93325	0.89716	0.911	0.0249999	0.104885
P28331	NADH-ubiquinone oxidoreductase 75 kDa subunit, mitochondrial	NDUFS1	79.467	21610000000	19472000000	31050000000	23424000000	20847000000	32250000000	0.87327	0.91383	0.90768	0.898	0.0249955	0.105008
Q9BQ69	O-acetyl-ADP-ribose deacetylase MACROD1	MACROD1	35.505	774260000	1137600000	1275300000	932830000	1373600000	1489900000	0.74108	0.77159	0.6698	0.727	0.0249822	0.105094
P07954	Fumarate hydratase, mitochondrial	FH	54.636	10778000000	11758000000	18203000000	11266000000	11832000000	18578000000	0.76747	0.77069	0.84249	0.794	0.0247869	0.105125
Q8N3L3	Beta-taxilin	TXLNB	76.518	638680000	681410000	1180700000	502540000	4994200000	592990000	1.1835	1.1159	1.1331	1.144	0.0248322	0.105174
Q96I24	Far upstream element-binding protein 3	FUBP3	61.64	2126700000	2105100000	2348200000	2582900000	2212900000	2478400000	1.0932	1.0817	1.0576	1.078	0.024773	0.105209
Q5JTV8	Torsin-1A-interacting protein 1	TOR1AIP1	66.248	254250000	419240000	626700000	239720000	376870000	490370000	0.87156	0.89046	0.91748	0.893	0.0249793	0.105224
Q13151	Heterogeneous nuclear ribonucleoprotein A0	HNRNPA0	30.84	289230000	234510000	201290000	339720000	270260000	242650000	0.71867	0.7271	0.80876	0.752	0.0247429	0.105225
Q92523	Carnitine O-palmitoyltransferase 1, muscle isoform	CPT1B	87.8	3272700000	3350500000	3945000000	3950000000	3823400000	4369700000	0.68658	0.77673	0.76607	0.743	0.0247093	0.105226
Q13424	Alpha-1-syntrophin	SNTA1	53.895	1907900000	1604100000	2959600000	1867800000	1507600000	2778100000	0.90792	0.85756	0.8743	0.88	0.0246814	0.105251
P00846	ATP synthase subunit a	MT-ATP6	24.817	453860000	377580000	575100000	674920000	584330000	885860000	0.61882	0.47609	0.48206	0.526	0.0248858	0.105258
Q92769	Histone deacetylase 2	HDAC2	55.364	113140000	111400000	216820000	89260000	81652000	176550000	1.1425	1.2319	1.2202	1.198	0.0249274	0.10529
P22303	Acetylcholinesterase	ACHE	67.795	71101000	114260000	105290000	38776000	47136000	32765000	2.4206	2.0047	3.0114	2.479	0.0249763	0.105354
Q9Y6C9	Mitochondrial carrier homolog 2	MTCH2	33.331	1928800000	2434800000	2512500000	2126700000	2610300000	2916100000	0.79473	0.79428	0.71516	0.768	0.025261	0.105412
Q9HCU5	Prolactin regulatory element-binding protein	PREB	45.468	70944000	78529000	343930000	111200000	96916000	405370000	0.5888	0.61085	0.71557	0.638	0.0252354	0.105447
O00499	Myc box-dependent-interacting protein 1	BIN1	64.699	88362000	92337000	187680000	95087000	75225000	170390000	1.3995	1.2338	1.3186	1.317	0.0254135	0.105765
Q00796	Sorbitol dehydrogenase	SORD	38.324	227560000	314800000	625650000	452780000	408530000	564920000	0.52607	0.54776	0.6663	0.58	0.0253958	0.105833
Q14118	Dystroglycan	DAG1	97.44	2851100000	2676600000	3362100000	2327300000	2052100000	2585900000	1.0919	1.0621	1.062	1.072	0.0255428	0.106161
Q96C01	Protein FAM136A	FAM136A	15.641	178360000	208280000	251440000	211800000	267210000	325180000	0.81648	0.73118	0.79423	0.781	0.0256215	0.106347
Q6ZP82	Coiled-coil domain-containing protein 141	CCDC141	166.26	3738400000	3642500000	5026400000	2793300000	2719200000	3562500000	1.1531	1.1965	1.2546	1.201	0.025707	0.106417
A0A0A0MS15	Immunoglobulin heavy variable 3-49	IGHV3-49	13.056	399200000	308610000	128510000	284270000	228930000	87551000	1.2473	1.2321		1.24	0.0256759	0.10643
Q16181	Septin-7	SEPT7	50.679	2611100000	2994600000	3560900000	2047400000	2179500000	2563200000	1.2717	1.3626	1.2154	1.283	0.0258472	0.106714
O14672	Disintegrin and metalloproteinase domain-containing protein 10	ADAM10	84.141	57346000	60853000	126320000	34371000	42399000	91025000	1.4907	1.315	1.5499	1.452	0.0258406	0.106828
P10768	S-formylglutathione hydrolase	ESD	31.462	5040800000	3403900000	2281100000	5480700000	3745100000	2697000000	0.72584	0.78025	0.81708	0.774	0.0259487	0.106849
O15173	Membrane-associated progesterone receptor component 2	PGRMC2	23.818	937880000	901410000	1482400000	613460000	576480000	886020000	1.4169	1.2683	1.2687	1.318	0.0259835	0.106852
Q9H845	Acyl-CoA dehydrogenase family member 9, mitochondrial	ACAD9	68.76	1405500000	1491900000	1956500000	1446200000	1606400000	2099200000	0.87792	0.84319	0.81129	0.844	0.0259184	0.106866
P23327	Sarcoplasmic reticulum histidine-rich calcium-binding protein	HRC	80.243	6706100000	8115600000	6015000000	6019100000	7470100000	5561900000	1.0771	1.0667	1.0471	1.064	0.0260687	0.107061
O43795	Unconventional myosin-Ib	MYO1B	131.98	27384000	76283000	168780000	14374000	33591000	104410000	1.6363	1.914	1.5092	1.687	0.0261612	0.107299
Q86YR5	G-protein-signaling modulator 1	GPSM1	74.509	42447000	34581000	37607000	62805000	50950000	57870000	0.58655	0.68896	0.54797	0.608	0.0262969	0.107713
P61626	Lysozyme C	LYZ	16.537	995640000	1229200000	1270200000	585490000	680580000	677820000	1.7121	1.7746	1.4321	1.64	0.026376	0.107895
P36551	Oxygen-dependent coproporphyrinogen-III oxidase, mitochondrial	CPOX	50.151	83497000	66847000	109510000	52663000	43544000	79785000	1.2664	1.2257	1.1569	1.216	0.0264469	0.107902
P02794	Ferritin heavy chain	FTH1	21.225	2293100000	2498000000	3277300000	2048400000	2212900000	3034300000	1.1674	1.1425	1.232	1.181	0.0264437	0.10803
P49908	Selenoprotein P	SELENOP	43.173	163590000	118000000	261270000	74905000	53549000	114450000	1.9224	1.5763	2.0941	1.864	0.0268627	0.109312
O14639	Actin-binding LIM protein 1	ABLIM1	87.687	4521900000	4653100000	6346500000	4276500000	3354200000	5707300000	1.2017	1.1409	1.1264	1.156	0.0268614	0.109449
P11055	Myosin-3	MYH3	223.9	435510000	638700000	1150200000	1187100000	1506300000	1622600000	0.86092	0.90658	0.89992	0.889	0.0270335	0.10972
Q9UH99	SUN domain-containing protein 2	SUN2	80.31	536060000	578140000	1035800000	300560000	356560000	649480000	1.4413	1.4709	1.7396	1.551	0.0270232	0.109821
O95169	NADH dehydrogenase [ubiquinone] 1 beta subcomplex subunit 8, mitochondrial	NDUFB8	21.766	2078200000	2091700000	2382100000	2230200000	2302100000	2524400000	0.75988	0.84472	0.78301	0.796	0.0271503	0.110051
P00492	Hypoxanthine-guanine phosphoribosyltransferase	HPRT1	24.579	1112400000	1109600000	1422500000	1269200000	1238600000	1462700000	0.83485	0.79796	0.87013	0.834	0.0272266	0.110216
P06737	Glycogen phosphorylase, liver form	PYGL	97.147	323630000	268400000	554480000	258180000	202740000	445380000	1.1389	1.1445	1.2164	1.167	0.027327	0.110479
Q9Y224	RNA transcription, translation and transport factor protein	RTRAF	28.068	628440000	839210000	633400000	596040000	810840000	707340000	0.78393	0.86065	0.7983	0.814	0.0276136	0.11049
O94788	Retinal dehydrogenase 2	ALDH1A2	56.723	609940000	627990000	810700000	418160000	463680000	662110000	1.1628	1.1367	1.0963	1.132	0.0276648	0.110553
P18428	Lipopolysaccharide-binding protein	LBP	53.383	635280000	744510000	606990000	455490000	671130000	380040000	1.312	1.354	1.5262	1.397	0.0276092	0.110614
P43487	Ran-specific GTPase-activating protein	RANBP1	23.31	554920000	570400000	614590000	424680000	419560000	456850000	1.128	1.1463	1.0871	1.12	0.0275095	0.110642
P14625	Endoplasmin	HSP90B1	92.468	13148000000	15523000000	13703000000	11588000000	13589000000	11224000000	1.0487	1.0656	1.0407	1.052	0.0275497	0.110661
Q9UII2	ATPase inhibitor, mitochondrial	ATPIF1	12.249	5428100000	3787300000	7908500000	6441900000	4353500000	8518000000	0.81613	0.88259	0.85067	0.85	0.0275879	0.110672
Q93084	Sarcoplasmic/endoplasmic reticulum calcium ATPase 3	ATP2A3	113.98	89503000	87877000	113420000	343020000	396610000	424480000	0.23851	0.39399	0.22508	0.286	0.0275083	0.110781
Q2TAA2	Isoamyl acetate-hydrolyzing esterase 1 homolog	IAH1	27.598	626230000	465910000	809260000	741930000	453750000	776930000	0.85546	0.90885	0.87996	0.881	0.0274864	0.110836
P55884	Eukaryotic translation initiation factor 3 subunit B	EIF3B	92.48	435680000	640430000	995400000	351190000	521110000	588710000	1.2591	1.1597	1.2669	1.229	0.027772	0.110839
O75155	Cullin-associated NEDD8-dissociated protein 2	CAND2	135.25	263950000	267850000	371090000	385920000	343950000	454760000	0.63821	0.75609	0.70892	0.701	0.0274523	0.110842
P54920	Alpha-soluble NSF attachment protein	NAPA	33.232	869230000	831850000	1141900000	837090000	821280000	1263100000	0.87834	0.85677	0.81297	0.849	0.0278465	0.110852
P51648	Fatty aldehyde dehydrogenase	ALDH3A2	54.847	1034600000	775360000	1602400000	875990000	656230000	1382000000	1.1156	1.1894	1.136	1.147	0.0279217	0.110868
P04196	Histidine-rich glycoprotein	HRG	59.578	2786100000	3031500000	4231500000	2119200000	2382800000	3091500000	1.2554	1.1531	1.2483	1.219	0.0278224	0.110898
Q9ULV4	Coronin-1C	CORO1C	53.248	859620000	991590000	1482000000	626070000	770340000	1153900000	1.1937	1.1977	1.1198	1.17	0.0279666	0.110904
P35237	Serpin B6	SERPINB6	42.621	3184600000	3385100000	4527000000	3190200000	3647800000	4063100000	0.90587	0.90423	0.93876	0.916	0.0279033	0.110936
Q9BYV7	Beta,beta-carotene 9',10'-oxygenase	BCO2	65.673	55190000	55374000	61054000	74160000	71460000	78632000	0.74184	0.70354	0.80786	0.751	0.0281256	0.11097
Q9BX66	Sorbin and SH3 domain-containing protein 1	SORBS1	142.51	5936400000	5204800000	8079900000	4527000000	3793600000	6191700000	1.1193	1.1352	1.0803	1.112	0.0280329	0.111026
P17174	Aspartate aminotransferase, cytoplasmic	GOT1	46.247	15260000000	16295000000	23493000000	17497000000	16987000000	24103000000	0.81062	0.86812	0.79327	0.824	0.0281074	0.111038
Q9BTV4	Transmembrane protein 43	TMEM43	44.875	1198900000	1243000000	3927100000	966740000	825690000	3883500000	1.2005	1.1995	1.122	1.174	0.0282014	0.111128
Q9P0V9	Septin-10	SEPT10	52.592	287000000	280580000	386580000	203810000	200040000	288930000	1.3656	1.232	1.4065	1.335	0.0281037	0.111165
Q9NR12	PDZ and LIM domain protein 7	PDLIM7	49.844	984590000	1001500000	1482900000	1149600000	1200900000	1719500000	0.85511	0.77435	0.81775	0.816	0.0282725	0.111267
Q53FA7	Quinone oxidoreductase PIG3	TP53I3	35.536	123580000	82252000	212220000	132840000	72414000	194180000	0.86938	0.9154	0.86872	0.885	0.0284677	0.111894
P46776	60S ribosomal protein L27a	RPL27A	16.561	224930000	622310000	982960000	152390000	422880000	564310000	1.41	1.231	1.3253	1.322	0.028673	0.111994
P63010	AP-2 complex subunit beta	AP2B1	104.55	1682200000	1879200000	2497300000	1422100000	1667500000	1988700000	1.0927	1.1583	1.1336	1.128	0.0287199	0.112036
P0C263	Serine/threonine-protein kinase SBK2	SBK2	38.087	59988000	70062000		62884000	74244000		0.79268	0.78065		0.787	0.0286667	0.11211
P15374	Ubiquitin carboxyl-terminal hydrolase isozyme L3	UCHL3	26.182	227460000	338400000	525920000	322170000	398400000	664710000	0.70057	0.77094	0.80027	0.757	0.0288266	0.112172
P00558	Phosphoglycerate kinase 1	PGK1	44.614	59117000000	61942000000	77585000000	64769000000	60115000000	77606000000	0.96008	0.97539	0.96883	0.968	0.0286618	0.112232
P14854	Cytochrome c oxidase subunit 6B1	COX6B1	10.192	1953300000	2051700000	2814100000	2425100000	2525300000	3383100000	0.68927	0.69378	0.57613	0.653	0.0288154	0.112268
Q96DV4	39S ribosomal protein L38, mitochondrial	MRPL38	44.596	67558000	61845000	144090000	77506000	76073000	139160000	0.72402	0.78341	0.81914	0.776	0.0286413	0.112293
Q9NSK0	Kinesin light chain 4	KLC4	68.639	64881000	83134000	116870000	75215000	89164000	112930000	0.79056	0.86199	0.84398	0.832	0.0286352	0.11241
Q15181	Inorganic pyrophosphatase	PPA1	32.66	1764300000	1878000000	1999500000	1769000000	1919600000	1933800000	0.93131	0.88931	0.91146	0.911	0.0290305	0.112824
P50993	Sodium/potassium-transporting ATPase subunit alpha-2	ATP1A2	112.26	774390000	642800000	1259200000	517730000	461030000	862110000	1.3625	1.3816	1.2196	1.321	0.0291087	0.112987
P84090	Enhancer of rudimentary homolog	ERH	12.259	414130000	539540000	563920000	373250000	497570000	474750000	1.0399	1.0639	1.0651	1.056	0.0291626	0.113055
P46952	3-hydroxyanthranilate 3,4-dioxygenase	HAAO	32.556	46723000	60205000	89053000	32288000	34389000	53258000	1.2599	1.4199	1.465	1.382	0.0293703	0.113718
P09651	Heterogeneous nuclear ribonucleoprotein A1	HNRNPA1	38.746	3706300000	4413200000	5160500000	3335000000	3744700000	4871300000	1.1259	1.1338	1.0795	1.113	0.0294869	0.113887
P23396	40S ribosomal protein S3	RPS3	26.688	2835600000	3037100000	4526200000	2046200000	2043100000	2948600000	1.2539	1.3107	1.442	1.336	0.0294822	0.11401
Q9NRG7	Epimerase family protein SDR39U1	SDR39U1	34.747	234790000	145660000	122790000	357690000	164000000	340170000	0.55722	0.65295	0.49105	0.567	0.0295628	0.114038
Q03154	Aminoacylase-1	ACY1	45.884	199610000	98186000	165200000	251640000	129820000	230590000	0.5962	0.7258	0.6848	0.669	0.0296851	0.114369
Q07812	Apoptosis regulator BAX	BAX	21.184	85608000	91563000	131560000	84435000	95172000	125380000	1.1375	1.1307	1.0817	1.117	0.029767	0.114401
Q6UXB8	Peptidase inhibitor 16	PI16	49.471	165130000	163630000	249540000	66783000	77444000	127780000	1.629	2.2472	2.1043	1.994	0.0298059	0.114409
P52272	Heterogeneous nuclear ribonucleoprotein M	HNRNPM	77.515	1885600000	1787900000	1912500000	1616900000	1468600000	1765300000	1.0668	1.1145	1.0976	1.093	0.0299008	0.114491
Q96HS1	Serine/threonine-protein phosphatase PGAM5, mitochondrial	PGAM5	32.004	75870000	103320000	38312000	80266000	115490000	23256000	0.76909	0.78213		0.776	0.029759	0.114512
P51398	28S ribosomal protein S29, mitochondrial	DAP3	45.566	383980000	298610000	414210000	405770000	335020000	432710000	0.74338	0.67899	0.79066	0.738	0.0298867	0.114578
P02775	Platelet basic protein	PPBP	13.894	156250000	147060000	259670000	106360000	101470000	157170000	1.3869	1.2628	1.4795	1.376	0.0300654	0.114839
P07451	Carbonic anhydrase 3	CA3	29.557	1635900000	1802700000	3128200000	1101100000	1107800000	2130100000	1.2415	1.3639	1.438	1.348	0.0300573	0.114949
Q9H9B4	Sideroflexin-1	SFXN1	35.619	806350000	974520000	989810000	722100000	844110000	903720000	1.0742	1.1279	1.1095	1.104	0.0302391	0.115078
P80748	Immunoglobulin lambda variable 3-21	IGLV3-21	12.446	316650000	378750000	394530000	246420000	307150000	358690000	0.81646	0.84812	0.76313	0.809	0.0302088	0.115104
Q13228	Methanethiol oxidase	SELENBP1	52.39	4567500000	4380100000	6374400000	4871900000	4423100000	6711400000	0.8955	0.83089	0.85889	0.862	0.0301832	0.115147
P24539	ATP synthase F(0) complex subunit B1, mitochondrial	ATP5F1	28.908	2936300000	7128100000	5653500000	4023100000	8622600000	7136500000	0.80902	0.86041	0.87568	0.848	0.0303058	0.115192
P28482	Mitogen-activated protein kinase 1	MAPK1	41.389	863290000	790230000	1534800000	552630000	553710000	965140000	1.356	1.1982	1.2894	1.281	0.0304027	0.115278
Q6P587	Acylpyruvase FAHD1, mitochondrial	FAHD1	24.843	401390000	297670000	444940000	546590000	398070000	610160000	0.85947	0.79034	0.77773	0.809	0.0303808	0.115336
P42677	40S ribosomal protein S27	RPS27	9.461	153460000	191480000	202920000	135650000	158440000	156510000	1.0937	1.0872	1.1395	1.107	0.0304603	0.115356
O15498	Synaptobrevin homolog YKT6	YKT6	22.417	115120000	122220000	182570000	115830000	139870000	183640000	0.87543	0.81765	0.8755	0.856	0.0305965	0.115591
P09525	Annexin A4	ANXA4	35.882	1884900000	2370800000	3295700000	1063700000	1640700000	2152100000	1.4679	1.2628	1.4485	1.393	0.030561	0.115597
Q9BV57	1,2-dihydroxy-3-keto-5-methylthiopentene dioxygenase	ADI1	21.498	114900000	126550000	243700000	115460000	126820000	236450000	0.90462	0.85526	0.89883	0.886	0.0306892	0.1158
P16083	Ribosyldihydronicotinamide dehydrogenase [quinone]	NQO2	25.918	163570000	319310000	266310000	133160000	224440000	178850000	1.1993	1.2843	1.3587	1.281	0.0307476	0.115881
O60504	Vinexin	SORBS3	75.34	465480000	292550000	715100000	301450000	216590000	405290000	1.5244	1.3183	1.5904	1.478	0.0307959	0.115922
Q01449	Myosin regulatory light chain 2, atrial isoform	MYL7	19.448	121410000000	128490000000	163010000000	111490000000	124640000000	137140000000	0.80551	0.82443	0.73481	0.788	0.0308828	0.116109
Q13347	Eukaryotic translation initiation factor 3 subunit I	EIF3I	36.501	682380000	486400000	720490000	434550000	357860000	569360000	1.3043	1.4328	1.565	1.434	0.030946	0.116206
O43772	Mitochondrial carnitine/acylcarnitine carrier protein	SLC25A20	32.943	935900000	929240000	1275800000	627060000	620020000	915580000	1.1465	1.1911	1.1098	1.149	0.0310845	0.116305
O14683	Tumor protein p53-inducible protein 11	TP53I11	21.054	178550000	111760000	126510000	299100000	269280000	367510000	0.55775	0.37617	0.40343	0.446	0.0310773	0.116418
P24043	Laminin subunit alpha-2	LAMA2	343.9	12767000000	12551000000	17355000000	12463000000	12378000000	16977000000	0.92453	0.94882	0.91498	0.929	0.0310623	0.116502
P36959	GMP reductase 1	GMPR	37.418	144880000	216530000	253750000	162270000	215230000	277910000	0.74621	0.81083	0.83491	0.797	0.0312336	0.116583
Q16881	Thioredoxin reductase 1, cytoplasmic	TXNRD1	70.905	999940000	1051000000	1907200000	837960000	849890000	1501500000	1.1441	1.0827	1.1259	1.118	0.0312139	0.116649
Q9UBQ5	Eukaryotic translation initiation factor 3 subunit K	EIF3K	25.059	568870000	516860000	926270000	504850000	523960000	825500000	0.96349	0.97806	0.96588	0.969	0.0313658	0.116657
P03950	Angiogenin	ANG	16.55	269570000	268200000	527140000	157460000	143810000	1876600000	1.5895	1.7782	1.4051	1.591	0.0312936	0.116667
P52758	2-iminobutanoate/2-iminopropanoate deaminase	RIDA	14.494	667050000	556830000	680250000	781350000	616510000	702130000	0.83148	0.73684	0.79691	0.788	0.031359	0.116771
P23946	Chymase	CMA1	27.324	523460000	859280000	941590000	337120000	594880000	644180000	1.2084	1.1323	1.234	1.192	0.0314407	0.116796
P01011	Alpha-1-antichymotrypsin	SERPINA3	47.65	8438700000	7711600000	8790400000	6276300000	6120700000	7281400000	1.2109	1.1199	1.1627	1.165	0.0315729	0.117147
Q9Y3E1	Hepatoma-derived growth factor-related protein 3	HDGFL3	22.619	264060000	298180000	422130000	185730000	201730000	344220000	1.4599	1.709	1.3933	1.521	0.0316292	0.117216
O00429	Dynamin-1-like protein	DNM1L	81.876	2356100000	2668800000	3184800000	2615600000	2759000000	3555600000	0.82143	0.88584	0.81859	0.842	0.0317901	0.117672
O95425	Supervillin	SVIL	247.74	2599400000	2672700000	3328700000	2178600000	2248100000	3071300000	1.0764	1.1245	1.1312	1.111	0.031916	0.117998
Q9Y5J7	Mitochondrial import inner membrane translocase subunit Tim9	TIMM9	10.378	662940000	846030000	783360000	691180000	951040000	794660000	0.84077	0.75303	0.81681	0.804	0.03217	0.118656
O60763	General vesicular transport factor p115	USO1	107.89	2304100000	2331400000	3075500000	2117500000	2401700000	2776100000	0.94098	0.90097	0.91532	0.919	0.0322164	0.118686
O43741	5'-AMP-activated protein kinase subunit beta-2	PRKAB2	30.302	171330000	140540000	244070000	286870000	276680000	334030000	0.67144	0.54875	0.67929	0.633	0.0321513	0.118727
Q15056	Eukaryotic translation initiation factor 4H	EIF4H	27.385	707030000	657010000	1012400000	713110000	664750000	1047100000	0.79442	0.86715	0.85174	0.838	0.0322692	0.11874
P26038	Moesin	MSN	67.819	10074000000	10830000000	15480000000	7499600000	8113800000	11874000000	1.1216	1.1561	1.0888	1.122	0.0323799	0.119006
P62913	60S ribosomal protein L11	RPL11	20.252	265160000	695830000	995520000	275810000	649570000	783380000	0.82277	0.89167	0.8591	0.858	0.0325475	0.119482
Q9HB90	Ras-related GTP-binding protein C	RRAGC	44.223	112840000	127570000	128340000	86303000	108940000	104230000	1.1132	1.0655	1.0848	1.088	0.0326521	0.119724
Q9HB40	Retinoid-inducible serine carboxypeptidase	SCPEP1	50.83	55872000	83741000	97333000	35999000	52365000	51509000	1.2953	1.4793	1.2856	1.353	0.0328184	0.120193
O60610	Protein diaphanous homolog 1	DIAPH1	141.35	71931000	59620000	118310000	42673000	32644000	83763000	1.3241	1.1956	1.2057	1.242	0.0328827	0.120286
O75083	WD repeat-containing protein 1	WDR1	66.193	13592000000	14490000000	21346000000	13995000000	14864000000	22396000000	0.94262	0.94449	0.96547	0.951	0.0330094	0.120326
O75340	Programmed cell death protein 6	PDCD6	21.868	257740000	245390000	330660000	178950000	162730000	208500000	1.6564	1.4922	1.9641	1.704	0.0329775	0.120351
Q13561	Dynactin subunit 2	DCTN2	44.23	3166200000	3206100000	3351800000	2425500000	2463300000	2669200000	1.1797	1.3073	1.2042	1.23	0.0329731	0.120476
Q8WVV4	Protein POF1B	POF1B	68.064	483580000	400680000	528630000	497710000	468900000	605100000	0.8626	0.80243	0.87157	0.846	0.0339201	0.120954
Q9UGT4	Sushi domain-containing protein 2	SUSD2	90.207	335240000	375400000	463370000	167410000	218760000	252240000	1.8226	1.4956	1.4554	1.591	0.0339179	0.121085
Q14247	Src substrate cortactin	CTTN	61.585	1809700000	1821100000	2594900000	1196900000	1437900000	1471600000	1.4741	1.2597	1.3297	1.355	0.0333718	0.121221
O96008	Mitochondrial import receptor subunit TOM40 homolog	TOMM40	37.893	367990000	403510000	733230000	540590000	544350000	977450000	0.8445	0.74739	0.76492	0.786	0.0339173	0.121222
O76094	Signal recognition particle subunit SRP72	SRP72	74.605	117470000	70326000	116940000	94636000	69915000	102000000	1.149	1.1989	1.2675	1.205	0.0333541	0.121298
Q00059	Transcription factor A, mitochondrial	TFAM	29.096	931200000	737790000	858930000	1093600000	840780000	1145000000	0.90584	0.84725	0.8487	0.867	0.0337899	0.121324
Q9NS69	Mitochondrial import receptor subunit TOM22 homolog	TOMM22	15.521	118830000	20198000	95735000	133370000	47361000	105810000	0.84458	0.78689	0.86455	0.832	0.0334425	0.121336
P15090	Fatty acid-binding protein, adipocyte	FABP4	14.719	14305000000	10619000000	19990000000	10224000000	10353000000	13919000000	1.26	1.2432	1.1446	1.216	0.0339133	0.121347
Q8NFU3	Thiosulfate:glutathione sulfurtransferase	TSTD1	12.53	779360000	681730000	1098700000	719040000	575810000	1077700000	1.0548	1.0466	1.0781	1.06	0.0333337	0.121366
Q9UHB6	LIM domain and actin-binding protein 1	LIMA1	85.225	59367000	155940000	194580000	47058000	123640000	270200000	1.2933	1.3474	1.1869	1.276	0.0338925	0.121412
P04632	Calpain small subunit 1	CAPNS1	28.315	2107200000	1694100000	2708700000	1443600000	1232300000	2017000000	1.3767	1.3073	1.2016	1.295	0.0338628	0.121446
Q9UJ70	N-acetyl-D-glucosamine kinase	NAGK	37.375	857240000	1107100000	1488400000	657080000	957550000	1266600000	1.1827	1.1548	1.1013	1.146	0.033785	0.121447
P61313	60S ribosomal protein L15	RPL15	24.146	608020000	588520000	1319800000	449940000	446910000	885100000	1.5032	1.3182	1.6163	1.479	0.0336858	0.121511
Q9NSE4	Isoleucine--tRNA ligase, mitochondrial	IARS2	113.79	4449800000	4163200000	6002600000	4448400000	4771800000	6298400000	0.85797	0.9142	0.86546	0.879	0.0337322	0.121537
Q4VC31	Coiled-coil domain-containing protein 58	CCDC58	16.62	324850000	310590000	517020000	442070000	440830000	671640000	0.74522	0.63456	0.74449	0.708	0.0335787	0.121547
P61088	Ubiquitin-conjugating enzyme E2 N	UBE2N	17.138	2677600000	3595900000	2794200000	2563900000	3080500000	2883300000	0.86059	0.8556	0.91215	0.876	0.0337847	0.121586
Q15717	ELAV-like protein 1	ELAVL1	36.091	461300000	500780000	553820000	410700000	444360000	532130000	0.92905	0.88174	0.8891	0.9	0.0335549	0.121602
Q9P0J1	[Pyruvate dehydrogenase [acetyl-transferring]]-phosphatase 1, mitochondrial	PDP1	61.053	1080700000	1811400000	1995400000	1311200000	1905100000	2118700000	0.93512	0.89002	0.90452	0.91	0.0336757	0.121615
Q9BR76	Coronin-1B	CORO1B	54.234	379060000	215590000	516290000	234750000	133470000	344770000	1.316	1.5855	1.5742	1.492	0.0336725	0.121745
Q14031	Collagen alpha-6(IV) chain	COL4A6	163.8	84978000	113400000	587740000	36609000	62331000	182200000	2.0622	1.9577	2.9429	2.321	0.0343107	0.122207
P30044	Peroxiredoxin-5, mitochondrial	PRDX5	22.086	6106800000	6985600000	5241100000	7004300000	8646200000	6759500000	0.77703	0.79779	0.69152	0.755	0.0344328	0.122502
P26640	Valine--tRNA ligase	VARS	140.47	732760000	1048600000	1162100000	625140000	889400000	980920000	1.061	1.0422	1.075	1.059	0.034556	0.12266
P35580	Myosin-10	MYH10	229	9493300000	10732000000	14683000000	8073500000	10791000000	12746000000	1.039	1.0632	1.0684	1.057	0.0345239	0.122686
Q9Y6D5	Brefeldin A-inhibited guanine nucleotide-exchange protein 2	ARFGEF2	202.04	28746000	22178000	48953000	30241000	23901000	49634000	0.80741	0.76547	0.85804	0.81	0.0346108	0.122715
Q00325	Phosphate carrier protein, mitochondrial	SLC25A3	40.094	24219000000	27557000000	41232000000	27436000000	31906000000	43529000000	0.91086	0.93912	0.94394	0.931	0.0347089	0.122783
Q8WUM0	Nuclear pore complex protein Nup133	NUP133	128.98	54742000	46389000	124640000	92410000	39037000	119350000	0.94209	0.96339	0.96127	0.956	0.0347895	0.122789
Q9Y3C6	Peptidyl-prolyl cis-trans isomerase-like 1	PPIL1	18.237	664020000	629190000	560900000	598540000	633050000	598150000	0.87783	0.79567	0.8229	0.832	0.0347019	0.122898
P45877	Peptidyl-prolyl cis-trans isomerase C	PPIC	22.763	46886000	50572000	73784000	78659000	103140000	135300000	0.6132	0.75643	0.67212	0.681	0.0347831	0.122905
P15924	Desmoplakin	DSP	331.77	23504000000	24788000000	35496000000	19623000000	22022000000	29514000000	1.0501	1.0474	1.0769	1.058	0.0350533	0.1233
Q9ULA0	Aspartyl aminopeptidase	DNPEP	52.428	969580000	975260000	1443000000	768010000	820150000	1099500000	1.0739	1.1336	1.1083	1.105	0.0351009	0.123328
P00167	Cytochrome b5	CYB5A	15.33	1749200000	1923200000	2134400000	1404000000	1610100000	1622300000	1.1606	1.2364	1.2988	1.232	0.0349994	0.12339
O95298	NADH dehydrogenase [ubiquinone] 1 subunit C2	NDUFC2	14.187	4633200000	4818000000	4235400000	5036500000	5376700000	4766300000	0.76748	0.8463	0.84145	0.818	0.0351582	0.123391
P23526	Adenosylhomocysteinase	AHCY	47.716	2203400000	2795100000	3731000000	2391600000	2625100000	3762600000	0.90424	0.84837	0.8405	0.864	0.0350528	0.123438
Q15185	Prostaglandin E synthase 3	PTGES3	18.697	910700000	980340000	1515700000	607150000	610730000	868470000	1.1671	1.3118	1.2727	1.251	0.0352576	0.1236
P49419	Alpha-aminoadipic semialdehyde dehydrogenase	ALDH7A1	58.486	2556600000	3202000000	4044400000	3363200000	4448600000	5107700000	0.81696	0.77757	0.86684	0.82	0.0354507	0.12372
Q14257	Reticulocalbin-2	RCN2	36.876	75804000	64326000	150930000	75140000	48944000	114730000	1.1324	1.2141	1.2451	1.197	0.0356118	0.123727
Q9UKU9	Angiopoietin-related protein 2	ANGPTL2	57.104	140970000	72464000	180840000	55865000	19577000	66187000	2.2339	3.4477	2.1775	2.62	0.0357364	0.123746
Q92736	Ryanodine receptor 2	RYR2	564.56	10418000000	12153000000	16521000000	8969300000	9926700000	13247000000	0.94079	0.932	0.96095	0.945	0.0356601	0.123757
Q9H3P7	Golgi resident protein GCP60	ACBD3	60.593	238910000	182070000	374290000	193600000	146980000	262660000	1.1827	1.344	1.2672	1.265	0.0355858	0.123775
Q13098	COP9 signalosome complex subunit 1	GPS1	55.536	371480000	486600000	624660000	329080000	542660000	689150000	0.818	0.85505	0.76286	0.812	0.035716	0.123813
Q14BN4	Sarcolemmal membrane-associated protein	SLMAP	95.197	5477400000	5860700000	8182300000	6039700000	6538300000	8875500000	0.79349	0.81273	0.87663	0.828	0.0354458	0.123842
P60866	40S ribosomal protein S20	RPS20	13.373	1994700000	1774900000	2390000000	1499400000	1448700000	1854600000	1.0485	1.0467	1.0755	1.057	0.0358044	0.123844
Q7Z4H8	KDEL motif-containing protein 2	KDELC2	58.572	92655000	229450000	356520000	67796000	168590000	257120000	1.3052	1.2008	1.3816	1.296	0.0355291	0.123854
O75531	Barrier-to-autointegration factor	BANF1	10.058	1734400000	2105900000	2288800000	1204000000	1668600000	1864900000	1.0507	1.087	1.0609	1.066	0.0354143	0.123871
P63104	14-3-3 protein zeta/delta	YWHAZ	27.745	7366900000	14801000000	22109000000	4974400000	12358000000	18856000000	1.1681	1.1734	1.0976	1.146	0.0355766	0.123882
Q06828	Fibromodulin	FMOD	43.178	1326300000	1169300000	2214800000	1041800000	910690000	1279200000	1.3262	1.2237	1.4257	1.325	0.0353832	0.123901
P00491	Purine nucleoside phosphorylase	PNP	32.118	160810000	265810000	220730000	125830000	208760000	152940000	1.3419	1.2691	1.1806	1.264	0.0359932	0.124358
P0CW20	LIM and senescent cell antigen-like-containing domain protein 4	LIMS4	13.251	79569000	108940000	139350000	60588000	107360000	128670000		0.83153	0.84344	0.837	0.0360533	0.124428
Q9NZN4	EH domain-containing protein 2	EHD2	61.161	17157000000	9904800000	16947000000	12531000000	7485600000	12811000000	1.3292	1.2456	1.1758	1.25	0.0361141	0.1245
Q9UDX5	Mitochondrial fission process protein 1	MTFP1	18.01	116590000	111850000	129650000	130850000	114280000	155090000	0.87971	0.81498	0.79732	0.831	0.036273	0.124909
P10253	Lysosomal alpha-glucosidase	GAA	105.32	623000000	371130000	759030000	556120000	331620000	702110000	0.93926	0.89455	0.91301	0.916	0.03633	0.124967
Q9Y5S9	RNA-binding protein 8A	RBM8A	19.889	45340000	40126000	86262000	52833000	45367000	82666000	0.73981		0.75742	0.749	0.0365268	0.125505
P43034	Platelet-activating factor acetylhydrolase IB subunit alpha	PAFAH1B1	46.637	2602900000	2696100000	3883500000	2136400000	2060100000	3168600000	1.0731	1.0544	1.0976	1.075	0.0367185	0.125886
Q99729	Heterogeneous nuclear ribonucleoprotein A/B	HNRNPAB	36.224	256480000	272130000	399070000	227980000	235600000	338520000	1.0727	1.0413	1.0526	1.056	0.0366964	0.125949
P20674	Cytochrome c oxidase subunit 5A, mitochondrial	COX5A	16.762	2130200000	778840000	2700000000	3184800000	1028000000	4190100000	0.51401	0.42363	0.61565	0.518	0.0368103	0.126062
Q8WXI4	Acyl-coenzyme A thioesterase 11	ACOT11	68.491	177490000	163820000	189610000	191260000	182900000	197650000	0.71158	0.77176	0.82461	0.769	0.0369408	0.126093
P27487	Dipeptidyl peptidase 4	DPP4	88.278	23125000	11840000	27434000	28918000	15479000	40262000	0.66814		0.6897	0.679	0.0368647	0.12611
P25705	ATP synthase subunit alpha, mitochondrial	ATP5F1A	59.75	128760000000	127940000000	169870000000	138350000000	137850000000	186620000000	0.83369	0.84808	0.90274	0.862	0.037	0.126157
Q9Y3B7	39S ribosomal protein L11, mitochondrial	MRPL11	20.683	40813000	84900000	46913000	46401000	98650000	42216000	0.65018	0.67264		0.661	0.036928	0.126188
Q96CW1	AP-2 complex subunit mu	AP2M1	49.654	657660000	872480000	1443700000	614510000	765870000	980090000	1.4169	1.2253	1.2791	1.307	0.0371986	0.126695
P62760	Visinin-like protein 1	VSNL1	22.142	324320000	355770000	602540000	355150000	388830000	615400000	0.72569	0.75852	0.83637	0.774	0.0372619	0.126772
P11166	Solute carrier family 2, facilitated glucose transporter member 1	SLC2A1	54.083	85484000	130160000	192830000	33582000	71276000	101100000		2.4668	2.6688	2.568	0.0375576	0.127499
P52788	Spermine synthase	SMS	41.268	252210000	400550000	382060000	320140000	505020000	405840000	0.78986	0.68057	0.77792	0.749	0.0375245	0.127526
P50461	Cysteine and glycine-rich protein 3	CSRP3	20.969	55255000000	52748000000	52686000000	36914000000	34925000000	32928000000	1.3643	1.2	1.3759	1.313	0.0378276	0.128276
P02746	Complement C1q subcomponent subunit B	C1QB	26.721	854260000	1007500000	1338800000	648030000	685640000	852600000	1.3989	1.2089	1.3757	1.328	0.0380033	0.128313
P11413	Glucose-6-phosphate 1-dehydrogenase	G6PD	59.256	338130000	333290000	717710000	261570000	217610000	475110000	1.1643	1.3155	1.2722	1.251	0.0379736	0.128351
Q13162	Peroxiredoxin-4	PRDX4	30.54	1418900000	1724100000	2341600000	1272700000	1404400000	1956800000	1.0709	1.1299	1.1202	1.107	0.0380595	0.128363
Q96CX2	BTB/POZ domain-containing protein KCTD12	KCTD12	35.7	770990000	1020400000	1733200000	581070000	738120000	1392600000	1.1797	1.2438	1.1305	1.185	0.0379492	0.128409
Q8IXI2	Mitochondrial Rho GTPase 1	RHOT1	70.783	262490000	390090000	305360000	296450000	454860000	327340000	0.76253	0.82002	0.857	0.813	0.0379437	0.12853
Q9BZL4	Protein phosphatase 1 regulatory subunit 12C	PPP1R12C	84.88	280510000	382350000	661130000	142460000	214040000	348340000	1.7593	1.4457	1.9496	1.718	0.0382142	0.128745
O94901	SUN domain-containing protein 1	SUN1	90.063	510770000	585080000	869920000	530280000	609960000	879820000	0.90793	0.83946	0.85845	0.869	0.0384581	0.12887
P08123	Collagen alpha-2(I) chain	COL1A2	129.31	2783200000	2816800000	4212100000	1907400000	2179600000	2999000000	1.1409	1.2695	1.2143	1.208	0.0383141	0.128943
Q14318	Peptidyl-prolyl cis-trans isomerase FKBP8	FKBP8	44.561	138070000	234810000	294810000	119850000	197050000	263230000	1.0688	1.097	1.0543	1.073	0.0384063	0.128974
P55809	Succinyl-CoA:3-ketoacid coenzyme A transferase 1, mitochondrial	OXCT1	56.157	24124000000	20789000000	34913000000	20755000000	17466000000	31600000000	1.1254	1.0758	1.0783	1.093	0.038449	0.128978
Q9Y5X1	Sorting nexin-9	SNX9	66.591	388500000	328970000	302980000	368490000	277940000	273960000	1.3276	1.1798	1.2161	1.241	0.0383925	0.129067
Q06323	Proteasome activator complex subunit 1	PSME1	28.723	2146200000	2114600000	3194800000	1760100000	1726400000	2550000000	1.0596	1.0816	1.0452	1.062	0.0386306	0.12917
P51570	Galactokinase	GALK1	42.272	102890000	184290000	364700000	128960000	241500000	437420000	0.61697	0.7577	0.71069	0.695	0.0386062	0.129227
P0DOY3	Immunoglobulin lambda constant 3	IGLC3	11.265	497270000	665620000	764380000	261390000	401040000	413470000	1.6348	1.3143	1.4571	1.469	0.0387902	0.129564
P02763	Alpha-1-acid glycoprotein 1	ORM1	23.511	3892000000	4356300000	4542900000	3047400000	3483800000	3761300000	1.1233	1.197	1.2359	1.185	0.0388601	0.129659
Q8WVM8	Sec1 family domain-containing protein 1	SCFD1	72.379	273120000	369510000	393120000	234540000	400870000	435860000	0.88918	0.81748	0.87101	0.859	0.0389459	0.129806
O95834	Echinoderm microtubule-associated protein-like 2	EML2	70.678	1378200000	1546300000	2096400000	1191000000	1394500000	1692600000	0.9582	0.96691	0.97675	0.967	0.0390915	0.130152
P30042	ES1 protein homolog, mitochondrial	C21orf33	28.17	9167800000	8224000000	10659000000	8968000000	8650000000	10253000000	0.85578	0.86786	0.91757	0.88	0.0391798	0.130306
P29218	Inositol monophosphatase 1	IMPA1	30.188	1719300000	1965900000	2579700000	1873500000	2174400000	2680400000	0.83101	0.77158	0.86306	0.822	0.0393095	0.13032
Q9NPJ3	Acyl-coenzyme A thioesterase 13	ACOT13	14.96	1416700000	1327200000	1918700000	1920400000	2063100000	2615800000	0.6691	0.78509	0.64569	0.7	0.039283	0.130371
P21912	Succinate dehydrogenase [ubiquinone] iron-sulfur subunit, mitochondrial	SDHB	31.629	5537100000	4109500000	6625700000	6227800000	4323300000	7623600000	0.83585	0.7227	0.74284	0.767	0.0393909	0.130451
Q8NBS9	Thioredoxin domain-containing protein 5	TXNDC5	47.628	2421400000	2747200000	3167200000	1968500000	1960400000	2544500000	1.101	1.1921	1.1643	1.152	0.0392734	0.130478
Q9NPF4	Probable tRNA N6-adenosine threonylcarbamoyltransferase	OSGEP	36.426	50502000	59669000	120060000	42229000	41188000	91036000	1.1141	1.2051	1.2116	1.177	0.0394564	0.130529
Q9BXN1	Asporin	ASPN	43.417	1105400000	1341800000	1089400000	1166800000	1283200000	1052900000	0.9209	0.95185	0.9476	0.94	0.0395474	0.130691
Q6NUM9	All-trans-retinol 13,14-reductase	RETSAT	66.819	73042000	108070000	135560000	73316000	134460000	173830000	0.79498	0.73455	0.84259	0.791	0.039918	0.131636
O75475	PC4 and SFRS1-interacting protein	PSIP1	60.103	148720000	158300000	60010000	103180000	108180000	54971000	1.0963	1.1821	1.1663	1.148	0.0400515	0.131658
O95870	Protein ABHD16A	ABHD16A	63.243	145140000	164600000	189840000	131520000	172840000	158620000	0.86442	0.84102	0.91013	0.872	0.0398881	0.131677
P11940	Polyadenylate-binding protein 1	PABPC1	70.67	220490000	253900000	293670000	188090000	196540000	193490000	1.2331	1.141	1.1375	1.171	0.0400158	0.13168
P42892	Endothelin-converting enzyme 1	ECE1	87.163	194780000	177990000	169610000	102100000	101250000	101890000	1.6717	1.3889	1.3657	1.475	0.0399884	0.131729
Q9H3S7	Tyrosine-protein phosphatase non-receptor type 23	PTPN23	178.97	246390000	239000000	349300000	30606000	51155000	78955000	3.2359	2.081	2.0679	2.462	0.0401958	0.131993
O75915	PRA1 family protein 3	ARL6IP5	21.614	2883400000	1693700000	3347400000	2160500000	1778600000	4746800000	0.94043	0.89609	0.89853	0.912	0.0402587	0.132061
O14958	Calsequestrin-2	CASQ2	46.435	23357000000	25814000000	32520000000	24276000000	27826000000	37301000000	0.94835	0.91503	0.90776	0.924	0.0403213	0.132127
P35749	Myosin-11	MYH11	227.34	21129000000	22044000000	30741000000	20380000000	20714000000	28918000000	0.93648	0.96356	0.9549	0.952	0.0404848	0.132384
Q15327	Ankyrin repeat domain-containing protein 1	ANKRD1	36.251	2703100000	2767100000	3355200000	2790800000	2629400000	3290800000	0.875	0.86879	0.92531	0.89	0.0406913	0.132502
P07357	Complement component C8 alpha chain	C8A	65.163	868790000	1160300000	872970000	592220000	764380000	695040000	1.1941	1.3874	1.3002	1.294	0.040651	0.13251
Q9Y2S6	Translation machinery-associated protein 7	TMA7	7.0662	257640000	244560000	333760000	217250000	196310000	285280000	1.0405	1.0265	1.0495	1.039	0.0404809	0.13251
P61081	NEDD8-conjugating enzyme Ubc12	UBE2M	20.9	344430000	399730000	316240000	259370000	277430000	236020000	1.2906	1.1574	1.1912	1.213	0.040571	0.132526
Q6YN16	Hydroxysteroid dehydrogenase-like protein 2	HSDL2	45.394	4688200000	4820900000	6069600000	3419100000	4028800000	4863900000	1.1472	1.198	1.104	1.15	0.0406484	0.13264
O15126	Secretory carrier-associated membrane protein 1	SCAMP1	37.92	192780000	226430000	208130000	164820000	238260000	209840000	0.78788	0.87739	0.79963	0.822	0.0409041	0.13264
P13489	Ribonuclease inhibitor	RNH1	49.973	4675900000	4439600000	8808000000	3773200000	3739600000	6310000000	1.2057	1.1097	1.1444	1.153	0.0409543	0.132665
Q99460	26S proteasome non-ATPase regulatory subunit 1	PSMD1	105.84	2326700000	1696700000	2412800000	2376900000	1390200000	2035400000	1.136	1.0743	1.0943	1.102	0.0408785	0.132695
P82932	28S ribosomal protein S6, mitochondrial	MRPS6	14.226	134980000	93196000	185390000	166450000	127020000	231440000	0.80434	0.87666	0.78433	0.822	0.0410142	0.132721
Q99643	Succinate dehydrogenase cytochrome b560 subunit, mitochondrial	SDHC	18.61	221210000	226510000	69329000	248570000	211800000	60964000	0.8685	0.8792		0.874	0.0408152	0.132767
Q13126	S-methyl-5'-thioadenosine phosphorylase	MTAP	31.236	745140000	588340000	945700000	800100000	591920000	903540000	0.85669	0.91765	0.86066	0.878	0.0408752	0.132823
Q9NP98	Myozenin-1	MYOZ1	31.744	263380000	408510000	635750000	89178000	172420000	317760000	1.3543	1.7566	1.6182	1.576	0.0411042	0.132874
P05091	Aldehyde dehydrogenase, mitochondrial	ALDH2	56.381	13349000000	16583000000	20631000000	11391000000	13620000000	17369000000	1.1083	1.0571	1.0845	1.083	0.0412792	0.133301
Q9H7C9	Mth938 domain-containing protein	AAMDC	13.332	915970000	772180000	781020000	1245600000	1112300000	1108300000	0.71294	0.81086	0.67722	0.734	0.0413299	0.133326
Q15746	Myosin light chain kinase, smooth muscle	MYLK	210.71	777630000	824650000	1793000000	676860000	925810000	1639800000	1.0932	1.1684	1.1112	1.124	0.0413891	0.133379
Q08380	Galectin-3-binding protein	LGALS3BP	65.33	2035300000	1871800000	2747400000	2226400000	2148400000	2998300000	0.82702	0.89181	0.88698	0.869	0.0414866	0.133555
P39023	60S ribosomal protein L3	RPL3	46.108	579490000	560250000	805210000	399650000	434290000	623590000	1.4246	1.2225	1.4376	1.362	0.0415636	0.133665
Q9NZU5	LIM and cysteine-rich domains protein 1	LMCD1	40.832	891640000	819610000	1270700000	600310000	542830000	919180000	1.1966	1.1248	1.2455	1.189	0.0417021	0.133972
O00560	Syntenin-1	SDCBP	32.444	416720000	393450000	460910000	258910000	242560000	296830000	1.3034	1.6022	1.6113	1.506	0.0418448	0.134292
Q8N0X7	Spartin	SPART	72.832	95481000	194640000	196180000	77195000	147310000	110200000	1.1828	1.3199	1.3676	1.29	0.0419952	0.134359
P22692	Insulin-like growth factor-binding protein 4	IGFBP4	27.934	112370000	167220000		30569000	43797000		3.2285	2.9083		3.068	0.0419279	0.13442
P56378	6.8 kDa mitochondrial proteolipid	MP68	6.662	130690000	714840000	631950000	123130000	743380000	639650000		0.86001	0.8474	0.854	0.0419713	0.13442
Q13185	Chromobox protein homolog 3	CBX3	20.811	609640000	700800000	833420000	556070000	632010000	749520000	1.0706	1.1171	1.0701	1.086	0.0422132	0.134917
Q96MM6	Heat shock 70 kDa protein 12B	HSPA12B	75.687	210900000	233450000	377080000	194460000	176810000	353610000	0.92125	0.87643	0.85717	0.885	0.0424251	0.13504
Q9Y371	Endophilin-B1	SH3GLB1	40.796	537960000	722640000	903460000	577310000	687600000	912870000	0.79944	0.86131	0.87982	0.847	0.0424792	0.135074
Q96RP9	Elongation factor G, mitochondrial	GFM1	83.471	925010000	861970000	1146800000	924910000	928950000	1189900000	0.90735	0.84774	0.83463	0.863	0.0423593	0.135107
P09455	Retinol-binding protein 1	RBP1	15.85	104630000	145210000	112320000	109870000	147730000	130340000	0.85559	0.85764	0.77707	0.83	0.04232	0.13512
P06454	Prothymosin alpha	PTMA	12.203	61272000	61448000	65122000	44077000	48588000	49702000	1.2893	1.145	1.2277	1.221	0.0424203	0.135163
Q5HYK3	2-methoxy-6-polyprenyl-1,4-benzoquinol methylase, mitochondrial	COQ5	37.14	897460000	1063100000	788450000	859550000	919700000	845220000	0.89902	0.91857	0.85822	0.892	0.0428755	0.13578
Q68CZ2	Tensin-3	TNS3	155.26	217430000	132500000	197890000	220170000	163570000	222890000	0.91392	0.87506	0.92724	0.905	0.0428168	0.13587
Q9Y2Q9	28S ribosomal protein S28, mitochondrial	MRPS28	20.843		24679000	42121000		53972000	60167000		0.55808	0.58851	0.573	0.0428654	0.135886
Q96BW5	Phosphotriesterase-related protein	PTER	39.017	102330000	58791000	170660000	147990000	118290000	243660000	0.58182	0.58448	0.41419	0.527	0.0427924	0.135931
P11142	Heat shock cognate 71 kDa protein	HSPA8	70.897	32743000000	42402000000	56808000000	28404000000	35140000000	48359000000	1.1087	1.1053	1.0579	1.091	0.0430252	0.136115
P22570	NADPH:adrenodoxin oxidoreductase, mitochondrial	FDXR	53.836	103810000	63695000	171400000	153110000	80033000	221230000	0.57766	0.74186	0.58784	0.636	0.0432128	0.13657
O95816	BAG family molecular chaperone regulator 2	BAG2	23.772	578870000	1212800000	1355900000	584200000	997980000	1282100000	0.81063	0.89395	0.82506	0.843	0.0432715	0.136617
Q96Q11	CCA tRNA nucleotidyltransferase 1, mitochondrial	TRNT1	50.127	13425000	14524000	82843000	18891000	12406000	84806000	0.68331		0.65741	0.67	0.043405	0.136899
Q9UI12	V-type proton ATPase subunit H	ATP6V1H	55.882	92454000	156820000	117870000	87071000	146590000	147300000	0.80197	0.87907	0.86865	0.85	0.0435911	0.137347
Q14515	SPARC-like protein 1	SPARCL1	75.207	214760000	201460000	294950000	150320000	138780000	174900000	1.4641	1.2439	1.2828	1.33	0.0438065	0.137886
O75947	ATP synthase subunit d, mitochondrial	ATP5H	18.491	8525600000	14208000000	12580000000	10960000000	16800000000	14044000000	0.76739	0.86194	0.83766	0.822	0.0441973	0.138
P23246	Splicing factor, proline- and glutamine-rich	SFPQ	76.149	1697200000	1773100000	2431900000	1193400000	1169700000	1818600000	1.1688	1.2705	1.1466	1.195	0.0441779	0.138078
P67936	Tropomyosin alpha-4 chain	TPM4	28.521	2178600000	1452000000	3055800000	1526600000	959240000	2417800000	1.1166	1.1028	1.1855	1.135	0.0439279	0.138129
P12074	Cytochrome c oxidase subunit 6A1, mitochondrial	COX6A1	12.155	1601400000	1754400000	2204300000	1246200000	1485700000	1914300000	1.2226	1.1257	1.2518	1.2	0.0441616	0.138166
P51888	Prolargin	PRELP	43.809	10718000000	10369000000	7568500000	8294000000	7442900000	5357600000	1.1614	1.3148	1.2118	1.229	0.0441266	0.138195
Q9BZZ5	Apoptosis inhibitor 5	API5	59.004	160390000	123010000	120400000	146480000	107780000	114850000	1.1477	1.1521	1.2584	1.186	0.0440143	0.138261
O15372	Eukaryotic translation initiation factor 3 subunit H	EIF3H	39.93	358810000	517330000	630940000	290720000	396890000	489580000	1.3365	1.1987	1.1871	1.241	0.0440751	0.138312
Q05209	Tyrosine-protein phosphatase non-receptor type 12	PTPN12	88.105	3740100	28160000	36820000	2686600	24079000	26824000		1.4294	1.3824	1.406	0.0441253	0.13833
P62837	Ubiquitin-conjugating enzyme E2 D2	UBE2D2	16.735	340990000	405530000	628210000	246760000	268970000	426650000	1.1259	1.2488	1.1775	1.184	0.0446189	0.138483
Q9HB63	Netrin-4	NTN4	70.07	57855000	41719000	138430000	39307000	27605000	78256000	1.3694	1.2113	1.4433	1.341	0.0445801	0.138501
Q14157	Ubiquitin-associated protein 2-like	UBAP2L	114.53	211400000	310520000	534400000	129990000	212010000	360560000	1.3942	1.3023	1.1903	1.296	0.0444979	0.138522
P02792	Ferritin light chain	FTL	20.019	69494000	27980000	75347000	45007000	9028200	42789000	1.5463		1.4841	1.515	0.0444263	0.138576
P62081	40S ribosomal protein S7	RPS7	22.127	474020000	492000000	655620000	315530000	326290000	536380000	1.7877	1.5007	1.373	1.554	0.0445646	0.138591
Q96AC1	Fermitin family homolog 2	FERMT2	77.86	3065900000	2942300000	3376600000	2802000000	2486300000	3257500000	1.097	1.1895	1.1368	1.141	0.0444853	0.138621
O00161	Synaptosomal-associated protein 23	SNAP23	23.354	204560000	142130000	226260000	136750000	86403000	159540000	1.522	1.8799	1.4235	1.608	0.044864	0.138691
Q13619	Cullin-4A	CUL4A	87.679	404960000	238770000	681020000	449820000	265330000	706640000	0.85686	0.76869	0.84849	0.825	0.0447533	0.138762
P26022	Pentraxin-related protein PTX3	PTX3	41.975	76764000	114600000	173750000	128870000	190660000	280090000	0.43292	0.64649	0.50724	0.529	0.044944	0.1388
P19634	Sodium/hydrogen exchanger 1	SLC9A1	90.762	109660000	48747000	126460000	87743000	66541000	122590000	0.67624	0.65828	0.80124	0.712	0.0448589	0.138813
Q02252	Methylmalonate-semialdehyde dehydrogenase [acylating], mitochondrial	ALDH6A1	57.839	8122800000	7547200000	12531000000	6851900000	6699100000	10123000000	1.1396	1.0884	1.0773	1.102	0.0448162	0.138819
P13797	Plastin-3	PLS3	70.81	3063600000	2076600000	3266900000	1921800000	1403400000	2258600000	1.2654	1.1759	1.3615	1.268	0.0452133	0.139355
P14317	Hematopoietic lineage cell-specific protein	HCLS1	54.013	142130000	195600000	254100000	93733000	139720000	128560000	1.4698	1.3319	1.7079	1.503	0.045176	0.139378
P0DMV9	Heat shock 70 kDa protein 1B	HSPA1B	70.051	25087000000	23513000000	27578000000	19452000000	19191000000	21963000000	1.0761	1.0403	1.0533	1.057	0.0452762	0.139411
O76003	Glutaredoxin-3	GLRX3	37.432	191750000	200810000	429470000	196180000	241740000	424240000	0.86133	0.82787	0.9065	0.865	0.045588	0.140233
Q8NCN5	Pyruvate dehydrogenase phosphatase regulatory subunit, mitochondrial	PDPR	99.363	608460000	727030000	626150000	689390000	882270000	773310000	0.76727	0.81918	0.68884	0.758	0.0458192	0.140805
Q8WUY1	Protein THEM6	THEM6	23.865	161100000	137640000	291330000	113660000	125070000	280200000	0.92693	0.87654	0.92047	0.908	0.0460581	0.140844
Q9Y2H1	Serine/threonine-protein kinase 38-like	STK38L	54.002	56508000	122420000	170060000	66882000	125840000	209400000	0.7766	0.82012	0.87717	0.825	0.0460164	0.140854
Q32MK0	Myosin light chain kinase 3	MYLK3	88.392	1890700000	2824000000	3012500000	1979900000	2858800000	3305000000	0.91706	0.86431	0.8458	0.876	0.0459726	0.140859
O00159	Unconventional myosin-Ic	MYO1C	121.68	3958900000	4317500000	6122200000	2942600000	3231800000	4736600000	1.2067	1.1057	1.2025	1.172	0.0459413	0.140902
Q9UNE7	E3 ubiquitin-protein ligase CHIP	STUB1	34.856	113640000	286630000	112370000	84159000	228270000	86832000	1.2818	1.1444	1.1852	1.204	0.0461783	0.140934
Q96JB5	CDK5 regulatory subunit-associated protein 3	CDK5RAP3	56.92	160960000	227250000	398350000	129860000	193730000	328070000	1.1147	1.1986	1.115	1.143	0.0461352	0.140941
O75431	Metaxin-2	MTX2	29.763	2320000000	2587400000	3020500000	1888400000	1979600000	2628600000	0.92921	0.86957	0.87638	0.892	0.0462456	0.141002
Q92522	Histone H1x	H1FX	22.487	85471000	125080000	184880000	46535000	58748000	93218000	1.5319	2.2573	2.1284	1.973	0.0459289	0.141003
P02751	Fibronectin	FN1	262.62	14121000000	15195000000	22306000000	11920000000	13106000000	18183000000	1.099	1.1166	1.0584	1.091	0.0463266	0.14111
P62333	26S proteasome regulatory subunit 10B	PSMC6	44.172	894570000	1014500000	1469100000	766870000	942750000	1242300000	0.94328	0.90052	0.93389	0.926	0.0465511	0.141241
Q6ZMP0	Thrombospondin type-1 domain-containing protein 4	THSD4	112.45	478000000	689400000	656040000	318720000	402560000	394990000	1.4004	1.6121	1.2902	1.434	0.0465104	0.141255
O60716	Catenin delta-1	CTNND1	108.17	708800000	738640000	892220000	499810000	673960000	619070000	1.1975	1.1205	1.1085	1.142	0.0464918	0.141337
Q15154	Pericentriolar material 1 protein	PCM1	228.54	28689000	22044000	30762000	40406000	33972000	31174000	0.49203	0.52755		0.51	0.0464469	0.141338
O00391	Sulfhydryl oxidase 1	QSOX1	82.577	121200000	204700000	172310000	68767000	87117000	83868000	1.6241	1.7027	2.3339	1.887	0.0467848	0.141812
P62191	26S proteasome regulatory subunit 4	PSMC1	49.184	608520000	725930000	1243500000	425880000	639790000	1139000000	1.0208	1.0391	1.0268	1.029	0.0470516	0.142344
Q9NUU7	ATP-dependent RNA helicase DDX19A	DDX19A	53.974	407510000	211700000		517140000	212540000		0.87391	0.88572		0.88	0.047098	0.142346
Q49B96	Cytochrome c oxidase assembly protein COX19	COX19	10.394	61800000	77668000	109570000	83969000	131530000	184270000	0.58316	0.68688	0.7497	0.673	0.0470253	0.142402
Q9HBL0	Tensin-1	TNS1	185.7	5431200000	4804100000	6943100000	4675900000	4237900000	5917700000	1.1021	1.0531	1.0702	1.075	0.0473248	0.142616
Q02790	Peptidyl-prolyl cis-trans isomerase FKBP4	FKBP4	51.804	334090000	262680000	481630000	319610000	270590000	469670000	0.86371	0.9039	0.82267	0.863	0.0473207	0.142742
P50583	Bis(5'-nucleosyl)-tetraphosphatase [asymmetrical]	NUDT2	16.829	79871000	137370000	78657000	103230000	142030000	88446000	0.73783	0.81711	0.8471	0.801	0.0475244	0.142803
Q96BS2	Calcineurin B homologous protein 3	TESC	24.75	70832000	58804000	30812000	85348000	95373000	51867000	0.83367	0.72944	0.70128	0.755	0.047317	0.142869
P61604	10 kDa heat shock protein, mitochondrial	HSPE1	10.932	15508000000	13651000000	17609000000	13410000000	12255000000	14675000000	1.0589	1.0735	1.1113	1.081	0.0474573	0.142877
Q969S9	Ribosome-releasing factor 2, mitochondrial	GFM2	86.6	137150000	93926000	98980000	147260000	114820000	116680000	0.77845	0.66267	0.78665	0.743	0.0475156	0.142914
P49753	Acyl-coenzyme A thioesterase 2, mitochondrial	ACOT2	53.218	271460000	259630000	374550000	304740000	320050000	432140000	0.84706	0.78521	0.72486	0.786	0.0476731	0.142973
Q9H832	Ubiquitin-conjugating enzyme E2 Z	UBE2Z	38.21	266820000	272690000	289050000	198560000	196120000	230990000	1.1579	1.1509	1.2727	1.194	0.0476688	0.143098
P61106	Ras-related protein Rab-14	RAB14	23.897	751860000	736320000	1208300000	531510000	542260000	892010000	1.102	1.207	1.1925	1.167	0.0479723	0.143732
O76070	Gamma-synuclein	SNCG	13.331	418700000	515320000	631730000	317640000	334710000	467830000	1.172	1.128	1.256	1.185	0.0482174	0.143775
P26583	High mobility group protein B2	HMGB2	24.033	860880000	805950000	1526000000	747100000	826000000	1327900000	0.92273	0.86321	0.85586	0.881	0.0482642	0.143777
Q14139	Ubiquitin conjugation factor E4 A	UBE4A	122.56	51496000	38837000	72978000	48939000	42022000	100470000	0.68811	0.71036	0.82581	0.741	0.048193	0.14384
P45379	Troponin T, cardiac muscle	TNNT2	35.923	36628000000	42719000000	69240000000	36688000000	40377000000	67001000000	0.51767	0.66701	0.68529	0.623	0.0481522	0.143856
Q5VT79	Annexin A8-like protein 1	ANXA8L1	36.879	13419000	5368000	18747000	21188000	11260000	55718000	0.44297		0.48115	0.462	0.0480609	0.143859
P27918	Properdin	CFP	51.276	123300000	128500000	98320000	59030000	70454000	55012000	1.9647	1.7596	1.4078	1.711	0.0481075	0.14386
Q8NE62	Choline dehydrogenase, mitochondrial	CHDH	65.358	110700000	87262000	207750000	189140000	144730000	254500000	0.44989	0.54465	0.66502	0.553	0.0484461	0.144043
Q16851	UTP--glucose-1-phosphate uridylyltransferase	UGP2	56.94	9466700000	9333700000	15351000000	10407000000	8915300000	14807000000	0.92226	0.89586	0.85655	0.892	0.0484413	0.144166
O75884	Putative hydrolase RBBP9	RBBP9	21	32093000	47697000	30118000	45709000	58433000	46653000	0.68594	0.71296		0.699	0.0485344	0.144168
Q8N0X4	Citramalyl-CoA lyase, mitochondrial	CLYBL	37.359	250040000	230720000	2880900000	424370000	380630000	3486700000	0.44934	0.63352	0.61097	0.565	0.0486045	0.144238
Q5BKX8	Caveolae-associated protein 4	CAVIN4	41.899	639360000	439710000	1421400000	494390000	386830000	984690000	1.1052	1.2046	1.1325	1.147	0.048774	0.144328
Q6UXK5	Leucine-rich repeat neuronal protein 1	LRRN1	80.716		476070000	637130000		439880000	627990000		2.2034	2.0314	2.117	0.048729	0.144333
P30837	Aldehyde dehydrogenase X, mitochondrial	ALDH1B1	57.206	335060000	320480000	501840000	222110000	222460000	286920000	1.3134	1.1746	1.1754	1.221	0.0487046	0.144397
Q15366	Poly(rC)-binding protein 2	PCBP2	38.58	709240000	688700000	1015700000	545720000	552320000	812970000	1.127	1.1175	1.2152	1.153	0.0490422	0.144572
Q5JTB6	Placenta-specific protein 9	PLAC9	10.309	174240000	193140000	259480000	108620000	109400000	170740000	1.5295	1.2995	1.2726	1.367	0.0490902	0.144577
Q9UQ90	Paraplegin	SPG7	88.234	62299000	114090000	145110000	101690000	110590000	165220000	0.76471	0.86762	0.762	0.798	0.0490274	0.144666
P23634	Plasma membrane calcium-transporting ATPase 4	ATP2B4	137.92	1796200000	2182500000	3577800000	1250000000	1604600000	2038200000	1.23	1.1097	1.1887	1.176	0.0489556	0.144728
Q9NUV9	GTPase IMAP family member 4	GIMAP4	37.533	53275000	69335000	62697000	31957000	52006000	44769000	1.4635	1.2137	1.4171	1.365	0.0490165	0.144771
Q9BUL8	Programmed cell death protein 10	PDCD10	24.701	84589000	144120000	70312000	54312000	114650000	43778000	1.1914	1.2832	1.4066	1.294	0.0492199	0.144822
P11047	Laminin subunit gamma-1	LAMC1	177.6	15159000000	12956000000	20320000000	14190000000	11851000000	19720000000	1.0538	1.0266	1.0453	1.042	0.0494206	0.144865
Q86WA6	Valacyclovir hydrolase	BPHL	32.542	180650000	179140000	266540000	128080000	135800000	169180000	1.1322	1.2181	1.2805	1.21	0.0494042	0.144953
Q8NI37	Protein phosphatase PTC7 homolog	PPTC7	32.645	57091000	72367000	37053000	73515000	76734000	38027000	0.72232	0.81795	0.83255	0.791	0.0496002	0.144982
Q9NY65	Tubulin alpha-8 chain	TUBA8	50.093	1518700000	1254900000	1833100000	1606000000	1312600000	1716200000	0.83308	0.79048	0.88836	0.837	0.0495734	0.14504
P12236	ADP/ATP translocase 3	SLC25A6	32.866	2636200000	4118600000	3898000000	2233200000	4342800000	3258700000	0.83531	0.89994	0.89981	0.878	0.0503298	0.145071
Q9HAU0	Pleckstrin homology domain-containing family A member 5	PLEKHA5	127.46	277820000	261740000	425580000	186350000	170210000	290150000	1.3698	1.4116	1.1908	1.324	0.0493994	0.145076
Q86X55	Histone-arginine methyltransferase CARM1	CARM1	65.853	29841000	35860000	29782000	12505000	12758000	19334000	1.8574	1.7414		1.799	0.0493612	0.1451
O75223	Gamma-glutamylcyclotransferase	GGCT	21.007	300970000	263670000	317380000	384340000	338420000	417450000	0.6618	0.70569	0.81338	0.727	0.0495536	0.145118
P50851	Lipopolysaccharide-responsive and beige-like anchor protein	LRBA	319.1	43254000	184050000	227740000	49552000	179280000	331100000	0.71382	0.80517	0.83291	0.784	0.0504406	0.145122
Q9UBQ7	Glyoxylate reductase/hydroxypyruvate reductase	GRHPR	35.668	4088700000	4529900000	5066700000	4062800000	4365600000	5266400000	0.91728	0.8736	0.92894	0.907	0.0502729	0.145176
Q5NDL2	EGF domain-specific O-linked N-acetylglucosamine transferase	EOGT	62.01	65133000	58079000	112500000	37154000	51981000	67537000	1.2437	1.1857	1.3825	1.271	0.0506481	0.145182
Q5JPH6	Probable glutamate--tRNA ligase, mitochondrial	EARS2	58.688	50710000	67717000		51432000	51113000		1.2424	1.2139		1.228	0.0507421	0.145184
P15289	Arylsulfatase A	ARSA	53.588	33483000	20422000	44431000	23340000	14920000	49096000	1.2042	1.4524	1.3497	1.335	0.0503271	0.145198
P21695	Glycerol-3-phosphate dehydrogenase [NAD(+)], cytoplasmic	GPD1	37.567	2042200000	2022900000	2257400000	1783100000	2086100000	2838000000	0.86599	0.91476	0.9229	0.901	0.0504314	0.145229
P09960	Leukotriene A-4 hydrolase	LTA4H	69.284	2870100000	3379700000	4177200000	2832500000	3354900000	3915900000	0.9347	0.96669	0.94219	0.948	0.0497348	0.145239
Q6PKG0	La-related protein 1	LARP1	123.51	70231000	65588000	88096000	62520000	52314000	69153000	1.1749	1.1237	1.0854	1.128	0.0507165	0.145244
O14737	Programmed cell death protein 5	PDCD5	14.285	428250000	472350000	634950000	445940000	548970000	726230000	0.85655	0.82871	0.75036	0.812	0.0498307	0.145246
Q9NVS9	Pyridoxine-5'-phosphate oxidase	PNPO	29.988	434430000	341520000	745170000	418730000	321630000	750180000	0.90483	0.83325	0.89106	0.876	0.0505319	0.14525
Q6NZI2	Caveolae-associated protein 1	CAVIN1	43.476	1923500000	2192000000	2556900000	1951800000	2233800000	2581000000	1.2063	1.1098	1.1244	1.147	0.0500722	0.14527
Q99497	Protein/nucleic acid deglycase DJ-1	PARK7	19.891	13169000000	16830000000	21340000000	11720000000	13763000000	18432000000	1.0541	1.0703	1.1054	1.077	0.0502591	0.145271
P16219	Short-chain specific acyl-CoA dehydrogenase, mitochondrial	ACADS	44.297	1156000000	2177000000	1697600000	1079600000	2286900000	1243100000	1.4849	1.2196	1.3475	1.351	0.0506394	0.145291
Q02218	2-oxoglutarate dehydrogenase, mitochondrial	OGDH	115.93	23900000000	23480000000	33891000000	23557000000	23281000000	33334000000	0.93439	0.96457	0.95556	0.952	0.0498017	0.145298
P04179	Superoxide dismutase [Mn], mitochondrial	SOD2	24.75	12361000000	15096000000	25808000000	11279000000	12546000000	20290000000	1.0655	1.1258	1.1326	1.108	0.0502231	0.145302
Q9Y3E5	Peptidyl-tRNA hydrolase 2, mitochondrial	PTRH2	19.193	105640000	127060000	199080000	115300000	123590000	194970000	0.87826	0.85475	0.78606	0.84	0.0500379	0.145306
Q9UN36	Protein NDRG2	NDRG2	40.798	898120000	1079700000	1169100000	644680000	881960000	816100000	1.1643	1.0821	1.1629	1.136	0.050183	0.145321
Q8WWX9	Selenoprotein M	SELENOM	16.231	81762000	65771000	61427000	50981000	42386000	34217000	1.1971	1.4311	1.3885	1.339	0.0506033	0.145321
P14923	Junction plakoglobin	JUP	81.744	6586900000	6988700000	8065800000	5338100000	5202100000	6195800000	1.2391	1.1252	1.1436	1.169	0.0509382	0.145344
Q6P3W7	SCY1-like protein 2	SCYL2	103.71	50488000	92268000	115400000	42143000	58788000	90120000	1.1474	1.0728	1.1049	1.108	0.0500132	0.14537
P46063	ATP-dependent DNA helicase Q1	RECQL	73.457	205590000	291760000	331910000	131590000	193060000	189400000	1.3719	1.2445	1.1778	1.265	0.0508641	0.1454
P06730	Eukaryotic translation initiation factor 4E	EIF4E	25.097	168420000	185310000	39960000	184880000	201140000	112730000	0.39679	0.43815		0.417	0.050916	0.145414
Q6IQ23	Pleckstrin homology domain-containing family A member 7	PLEKHA7	127.13	86055000	104080000	260850000	101160000	100420000	103780000	2.4194	1.5725	2.3351	2.109	0.0499478	0.145451
P30040	Endoplasmic reticulum resident protein 29	ERP29	28.993	542730000	658000000	1234000000	679870000	838330000	1384700000	0.82852	0.8253	0.72334	0.792	0.0501819	0.145453
O75521	Enoyl-CoA delta isomerase 2, mitochondrial	ECI2	43.585	2408800000	2787200000	4179100000	2768500000	2991200000	4700600000	0.83673	0.90517	0.89526	0.879	0.0500084	0.145492
Q9UGJ0	5'-AMP-activated protein kinase subunit gamma-2	PRKAG2	63.065	535810000	742250000	938890000	661440000	868680000	1233900000	0.82425	0.74249	0.67828	0.748	0.0511706	0.145874
P22897	Macrophage mannose receptor 1	MRC1	166.01	8436400000	8820200000	6509100000	1423700000	1407800000	1522500000	1.1517	1.2133	1.3173	1.227	0.0512288	0.145906
P07093	Glia-derived nexin	SERPINE2	44.002	47880000	79740000		38804000	51888000		1.3749	1.429		1.402	0.0513379	0.146083
Q07020	60S ribosomal protein L18	RPL18	21.634	783600000	551280000	1078300000	573720000	473960000	783900000	1.1962	1.234	1.1092	1.18	0.0513977	0.14612
Q7L311	Armadillo repeat-containing X-linked protein 2	ARMCX2	65.683	85031000	96241000	225440000	61613000	86705000	220060000	1.2567	1.2775	1.1304	1.222	0.0515766	0.146495
Q10713	Mitochondrial-processing peptidase subunit alpha	PMPCA	58.252	1070400000	1336000000	2228200000	1021300000	1291100000	2129400000	0.87838	0.93519	0.87725	0.897	0.0517214	0.146505
Q99653	Calcineurin B homologous protein 1	CHP1	22.456	362250000	335650000	427850000	347920000	340700000	424960000	0.94574	0.95134	0.91354	0.937	0.0518183	0.146513
Q8N4T8	Carbonyl reductase family member 4	CBR4	25.301	355600000	293780000	344680000	327390000	331560000	384100000	0.92858	0.95711	0.91459	0.933	0.0517734	0.146519
P04406	Glyceraldehyde-3-phosphate dehydrogenase	GAPDH	36.053	75972000000	52572000000	118370000000	90936000000	56919000000	136150000000	0.88141	0.84597	0.78316	0.837	0.0516919	0.146555
O43707	Alpha-actinin-4	ACTN4	104.85	23425000000	29610000000	15697000000	20883000000	25109000000	13263000000	1.0618	1.0711	1.116	1.083	0.0516644	0.14661
Q96IJ6	Mannose-1-phosphate guanyltransferase alpha	GMPPA	46.291	116140000	72835000	126200000	126830000	77737000	170320000	0.89499	0.8664	0.80779	0.856	0.0520714	0.147095
P14868	Aspartate--tRNA ligase, cytoplasmic	DARS	57.136	1377600000	1801400000	2003900000	1335900000	1664400000	2193800000	0.89527	0.94281	0.9311	0.923	0.0521322	0.147133
Q53H12	Acylglycerol kinase, mitochondrial	AGK	47.137	1236900000	1475000000	1639500000	1535400000	1847700000	1836800000	0.88343	0.78005	0.83491	0.833	0.0527078	0.148488
O95299	NADH dehydrogenase [ubiquinone] 1 alpha subcomplex subunit 10, mitochondrial	NDUFA10	40.75	6972300000	5851600000	10686000000	6727300000	5866400000	10388000000	0.93513	0.96639	0.93521	0.946	0.0526744	0.148529
Q16586	Alpha-sarcoglycan	SGCA	42.875	1971500000	2345300000	3095000000	1379700000	1730600000	2278200000	1.2013	1.398	1.2289	1.276	0.0528289	0.148695
Q07157	Tight junction protein ZO-1	TJP1	195.46	1121300000	1059900000	1410400000	850580000	960600000	1595500000	1.1	1.2094	1.144	1.151	0.0533222	0.149542
Q9Y2T2	AP-3 complex subunit mu-1	AP3M1	46.939		43139000	115820000		16123000	60649000		2.2116	2.0237	2.118	0.0532159	0.149649
P30084	Enoyl-CoA hydratase, mitochondrial	ECHS1	31.387	6212200000	4731600000	7204900000	5731100000	4408200000	7243000000	0.97357	0.94625	0.95568	0.959	0.053316	0.14966
Q9P2J5	Leucine--tRNA ligase, cytoplasmic	LARS	134.46	494360000	546700000	673580000	388430000	461580000	616560000	1.0702	1.1316	1.0783	1.093	0.0533023	0.149756
Q9Y5M8	Signal recognition particle receptor subunit beta	SRPRB	29.702	393590000	423360000	472690000	401360000	476030000	438220000	0.74454	0.68068	0.82892	0.751	0.0535827	0.150138
Q13618	Cullin-3	CUL3	88.929	278320000	244610000	467750000	244250000	199750000	358040000	1.1342	1.0741	1.1593	1.123	0.0536817	0.15028
P13807	Glycogen [starch] synthase, muscle	GYS1	83.785	2859800000	2791500000	3397400000	2908300000	2808900000	3786900000	0.82692	0.89028	0.9017	0.873	0.0538696	0.15067
P21281	V-type proton ATPase subunit B, brain isoform	ATP6V1B2	56.5	437320000	593480000	628330000	457090000	626930000	595170000	0.94631	0.91871	0.89318	0.919	0.0540088	0.150789
Q8IYQ7	Threonine synthase-like 1	THNSL1	83.069	25885000	19279000	51329000	31636000	33967000	64738000	0.78276		0.80481	0.794	0.0539971	0.150891
O75569	Interferon-inducible double-stranded RNA-dependent protein kinase activator A	PRKRA	34.404	317900000	314880000	449010000	268630000	247260000	340530000	1.227	1.1048	1.2067	1.18	0.0542847	0.151423
P61513	60S ribosomal protein L37a	RPL37A	10.275	44227000	162550000	265540000	40596000	112810000	167030000	1.2987	1.6205	1.3431	1.421	0.0545093	0.151507
P37802	Transgelin-2	TAGLN2	22.391	8315100000	6071700000	8727100000	6211900000	4400500000	6981300000	1.1362	1.218	1.108	1.154	0.0544184	0.151524
Q00577	Transcriptional activator protein Pur-alpha	PURA	34.91	1485700000	1442400000	3084600000	1016500000	1063700000	2152700000	1.2907	1.1354	1.1965	1.208	0.05448	0.151561
Q86W92	Liprin-beta-1	PPFIBP1	114.02	145660000	133570000	264450000	128830000	121760000	236530000	1.1665	1.1558	1.2971	1.206	0.0543946	0.151594
Q9H2G2	STE20-like serine/threonine-protein kinase	SLK	142.69	223740000	292430000	607630000	177210000	204540000	431600000	1.1386	1.2982	1.2929	1.243	0.0548149	0.151949
P22695	Cytochrome b-c1 complex subunit 2, mitochondrial	UQCRC2	48.442	12949000000	17120000000	23179000000	14113000000	19701000000	24466000000	0.88052	0.8275	0.77114	0.826	0.0547858	0.152004
O43432	Eukaryotic translation initiation factor 4 gamma 3	EIF4G3	176.65	12574000	20228000	13804000	14081000	28113000	20115000	0.73345	0.85002	0.71614	0.767	0.0547779	0.152117
P48444	Coatomer subunit delta	ARCN1	57.21	564930000	642080000	1037600000	469910000	628050000	966580000	0.91823	0.94141	0.8853	0.915	0.0551479	0.1526
O95202	Mitochondrial proton/calcium exchanger protein	LETM1	83.353	1762600000	1546700000	2277900000	2201100000	1815500000	2546600000	0.81391	0.70982	0.82942	0.784	0.0551245	0.152671
O95260	Arginyl-tRNA--protein transferase 1	ATE1	59.09	134330000	213230000	277140000	170820000	273650000	430420000	0.67969	0.79981	0.80444	0.761	0.0552586	0.152771
Q8IXS6	Paralemmin-2	PALM2	42.185	159580000	201740000	270710000	88989000	129830000	191830000	1.8185	1.4397	1.3798	1.546	0.0553224	0.152811
O43294	Transforming growth factor beta-1-induced transcript 1 protein	TGFB1I1	49.814	350930000	550970000	506540000	307800000	360390000	390650000	1.3036	1.354	1.1556	1.271	0.0556087	0.153466
P46459	Vesicle-fusing ATPase	NSF	82.593	510830000	536840000	909950000	308160000	393740000	652000000	1.3964	1.172	1.3235	1.297	0.0556763	0.153517
P14735	Insulin-degrading enzyme	IDE	117.97	441050000	687960000	606380000	542220000	697620000	637250000	0.88759	0.89727	0.81933	0.868	0.0557767	0.153657
P27169	Serum paraoxonase/arylesterase 1	PON1	39.731	339920000	369900000	484410000	445600000	495420000	628710000	0.78426	0.63942	0.60047	0.675	0.0558323	0.153675
P37840	Alpha-synuclein	SNCA	14.46	279260000	416860000	630820000	148950000	319410000	331500000	1.3916	1.5075	1.215	1.371	0.0560355	0.154098
Q9C0C9	(E3-independent) E2 ubiquitin-conjugating enzyme	UBE2O	141.29	102120000	819390000	178350000	114140000	993380000	161810000	0.91075	0.86185	0.9254	0.899	0.0562366	0.154378
Q9P2E9	Ribosome-binding protein 1	RRBP1	152.47	1604700000	1813000000	2119300000	1354400000	1503800000	1840700000	1.0357	1.0749	1.0717	1.061	0.0563628	0.154452
P62070	Ras-related protein R-Ras2	RRAS2	23.399	306160000	300180000	322290000	226300000	255440000	288360000	1.2083	1.0994	1.2131	1.174	0.0562193	0.154467
Q02153	Guanylate cyclase soluble subunit beta-1	GUCY1B1	70.514	75548000	96829000	65684000	55976000	77523000	58359000	1.0635	1.0723		1.068	0.0563267	0.154489
Q9BV79	Enoyl-[acyl-carrier-protein] reductase, mitochondrial	MECR	40.461	690200000	937410000	1185900000	832540000	1108300000	1427600000	0.68185	0.77575	0.82468	0.761	0.0564604	0.154583
O60749	Sorting nexin-2	SNX2	58.47	706240000	889690000	1260000000	519830000	786590000	1099000000	1.2313	1.1622	1.1057	1.166	0.05674	0.155212
Q53HC9	EARP-interacting protein	EIPR1	43.603	19856000	24205000	50439000	23175000	23119000	45116000	1.6704	1.3562	1.9079	1.645	0.0569101	0.155541
P22352	Glutathione peroxidase 3	GPX3	25.552	5472500000	3134500000	6668700000	3167800000	2197500000	4501600000	1.5065	1.2195	1.3392	1.355	0.0569945	0.155635
Q14126	Desmoglein-2	DSG2	122.29	2210200000	2361000000	2410800000	1787800000	1892700000	1911500000	1.1154	1.1807	1.2562	1.184	0.05742	0.15584
Q15404	Ras suppressor protein 1	RSU1	31.54	1615800000	1522900000	2225800000	1552800000	1441300000	1947100000	0.81386	0.87081	0.90293	0.863	0.0573991	0.155919
P48740	Mannan-binding lectin serine protease 1	MASP1	79.246	43028000	71008000	108390000	26862000	46473000	60199000	1.5098	1.3342	1.2218	1.355	0.0573728	0.155984
O60343	TBC1 domain family member 4	TBC1D4	146.56	155440000	111080000	237520000	144580000	113170000	245190000	0.83006	0.7832	0.89078	0.835	0.0573141	0.156097
Q9UBE0	SUMO-activating enzyme subunit 1	SAE1	38.449	16810000	100210000	67134000	17266000	85762000	85539000	0.83391	0.91832	0.86365	0.872	0.0573699	0.156112
Q9H4A4	Aminopeptidase B	RNPEP	72.595	709550000	689180000	617120000	427000000	414130000	384130000	1.3619	1.1579	1.3261	1.282	0.0572889	0.156165
P62241	40S ribosomal protein S8	RPS8	24.205	1347800000	1089700000	1766300000	1276600000	894820000	1472500000	0.9635	0.92686	0.9489	0.946	0.0572738	0.156261
P78527	DNA-dependent protein kinase catalytic subunit	PRKDC	469.08	1431600000	1425700000	1629900000	1230200000	1168400000	1383300000	1.0395	1.0612	1.0303	1.044	0.057727	0.156401
Q13596	Sorting nexin-1	SNX1	59.069	680360000	273570000	535230000	615320000	250610000	487230000	0.90056	0.95065	0.92872	0.927	0.0576847	0.156422
Q00013	55 kDa erythrocyte membrane protein	MPP1	52.296	79247000	68679000	139510000	47489000	32822000	92975000	1.5443	1.9384	1.3921	1.625	0.0578901	0.156706
P13760	HLA class II histocompatibility antigen, DRB1-4 beta chain	HLA-DRB1	30.112	118880000	158320000	97966000	109920000	90244000	21288000	1.5927	1.6985		1.646	0.0580231	0.15693
P00403	Cytochrome c oxidase subunit 2	MT-CO2	25.565	5575600000	16683000000	33880000000	4575000000	15198000000	34056000000	0.7919	0.88778	0.86269	0.847	0.0581373	0.157102
Q96A65	Exocyst complex component 4	EXOC4	110.5	222300000	218710000	764060000	199210000	213610000	267370000	1.0678	1.0347	1.0754	1.059	0.0583184	0.157455
Q96GG9	DCN1-like protein 1	DCUN1D1	30.124	24461000	29567000	53338000	20749000	23762000	35769000	1.1765	1.3871	1.2405	1.268	0.0583874	0.157504
Q14203	Dynactin subunit 1	DCTN1	141.69	1808600000	1803800000	2542200000	1453400000	1378300000	2059500000	1.1642	1.1484	1.074	1.129	0.058478	0.157612
P0DOX7	Immunoglobulin kappa light chain		23.379	7989800000	5541100000	14330000000	6849500000	4146700000	11697000000	1.2712	1.455	1.2084	1.312	0.058537	0.157635
P13746	HLA class I histocompatibility antigen, A-11 alpha chain	HLA-A	40.936	1493200000	893500000	1287600000	921210000	505810000	757010000	1.4466	2.0319	2.2044	1.894	0.0587227	0.157862
Q8NI60	Atypical kinase COQ8A, mitochondrial	COQ8A	71.949	1668600000	2458300000	2284600000	1327900000	2382800000	1962400000	1.087	1.0809	1.1543	1.107	0.0586736	0.157866
Q07002	Cyclin-dependent kinase 18	CDK18	54.424	66873000	58510000	145690000	45019000	46919000	97032000	1.2578	1.5855	1.3483	1.397	0.0592211	0.159064
A0A087WW87	Immunoglobulin kappa variable 2-40	IGKV2-40	13.31	3307000000		4113400000	2852600000		3504700000	1.6236		1.739	1.681	0.0593861	0.15937
Q16610	Extracellular matrix protein 1	ECM1	60.673	133400000	258440000	490780000	75767000	155060000	298980000		1.4552	1.535	1.495	0.0596319	0.159891
Q6UW68	Transmembrane protein 205	TMEM205	21.198	885900000	1086800000	1086700000	903220000	1141600000	1147800000	0.90344	0.8666	0.93444	0.901	0.0598339	0.16002
O43765	Small glutamine-rich tetratricopeptide repeat-containing protein alpha	SGTA	34.063	225060000	282130000	221480000	163370000	220560000	168200000	1.1848	1.1554	1.3219	1.221	0.059738	0.160038
P07711	Cathepsin L1	CTSL	37.564	189740000	332690000	72582000	92608000	124730000	31222000	1.4429	2.0571	2.1999	1.9	0.0598148	0.160106
P47985	Cytochrome b-c1 complex subunit Rieske, mitochondrial	UQCRFS1	29.668	13711000000	16612000000	23156000000	13830000000	17491000000	23504000000	0.82213	0.89502	0.89815	0.872	0.0599413	0.160169
O60869	Endothelial differentiation-related factor 1	EDF1	16.368	157410000	133750000	160390000	159650000	100340000	106840000	1.151	1.2723	1.3578	1.26	0.0601096	0.160344
Q6NUK1	Calcium-binding mitochondrial carrier protein SCaMC-1	SLC25A24	53.354	421080000	681360000	645820000	2884300000	655050000	636700000	0.84992	0.88275	0.77734	0.837	0.0600893	0.160427
O14773	Tripeptidyl-peptidase 1	TPP1	61.247	423560000	364600000	619050000	178300000	167250000	228310000	1.9211	2.0275	3.3923	2.447	0.0605618	0.161274
Q9NQ48	Leucine zipper transcription factor-like protein 1	LZTFL1	34.592	50052000	37102000	42628000	105790000	32112000	40537000	0.78601	0.86893	0.88004	0.845	0.0605513	0.161384
O00303	Eukaryotic translation initiation factor 3 subunit F	EIF3F	37.563	137060000	74019000	415070000	103710000	63008000	288280000	1.2673	1.5102	1.6801	1.486	0.0608266	0.161564
P15880	40S ribosomal protein S2	RPS2	31.324	1129700000	1765900000	2292600000	860020000	963870000	1370000000	1.702	1.528	1.2745	1.502	0.0609071	0.16164
P07225	Vitamin K-dependent protein S	PROS1	75.122	480240000	400340000	516820000	362020000	299820000	393370000	1.2059	1.0896	1.181	1.159	0.0608149	0.161671
P43121	Cell surface glycoprotein MUC18	MCAM	71.607	1821700000	1734600000	2430200000	1491300000	1500100000	1920100000	1.1616	1.1547	1.0726	1.13	0.0609914	0.161726
Q92597	Protein NDRG1	NDRG1	42.835	1021400000	873940000	1530700000	651380000	520560000	981520000	1.4247	1.2177	1.2155	1.286	0.061101	0.161741
O00571	ATP-dependent RNA helicase DDX3X	DDX3X	73.243	1003900000	1321000000	1175500000	878840000	1114600000	1017400000	1.0493	1.0651	1.103	1.072	0.0613137	0.161754
Q5QJ74	Tubulin-specific chaperone cofactor E-like protein	TBCEL	48.194	98301000	148950000	139270000	111960000	184130000	152450000	0.8361	0.76687	0.88054	0.828	0.061058	0.161765
Q9UBC2	Epidermal growth factor receptor substrate 15-like 1	EPS15L1	94.254	553030000	567060000	434730000	462090000	518210000	545470000	0.89911	0.80331	0.79756	0.833	0.0607997	0.161769
P08238	Heat shock protein HSP 90-beta	HSP90AB1	83.263	14041000000	16985000000	19168000000	12056000000	15265000000	17880000000	1.0152	1.0321	1.0324	1.027	0.0612897	0.161828
Q9BS92	Protein NipSnap homolog 3B	NIPSNAP3B	28.313	473980000	794910000	1391700000	565440000	1040900000	1817600000	0.82402	0.67849	0.65688	0.72	0.0612877	0.16196
P53007	Tricarboxylate transport protein, mitochondrial	SLC25A1	34.012	496700000	477380000	684430000	380020000	414430000	533200000	1.0382	1.0861	1.0705	1.065	0.0612557	0.162013
Q9NX18	Succinate dehydrogenase assembly factor 2, mitochondrial	SDHAF2	19.599	53156000	60478000	90696000	29354000	41196000	53395000	1.3051	1.1391	1.3245	1.256	0.0615527	0.162247
P48729	Casein kinase I isoform alpha	CSNK1A1	38.914	144410000	171470000	348100000	183130000	185100000	323290000	0.76872	0.81655	0.88711	0.824	0.0616791	0.162442
Q53EU6	Glycerol-3-phosphate acyltransferase 3	GPAT3	48.705	51707000	65714000	75987000	40268000	58850000	49714000	1.1579	1.0696	1.1454	1.124	0.0618365	0.162582
P27797	Calreticulin	CALR	48.141	8636700000	8779700000	10155000000	7422300000	7446000000	8679700000	1.0408	1.0919	1.0702	1.068	0.0617963	0.162613
P15088	Mast cell carboxypeptidase A	CPA3	48.669	460670000	580910000	1053100000	349550000	461820000	631940000	1.1902	1.366	1.4705	1.342	0.0619767	0.162813
P62140	Serine/threonine-protein phosphatase PP1-beta catalytic subunit	PPP1CB	37.186	4211500000	4045300000	6832200000	3310700000	3223800000	5309500000	1.0619	1.1359	1.091	1.096	0.0622579	0.163276
P11171	Protein 4.1	EPB41	97.016	176100000	142510000	132180000	106300000	80823000	89778000	1.2232	1.4453	1.2266	1.298	0.0622252	0.163328
P32969	60S ribosomal protein L9	RPL9	21.863	1552300000	699980000	950870000	805630000	508400000	1008100000	1.2936	1.4251	1.1756	1.298	0.0631356	0.164469
Q6P1N9	Putative deoxyribonuclease TATDN1	TATDN1	33.601	330300000	213660000	256740000	218680000	238580000	300090000	0.89895	0.79516	0.79737	0.83	0.063297	0.164477
Q9BXK5	Bcl-2-like protein 13	BCL2L13	52.723	535250000	409710000	684820000	445510000	324930000	591230000	0.92376	0.90486	0.95622	0.928	0.063205	0.164513
Q8N5K1	CDGSH iron-sulfur domain-containing protein 2	CISD2	15.278	368780000	393460000	416660000	357340000	408730000	598700000	0.93718	0.87121	0.87064	0.893	0.0627867	0.164524
Q13825	Methylglutaconyl-CoA hydratase, mitochondrial	AUH	35.608	348550000	248670000	529450000	524960000	261460000	715670000	1.0847	1.1988	1.1669	1.15	0.0628435	0.164535
Q6QEF8	Coronin-6	CORO6	52.761	113090000	179950000	181930000	100030000	132340000	164760000	1.1006	1.0438	1.081	1.075	0.063121	0.164569
P60891	Ribose-phosphate pyrophosphokinase 1	PRPS1	34.834	628540000	776010000	1325700000	556140000	586530000	1022900000	1.0655	1.11	1.1504	1.109	0.0632889	0.164593
P35914	Hydroxymethylglutaryl-CoA lyase, mitochondrial	HMGCL	34.36	395510000	494200000	593300000	384140000	491480000	662910000	0.70659	0.6533	0.82651	0.729	0.0629985	0.164664
O43615	Mitochondrial import inner membrane translocase subunit TIM44	TIMM44	51.355	508860000	663480000	1035500000	541640000	796930000	1178000000	0.90726	0.82798	0.89507	0.877	0.0630563	0.164676
Q9NUB1	Acetyl-coenzyme A synthetase 2-like, mitochondrial	ACSS1	74.856	1408100000	1134800000	1946200000	1357700000	1006100000	1853500000	0.85679	0.92605	0.84393	0.876	0.0629562	0.164691
Q96G03	Phosphoglucomutase-2	PGM2	68.283	1271500000	1177300000	1475900000	1052400000	868170000	1187500000	1.1581	1.1913	1.0814	1.144	0.0631177	0.164698
Q86YB7	Enoyl-CoA hydratase domain-containing protein 2, mitochondrial	ECHDC2	31.126	54858000	85690000	52377000	64984000	110380000	92118000	0.81116	0.7817	0.66184	0.752	0.0634898	0.164703
P49368	T-complex protein 1 subunit gamma	CCT3	60.533	2364700000	3357200000	4424100000	2176900000	3709500000	3880500000	0.9694	0.9388	0.93351	0.947	0.0634868	0.164833
Q8N0W3	L-fucose kinase	FUK	117.62	384110000	30029000	37229000	441990000	38565000	49247000	0.80609	0.78377	0.65849	0.749	0.063606	0.164867
Q86WU2	Probable D-lactate dehydrogenase, mitochondrial	LDHD	54.87	2098800000	1894000000	2655000000	1747400000	1405500000	1769800000	1.0848	1.1967	1.1401	1.141	0.0638535	0.165371
P02724	Glycophorin-A	GYPA	16.331	70571000	87913000	103750000	30231000	35829000	32832000		1.9068	2.106	2.006	0.0641311	0.165952
O00231	26S proteasome non-ATPase regulatory subunit 11	PSMD11	47.463	2083600000	1853100000	2967100000	2029800000	1899100000	2980300000	0.89423	0.83546	0.91585	0.882	0.0642372	0.166088
Q9P0L0	Vesicle-associated membrane protein-associated protein A	VAPA	27.893	2473300000	3374100000	3633600000	2397000000	2912200000	2979900000	1.0995	1.2366	1.211	1.182	0.064322	0.16617
P55008	Allograft inflammatory factor 1	AIF1	16.703	106790000	153140000		88336000	101290000		1.4238	1.3579		1.391	0.0644955	0.16648
Q00610	Clathrin heavy chain 1	CLTC	191.61	18067000000	19792000000	24069000000	15260000000	16853000000	20090000000	1.0605	1.0263	1.0514	1.046	0.0646356	0.166703
O00567	Nucleolar protein 56	NOP56	66.049	106930000	111620000	206730000	72475000	90664000	153150000	1.1462	1.3421	1.3451	1.278	0.0647575	0.166879
O43852	Calumenin	CALU	37.106	3364600000	3046200000	4206800000	3671500000	3147400000	4565100000	0.90298	0.8215	0.89379	0.873	0.0648621	0.167011
Q9HBL7	Plasminogen receptor (KT)	PLGRKT	17.201	408700000	468620000	652390000	495680000	647580000	844270000	0.80884	0.69064	0.61952	0.706	0.0649355	0.167061
Q6UW02	Cytochrome P450 20A1	CYP20A1	52.432	74976000	53596000	209180000	58995000	43638000	153670000	1.252	1.104	1.2074	1.188	0.0649986	0.167086
Q9Y680	Peptidyl-prolyl cis-trans isomerase FKBP7	FKBP7	25.794	88522000	103730000	153620000	73120000	86082000	109010000	1.1013	1.0815	1.1723	1.118	0.0652441	0.167578
Q9Y266	Nuclear migration protein nudC	NUDC	38.242	323230000	340870000	526450000	362800000	430490000	663620000	0.74968	0.75507	0.87736	0.794	0.0654184	0.167887
Q96CV9	Optineurin	OPTN	65.921	320070000	370960000	327770000	191780000	208030000	212680000	1.1663	1.3583	1.1975	1.241	0.0657074	0.168352
Q5U5X0	Complex III assembly factor LYRM7	LYRM7	11.955	192390000	66656000	20324000	249450000	121760000	169230000	0.43991	0.45447	0.22622	0.374	0.0656812	0.168423
P45880	Voltage-dependent anion-selective channel protein 2	VDAC2	31.566	14122000000	19534000000	20140000000	15404000000	21379000000	22080000000	0.88816	0.87073	0.94143	0.9	0.0663288	0.168832
Q9H4G4	Golgi-associated plant pathogenesis-related protein 1	GLIPR2	17.218	256640000	113820000	255050000	158490000	80621000	130290000	1.4732	1.3994	1.9467	1.606	0.0662872	0.168864
P09488	Glutathione S-transferase Mu 1	GSTM1	25.712	13308000	127330000	248440000	6374900	46480000	80774000		2.6471	2.3146	2.481	0.066425	0.168939
Q9UDR5	Alpha-aminoadipic semialdehyde synthase, mitochondrial	AASS	102.13	818360000	832270000	1222300000	757760000	676660000	985000000	1.0773	1.0383	1.0899	1.069	0.0662799	0.168984
Q9H0N5	Pterin-4-alpha-carbinolamine dehydratase 2	PCBD2	14.365	403220000	400030000	434690000	555350000	457480000	601150000	0.66466	0.83658	0.72368	0.742	0.066251	0.169049
Q92499	ATP-dependent RNA helicase DDX1	DDX1	82.431	2745600000	3301400000	3587400000	1871000000	2287200000	2559600000	1.0135	1.0298	1.0202	1.021	0.0662038	0.169067
Q8WUP2	Filamin-binding LIM protein 1	FBLIM1	40.669	135330000	166390000	310930000	154080000	189710000	286740000	0.84599	0.76774	0.88195	0.832	0.0662037	0.169205
O00410	Importin-5	IPO5	123.63	1624400000	1707800000	2041300000	1380100000	1483800000	1670000000	1.0676	1.142	1.1606	1.123	0.0661077	0.169238
P16930	Fumarylacetoacetase	FAH	46.374	262470000	271900000	348250000	337130000	402020000	483370000	0.71623	0.53329	0.70909	0.653	0.0666547	0.169246
P13010	X-ray repair cross-complementing protein 5	XRCC5	82.704	1534600000	1546300000	2203100000	1270200000	1350000000	1847700000	1.1079	1.0457	1.0836	1.079	0.066611	0.169274
P11177	Pyruvate dehydrogenase E1 component subunit beta, mitochondrial	PDHB	39.233	20610000000	20077000000	24508000000	22600000000	19750000000	23556000000	0.9073	0.95365	0.94252	0.934	0.0661983	0.169331
P12829	Myosin light chain 4	MYL4	21.564	103560000000	108240000000	207600000000	108810000000	123130000000	242630000000	0.86945	0.86482	0.76718	0.834	0.0670379	0.170081
Q969T9	WW domain-binding protein 2	WBP2	28.087	213780000	350880000	461220000	168750000	274710000	358850000	1.24	1.106	1.1475	1.165	0.0671526	0.170233
Q5VUM1	Succinate dehydrogenase assembly factor 4, mitochondrial	SDHAF4	12.213	108490000		168990000	96059000		175240000	1.3051		1.3628	1.334	0.0673884	0.170692
Q96L92	Sorting nexin-27	SNX27	61.264	121830000	169250000	198450000	127320000	149590000	165430000	0.75452	0.82128	0.88222	0.819	0.0679831	0.172058
O94903	Pyridoxal phosphate homeostasis protein	PLPBP	30.344	517570000	736480000	999430000	683340000	758750000	975960000	0.71148	0.69757	0.85371	0.754	0.0680403	0.172063
P22392	Nucleoside diphosphate kinase B	NME2	17.298	9123700000	6727100000	12205000000	8209900000	6610700000	9671400000	0.94933	0.88852	0.89325	0.91	0.0682863	0.172545
P60520	Gamma-aminobutyric acid receptor-associated protein-like 2	GABARAPL2	13.667	101280000	361070000	545780000	63560000	356450000	530400000	1.2335	1.1359	1.1057	1.158	0.0685119	0.172974
O14617	AP-3 complex subunit delta-1	AP3D1	130.16	213330000	225100000	271420000	174060000	215170000	270090000	0.84885	0.79097	0.90138	0.847	0.0685702	0.172981
Q14123	Calcium/calmodulin-dependent 3',5'-cyclic nucleotide phosphodiesterase 1C	PDE1C	80.759	275080000	564200000	420220000	207560000	560550000	226570000	1.4068	1.2195	1.1825	1.27	0.0693009	0.173141
P31942	Heterogeneous nuclear ribonucleoprotein H3	HNRNPH3	36.926	1086000000	1202200000	1778600000	817110000	913690000	1515300000	1.2317	1.2352	1.098	1.188	0.0692123	0.173198
Q8WXH0	Nesprin-2	SYNE2	796.43	97874000	84308000	216990000	143100000	103770000	221090000	0.68088	0.83729	0.78346	0.767	0.0692755	0.173217
P61160	Actin-related protein 2	ACTR2	44.76	1530600000	1571700000	1847400000	1261900000	1174300000	1651200000	1.08	1.1553	1.1975	1.144	0.0688899	0.173226
Q96CS3	FAS-associated factor 2	FAF2	52.623	45233000	115920000	101400000	37381000	96616000	83957000	1.1177	1.1544	1.0634	1.112	0.0690702	0.17326
Q9BRQ6	MICOS complex subunit MIC25	CHCHD6	26.457	103150000	120660000	137610000	128200000	110990000	156380000	0.84884	0.91002	0.80387	0.854	0.0687926	0.173262
Q9UI47	Catenin alpha-3	CTNNA3	99.808	3333800000	3057000000	4079600000	2758400000	2553400000	3173400000	1.0668	1.0971	1.1526	1.106	0.0691371	0.173288
Q5RI15	Cytochrome c oxidase assembly protein COX20, mitochondrial	COX20	13.291	566220000	422450000	1297500000	589150000	465050000	1166000000	0.76382	0.76114	0.88588	0.804	0.0688662	0.173307
Q9NY47	Voltage-dependent calcium channel subunit alpha-2/delta-2	CACNA2D2	129.82	66309000	58061000	195600000	38611000	27025000	117810000	1.6547		1.5395	1.597	0.0692055	0.17332
P63279	SUMO-conjugating enzyme UBC9	UBE2I	18.007	338950000	272900000	284970000	230250000	189490000	218900000	1.1538	1.184	1.0748	1.138	0.0687646	0.173331
Q9HBH5	Retinol dehydrogenase 14	RDH14	36.864	386850000	707140000	673490000	267410000	557290000	462630000	1.2153	1.2211	1.0921	1.176	0.0690551	0.173362
Q9Y2J2	Band 4.1-like protein 3	EPB41L3	120.68	148970000	226630000	302280000	121540000	193330000	260820000	1.2918	1.1376	1.3533	1.261	0.0690369	0.173456
Q4J6C6	Prolyl endopeptidase-like	PREPL	83.926	129780000	29467000	45443000	126520000	33726000	41000000	0.93441	0.90184	0.85865	0.898	0.0695097	0.173524
P13591	Neural cell adhesion molecule 1	NCAM1	94.573	2541300000	2526300000	3358000000	1663600000	1657800000	3351100000	1.3853	1.1482	1.3058	1.28	0.0695937	0.173594
P23368	NAD-dependent malic enzyme, mitochondrial	ME2	65.443	2055800000	2741100000	3531100000	2444600000	2868100000	3886000000	0.71432	0.83057	0.84193	0.796	0.069702	0.173725
P01033	Metalloproteinase inhibitor 1	TIMP1	23.171	72980000	86302000	199770000	47114000	53602000	150340000	1.2458	1.4902	1.6766	1.471	0.0699646	0.17424
Q10567	AP-1 complex subunit beta-1	AP1B1	104.64	382690000	274090000	394710000	239320000	208380000	246560000	1.2372	1.2059	1.0945	1.179	0.070075	0.174375
Q9P2R3	Rabankyrin-5	ANKFY1	128.4	78229000	83043000	102020000	29236000	26272000	58426000	1.1757	1.0725	1.1662	1.138	0.0701519	0.174427
P06703	Protein S100-A6	S100A6	10.18	4956300000	8400700000	7096900000	3321400000	5154000000	5023000000	1.3017	1.4451	1.1721	1.306	0.0706398	0.1755
P07741	Adenine phosphoribosyltransferase	APRT	19.608	278370000	433270000	625390000	375350000	520540000	678240000	0.67637	0.69778	0.8465	0.74	0.0706999	0.175509
Q13326	Gamma-sarcoglycan	SGCG	32.379	2039300000	2369200000	2859900000	1433700000	1730300000	2190500000	1.2559	1.2527	1.1047	1.204	0.0708975	0.17572
Q92542	Nicastrin	NCSTN	78.41	51494000	39922000	13312000	32616000	30738000	8714800	1.3337	1.2786		1.306	0.0708766	0.175808
P47897	Glutamine--tRNA ligase	QARS	87.798	844510000	848360000	1103200000	820560000	933830000	967780000	0.91161	0.83585	0.90814	0.885	0.0713532	0.176148
Q9H074	Polyadenylate-binding protein-interacting protein 1	PAIP1	53.524	225350000	239780000	234880000	192060000	204730000	209970000	1.0382	1.0882	1.0902	1.072	0.0711482	0.176201
Q8IX12	Cell division cycle and apoptosis regulator protein 1	CCAR1	132.82	78297000	114740000	74611000	41357000	118330000	48507000	1.7773	2.2509	1.4179	1.815	0.0713475	0.176274
P60228	Eukaryotic translation initiation factor 3 subunit E	EIF3E	52.22	440850000	363900000	439880000	358390000	292520000	344600000	1.0771	1.0551	1.125	1.086	0.0714749	0.176309
P0DP04	Immunoglobulin heavy variable 3-43D	IGHV3-43D	13.017	391920000	702760000	663290000	219960000	499680000	511060000	1.4794	1.7036	1.2543	1.479	0.0713381	0.17639
Q14699	Raftlin	RFTN1	63.145	207370000	150110000	231440000	150970000	102490000	152250000	1.2212	1.5838	1.3747	1.393	0.0713099	0.176461
Q05084	Islet cell autoantigen 1	ICA1	54.644	58367000	65971000	48204000	63251000	72258000	61421000	0.83974	0.75368	0.6672	0.754	0.0716581	0.176481
Q8WWP7	GTPase IMAP family member 1	GIMAP1	34.369	149950000	139760000	212890000	107760000	117070000	121170000	1.3417	1.1557	1.4145	1.304	0.0716139	0.176512
P18669	Phosphoglycerate mutase 1	PGAM1	28.804	5774800000	3126200000	2914600000	4970700000	3121100000	2755100000	0.9708	0.93271	0.93616	0.947	0.0720189	0.17681
P60660	Myosin light polypeptide 6	MYL6	16.93	10039000000	6333500000	13151000000	7117000000	4334200000	9294300000	1.0791	1.1899	1.1917	1.154	0.0718752	0.176875
P62256	Ubiquitin-conjugating enzyme E2 H	UBE2H	20.655	33803000	85272000	54256000	37751000	78873000	54657000	0.91028	0.89818	0.82628	0.878	0.0719377	0.176889
P17900	Ganglioside GM2 activator	GM2A	20.838	184340000	208510000	263520000	171540000	137440000	211310000	1.2173	1.3039	1.1184	1.213	0.0721102	0.176895
Q13177	Serine/threonine-protein kinase PAK 2	PAK2	58.042	598030000	522300000	914950000	466260000	441390000	741940000	1.0685	1.1657	1.1634	1.133	0.0721733	0.17691
Q9Y3D3	28S ribosomal protein S16, mitochondrial	MRPS16	15.345	154920000	115140000	160740000	143530000	142580000	205960000	0.84307	0.73869	0.86164	0.814	0.0720086	0.176924
Q6ZSR9	Uncharacterized protein FLJ45252		37.976	45183000	47336000	130760000	43110000	52458000	123060000	0.94525	0.88687	0.8735	0.902	0.072568	0.177598
P15311	Ezrin	EZR	69.412	5581900000	5661500000	4845400000	5662900000	5558700000	4837600000	0.88885	0.90423	0.95234	0.915	0.0725178	0.177614
Q99719	Septin-5	SEPT5	42.777	42841000	58069000	35117000	44870000	62003000	35564000	1.0532	1.1337	1.1117	1.1	0.0728341	0.178109
P02652	Apolipoprotein A-II	APOA2	11.175	8350000000	2779700000	10880000000	10506000000	4925900000	12759000000	0.89594	0.78417	0.85895	0.846	0.0729799	0.178185
Q07960	Rho GTPase-activating protein 1	ARHGAP1	50.435	3901200000	5560400000	7210900000	3795300000	5212400000	6769500000	0.94922	0.97716	0.96687	0.964	0.0729286	0.1782
Q9UK22	F-box only protein 2	FBXO2	33.327	58427000	72193000	116040000	27836000	45910000	91744000	1.8635	1.6118	1.2945	1.59	0.0731994	0.178441
Q99615	DnaJ homolog subfamily C member 7	DNAJC7	56.44	44464000	59106000	55600000	33809000	45241000	31883000	1.1418	1.3315	1.1874	1.22	0.0733428	0.178511
P16989	Y-box-binding protein 3	YBX3	40.089	1212400000	122040000	152600000	797750000	68692000	80221000	1.2858	1.7228	1.8322	1.614	0.073195	0.178571
P21291	Cysteine and glycine-rich protein 1	CSRP1	20.567	4134200000	4369500000	6277700000	3916200000	3471600000	5475700000	1.1058	1.1028	1.0437	1.084	0.0733388	0.178641
Q9BWF3	RNA-binding protein 4	RBM4	40.313		94392000	100300000		57219000	69507000		1.1323	1.1577	1.145	0.0734584	0.178653
P50402	Emerin	EMD	28.994	1134900000	1416300000	1653700000	943960000	1129700000	1447500000	1.1032	1.1534	1.0629	1.107	0.0736113	0.178885
P02750	Leucine-rich alpha-2-glycoprotein	LRG1	38.177	698470000	583910000	734820000	456840000	432140000	487130000	1.2363	1.0907	1.1842	1.17	0.0741319	0.17987
P22830	Ferrochelatase, mitochondrial	FECH	47.862	277590000	543370000	561000000	302000000	485860000	538710000	0.79018	0.88075	0.73474	0.802	0.0740961	0.179923
Q96SJ8	Tetraspanin-18	TSPAN18	27.71	129590000	108340000	292840000	97917000	66846000	172400000	1.4788		1.5873	1.533	0.0743676	0.180301
P67809	Nuclease-sensitive element-binding protein 1	YBX1	35.924	59972000	1005100000	982050000	35800000	680100000	661840000	1.2779	1.1393	1.3754	1.264	0.0747734	0.181144
O95210	Starch-binding domain-containing protein 1	STBD1	39.007	693980000	807340000	610430000	513460000	590850000	353060000	1.1455	1.3573	1.3899	1.298	0.0749518	0.181435
Q6PIU2	Neutral cholesterol ester hydrolase 1	NCEH1	45.807	80059000	98215000	189570000	73575000	110990000	246860000	0.85417	0.87823	0.93817	0.89	0.0752254	0.181955
O75367	Core histone macro-H2A.1	H2AFY	39.617	1738400000	1654600000	3791300000	1538600000	1344800000	3690700000	1.0768	1.1955	1.1854	1.153	0.0754854	0.182443
Q93050	V-type proton ATPase 116 kDa subunit a isoform 1	ATP6V0A1	96.412	241510000	333250000	322540000	220590000	277880000	320340000	1.2892	1.113	1.1886	1.197	0.0759512	0.183426
Q15435	Protein phosphatase 1 regulatory subunit 7	PPP1R7	41.564	437680000	483670000	915420000	463010000	505520000	854480000	0.96128	0.96167	0.98359	0.969	0.0760955	0.183632
P35625	Metalloproteinase inhibitor 3	TIMP3	24.145	355010000	287130000	570190000	270360000	207480000	361520000	1.1555	1.4138	1.4068	1.325	0.0763322	0.183776
O95394	Phosphoacetylglucosamine mutase	PGM3	59.851	75549000	128790000	301280000	87106000	109590000	214070000	1.1307	1.2421	1.1076	1.16	0.076306	0.183855
P60174	Triosephosphate isomerase	TPI1	30.791	28307000000	32084000000	45082000000	25937000000	27003000000	34464000000	0.96281	0.92125	0.9102	0.931	0.076265	0.183898
Q66K74	Microtubule-associated protein 1S	MAP1S	112.21	61946000	23481000	97553000	80128000	28539000	69715000	1.2052	1.0886	1.2344	1.176	0.0764718	0.18397
P60900	Proteasome subunit alpha type-6	PSMA6	27.399	2538900000	2565800000	3829500000	2151700000	2257600000	2929700000	1.0534	1.1351	1.1282	1.106	0.0765949	0.184124
O60701	UDP-glucose 6-dehydrogenase	UGDH	55.023	238580000	406490000	642990000	167820000	317680000	493200000	1.211	1.1093	1.0979	1.139	0.0766828	0.184193
Q13564	NEDD8-activating enzyme E1 regulatory subunit	NAE1	60.246	331790000	317010000	411930000	280330000	254870000	281930000	1.0864	1.1555	1.2239	1.155	0.0768164	0.184371
Q5BJD5	Transmembrane protein 41B	TMEM41B	32.513		59879000	77280000		67041000	85047000		0.59192	0.53635	0.564	0.076981	0.184624
Q92552	28S ribosomal protein S27, mitochondrial	MRPS27	47.611	260510000	233190000	319610000	323960000	301360000	322650000	0.69617	0.70093	0.86082	0.753	0.0771254	0.184828
Q7Z4W1	L-xylulose reductase	DCXR	25.913	3581800000	2797000000	2221100000	2144300000	2987600000	2537800000	0.91657	0.96044	0.90358	0.927	0.0774984	0.185294
P47755	F-actin-capping protein subunit alpha-2	CAPZA2	32.949	2115000000	1778500000	3178100000	1876200000	1823400000	3328000000	0.90276	0.86266	0.94087	0.902	0.0776071	0.185411
O00763	Acetyl-CoA carboxylase 2	ACACB	276.54	149340000	251480000	221820000	114470000	217120000	151510000	1.2509	1.4289	1.1677	1.283	0.077495	0.185428
P82914	28S ribosomal protein S15, mitochondrial	MRPS15	29.842	66835000	38737000		114100000	58249000		0.74152	0.7007		0.721	0.0774765	0.185526
P31323	cAMP-dependent protein kinase type II-beta regulatory subunit	PRKAR2B	46.302	1416300000	1535200000	2015500000	1106200000	1230100000	1735900000	1.1935	1.086	1.105	1.128	0.0778794	0.185919
P56537	Eukaryotic translation initiation factor 6	EIF6	26.599	81742000	77513000	156210000	53919000	64247000	115130000	1.2199	1.3204	1.1189	1.22	0.0786118	0.187524
P54577	Tyrosine--tRNA ligase, cytoplasmic	YARS	59.143	209380000	174120000	236350000	178860000	228850000	252240000	0.89524	0.76345	0.83143	0.83	0.079006	0.188176
Q12981	Vesicle transport protein SEC20	BNIP1	26.132	21670000	15459000	38128000	23795000	19247000	36670000	0.87583		0.85359	0.865	0.0791972	0.188199
P38606	V-type proton ATPase catalytic subunit A	ATP6V1A	68.303	445860000	694120000	710080000	373730000	609240000	687240000	0.95932	0.96392	0.92605	0.95	0.0791393	0.188205
Q96K76	Ubiquitin carboxyl-terminal hydrolase 47	USP47	157.31	110540000	131780000	282650000	118830000	128500000	245730000	0.88473	0.82592	0.92212	0.878	0.07897	0.188234
Q8WX93	Palladin	PALLD	150.56	2300500000	3101100000	4021000000	1764600000	2310700000	3017900000	1.0761	1.1933	1.1975	1.156	0.0791297	0.188326
Q9H173	Nucleotide exchange factor SIL1	SIL1	52.084	35896000	21374000	62358000	34841000	28192000	60920000	0.79833		0.82817	0.813	0.0794324	0.188614
Q15642	Cdc42-interacting protein 4	TRIP10	68.351	110140000	78164000	170050000	89118000	57203000	120520000	1.4159	1.1542	1.4229	1.331	0.079536	0.188716
P17931	Galectin-3	LGALS3	26.152	1159200000	249120000	1820000000	906710000	285660000	1340200000	1.3259	1.1783	1.5005	1.335	0.0798783	0.189384
Q96T76	MMS19 nucleotide excision repair protein homolog	MMS19	113.29	10742000	19555000	16921000	8790900	16126000	8526300	1.236	1.2613	1.5502	1.349	0.0800355	0.189468
Q9H4A6	Golgi phosphoprotein 3	GOLPH3	33.81	18515000	34051000	43545000	15872000	38840000	38431000		0.86047	0.88194	0.871	0.0799964	0.18952
P46782	40S ribosomal protein S5	RPS5	22.876	552680000	412440000	913890000	466020000	276310000	733570000	1.2179	1.4932	1.231	1.314	0.0803244	0.189719
P60033	CD81 antigen	CD81	25.809	1525000000	1594000000	2132800000	1050600000	1194300000	1513800000	1.8384	1.2851	1.4962	1.54	0.0803208	0.189855
Q9H9J2	39S ribosomal protein L44, mitochondrial	MRPL44	37.535	103570000	216240000	187970000	102060000	305530000	180460000	1.2507	1.097	1.2598	1.203	0.0803178	0.189992
Q9Y287	Integral membrane protein 2B	ITM2B	30.338	131080000	68950000	221630000	80570000	31064000	118970000	1.6976		1.8847	1.791	0.0805072	0.190007
Q92945	Far upstream element-binding protein 2	KHSRP	73.114	779760000	641260000	919820000	826800000	496350000	742640000	1.2029	1.083	1.1189	1.135	0.0806176	0.190123
Q9UNS2	COP9 signalosome complex subunit 3	COPS3	47.873	584410000	561100000	672170000	630520000	520590000	686020000	0.88545	0.85713	0.94198	0.895	0.0808876	0.190471
P08865	40S ribosomal protein SA	RPSA	32.854	1803000000	3063100000	4149400000	1791500000	3156900000	3799500000	1.0426	1.0723	1.0309	1.049	0.0808283	0.190476
O95433	Activator of 90 kDa heat shock protein ATPase homolog 1	AHSA1	38.274	568150000	453200000	891120000	450760000	382380000	768050000	1.048	1.1288	1.1097	1.096	0.080951	0.190476
Q15847	Adipogenesis regulatory factor	ADIRF	7.8547	1121900000	267090000	2493800000	855590000	158530000	1876200000	1.4976		1.4003	1.449	0.0812265	0.19098
P07858	Cathepsin B	CTSB	37.821	3925000000	2884100000	2915200000	3066500000	2510400000	2348600000	1.1342	1.0576	1.0755	1.089	0.0813108	0.191034
Q9UHV9	Prefoldin subunit 2	PFDN2	16.648	697060000	728320000	873570000	707980000	754820000	1024900000	0.79294	0.87879	0.89949	0.857	0.0816134	0.191312
P19623	Spermidine synthase	SRM	33.824	224010000	135440000	290450000	180910000	94906000	233120000	1.068	1.1866	1.1511	1.135	0.0815377	0.191423
Q13522	Protein phosphatase 1 regulatory subunit 1A	PPP1R1A	19.011	83064000	43495000	133980000	102700000	63097000	173280000	0.74075	0.53501	0.71979	0.665	0.0816118	0.191453
P26678	Cardiac phospholamban	PLN	6.1085	150400000	176050000	219290000	99470000	68535000	135870000	1.5435		1.6842	1.614	0.0817608	0.191513
P22694	cAMP-dependent protein kinase catalytic subunit beta	PRKACB	40.622	108360000	128480000	178990000	115220000	159040000	177720000	0.92688	0.84424	0.90849	0.893	0.0820812	0.191831
Q08257	Quinone oxidoreductase	CRYZ	35.206	6037600000	8356000000	10801000000	5525900000	7475600000	10044000000	0.97114	0.95687	0.93228	0.953	0.0820775	0.191966
O00217	NADH dehydrogenase [ubiquinone] iron-sulfur protein 8, mitochondrial	NDUFS8	23.705	2473200000	2536100000	5235000000	2346300000	2557600000	5076300000	0.89535	0.95822	0.90551	0.92	0.0820267	0.191992
Q13242	Serine/arginine-rich splicing factor 9	SRSF9	25.542	50525000	54740000	35881000	48944000	34244000	27683000	0.96069	0.95292		0.957	0.0823129	0.192228
Q9NT62	Ubiquitin-like-conjugating enzyme ATG3	ATG3	35.864	81039000	109920000	219550000	69188000	96135000	163610000	1.246	1.2061	1.0875	1.18	0.0826349	0.192691
P08240	Signal recognition particle receptor subunit alpha	SRPRA	69.81	178360000	243040000	167430000	185650000	240700000	177190000	0.85471	0.93135	0.82964	0.872	0.0827357	0.192782
Q8WTS6	Histone-lysine N-methyltransferase SETD7	SETD7	40.72	298950000	399560000	452310000	178720000	262530000	326860000	1.4093	1.345	1.14	1.298	0.0826165	0.192793
O14828	Secretory carrier-associated membrane protein 3	SCAMP3	38.287	70381000	195920000	211900000	67529000	210240000	232990000	0.85623	0.8493	0.7268	0.811	0.0828498	0.192903
P21964	Catechol O-methyltransferase	COMT	30.037	577420000	586860000	785960000	478620000	411050000	543670000	1.0963	1.2622	1.2579	1.205	0.0830493	0.193223
P05109	Protein S100-A8	S100A8	10.834	489690000	467800000	873470000	459700000	459230000	603600000	1.1014	1.0548	1.1466	1.101	0.0835562	0.193535
P39656	Dolichyl-diphosphooligosaccharide--protein glycosyltransferase 48 kDa subunit	DDOST	50.8	1136200000	1212800000	2085200000	1036900000	1086500000	1922000000	1.1368	1.0497	1.1126	1.1	0.08351	0.193572
P35613	Basigin	BSG	42.2	2674700000	2619800000	3573200000	2067600000	2036400000	2798800000	1.1692	1.1835	1.067	1.14	0.0833828	0.193709
Q9Y2S2	Lambda-crystallin homolog	CRYL1	35.419	492510000	550680000	686190000	389070000	451260000	532300000	1.0761	1.1588	1.076	1.104	0.0835094	0.193714
Q96FQ6	Protein S100-A16	S100A16	11.801	47851000	128130000		13962000	132180000		2.221	2.6185		2.42	0.08371	0.193747
Q6GMV3	Putative peptidyl-tRNA hydrolase PTRHD1	PTRHD1	15.805	230220000	255760000	449920000	297220000	381540000	627000000	0.76557	0.57849	0.75767	0.701	0.0834889	0.193811
Q9NVI7	ATPase family AAA domain-containing protein 3A	ATAD3A	71.368	493920000	363740000	503550000	542540000	367380000	497460000	0.87852	0.8326	0.93098	0.881	0.0833747	0.193835
Q96RL7	Vacuolar protein sorting-associated protein 13A	VPS13A	360.27	150740000	180730000	359430000	193600000	247640000	331320000	0.79572	0.70056	0.86544	0.787	0.0840093	0.194007
Q8NFV4	Protein ABHD11	ABHD11	34.69	626630000	592850000	857220000	664190000	586230000	830240000	0.8522	0.91463	0.93102	0.899	0.0839519	0.194018
Q9Y263	Phospholipase A-2-activating protein	PLAA	87.156	416130000	377370000	487950000	410860000	371150000	446680000	0.90019	0.96107	0.91937	0.927	0.0839251	0.1941
P18084	Integrin beta-5	ITGB5	88.053	301130000	71083000	70754000	187480000	41111000	39798000	1.3801	1.6587	1.2283	1.422	0.0845162	0.194888
O75306	NADH dehydrogenase [ubiquinone] iron-sulfur protein 2, mitochondrial	NDUFS2	52.545	8124500000	8369900000	10280000000	9144900000	8456100000	10591000000	0.86261	0.94285	0.90686	0.904	0.0844895	0.194971
Q01433	AMP deaminase 2	AMPD2	100.69	36739000	36416000	32810000	30403000	24399000	36269000	1.3572	1.2874		1.322	0.0846794	0.19512
P48739	Phosphatidylinositol transfer protein beta isoform	PITPNB	31.54	481150000	586830000	467430000	305740000	340590000	364120000	1.3141	1.6028	1.2252	1.381	0.0850212	0.195763
P46937	Transcriptional coactivator YAP1	YAP1	54.461	170870000	157570000	198830000	102770000	100660000	131750000	1.0974	1.249	1.1434	1.163	0.0851968	0.196022
Q9UI09	NADH dehydrogenase [ubiquinone] 1 alpha subcomplex subunit 12	NDUFA12	17.114	2621000000	2561400000	3550500000	1914700000	1819400000	3370500000	1.2124	1.2091	1.0775	1.166	0.0853184	0.196157
Q9BUJ2	Heterogeneous nuclear ribonucleoprotein U-like protein 1	HNRNPUL1	95.737	461150000	513590000	630570000	320270000	377580000	468190000	1.1412	1.1635	1.3315	1.212	0.0854701	0.19636
P36776	Lon protease homolog, mitochondrial	LONP1	106.49	2157100000	2668600000	3333000000	1957300000	2568200000	3084600000	0.97224	0.94565	0.92802	0.949	0.0855468	0.196392
Q9Y5Z4	Heme-binding protein 2	HEBP2	22.875	2081100000	2128500000	2445700000	1390300000	1862700000	2071500000	1.1044	1.0682	1.0398	1.071	0.0858184	0.19658
P29992	Guanine nucleotide-binding protein subunit alpha-11	GNA11	42.123	1246000000	1378500000	1750500000	935610000	990620000	974220000	1.2984	1.1165	1.344	1.253	0.0859075	0.19664
Q9NQ88	Fructose-2,6-bisphosphatase TIGAR	TIGAR	30.062	22731000	11031000	26032000	41964000	13546000	43244000	0.68086		0.6276	0.654	0.085728	0.196663
P55735	Protein SEC13 homolog	SEC13	35.54	542480000	495050000	582020000	459230000	361070000	417960000	1.3701	1.3218	1.1247	1.272	0.0858179	0.196724
O76024	Wolframin	WFS1	100.29	89098000	158630000	318430000	83739000	166110000	295280000	0.9086	0.83721	0.92294	0.89	0.0860464	0.196813
P41222	Prostaglandin-H2 D-isomerase	PTGDS	21.029	821860000	878790000	1133100000	801220000	891870000	1143300000	0.89229	0.92424	0.82722	0.881	0.0862295	0.197087
Q7Z5L9	Interferon regulatory factor 2-binding protein 2	IRF2BP2	61.024	56876000	20468000	20360000	32423000	12869000	6203800	1.4447	1.5633		1.504	0.0866494	0.197467
Q16576	Histone-binding protein RBBP7	RBBP7	47.82	323280000	325900000	535150000	299030000	315850000	500640000	0.96702	0.9173	0.94355	0.943	0.0864654	0.197481
Q63ZY3	KN motif and ankyrin repeat domain-containing protein 2	KANK2	91.173	1380300000	2088000000	2023500000	1133000000	1594200000	1573600000	1.0366	1.0866	1.1023	1.075	0.0866116	0.197525
Q92820	Gamma-glutamyl hydrolase	GGH	35.964	82073000	120780000	75229000	93273000	186000000	113250000	0.7048	0.61871	0.43789	0.587	0.0865981	0.197639
O43242	26S proteasome non-ATPase regulatory subunit 3	PSMD3	60.977	716530000	690070000	1197800000	727530000	648510000	1063600000	0.92593	0.92566	0.97072	0.941	0.0868006	0.197667
Q9HB19	Pleckstrin homology domain-containing family A member 2	PLEKHA2	47.254	69896000	62058000	58669000	39145000	33582000	24819000	1.5224	1.413		1.468	0.0871012	0.198206
O14498	Immunoglobulin superfamily containing leucine-rich repeat protein	ISLR	45.997	101140000	121280000	200660000	59559000	93278000	95857000	1.2556	1.3101	1.659	1.408	0.0875753	0.198415
Q9P2T1	GMP reductase 2	GMPR2	37.874	182370000	185830000	295520000	135610000	157390000	216620000	1.0416	1.0662	1.0258	1.045	0.0873243	0.198424
Q7Z460	CLIP-associating protein 1	CLASP1	169.45	149700000	180310000	199410000	125850000	190250000	187200000	0.88267	0.94433	0.85534	0.894	0.0875374	0.198473
P0DP25	Calmodulin-3	CALM3	16.837	7760200000	11598000000	15482000000	6701700000	10192000000	13501000000	1.06	1.1192	1.1682	1.116	0.0873224	0.198564
P61421	V-type proton ATPase subunit d 1	ATP6V0D1	40.329	89187000	130400000	265320000	86201000	106310000	183440000	1.1277	1.3748	1.2519	1.251	0.0875245	0.198589
Q9Y3A3	MOB-like protein phocein	MOB4	26.032	244300000	306770000	337600000	195630000	246590000	297000000	1.2093	1.1402	1.0751	1.142	0.0874683	0.198606
P61009	Signal peptidase complex subunit 3	SPCS3	20.313	173270000	144940000	159130000	159210000	140540000	131270000	1.2686	1.2157		1.242	0.0879517	0.198978
Q9Y3D9	28S ribosomal protein S23, mitochondrial	MRPS23	21.77	174180000	202420000	273720000	455930000	542200000	670980000	0.72913	0.83358	0.62317	0.729	0.0880563	0.19907
Q96EP5	DAZ-associated protein 1	DAZAP1	43.383	242190000	228240000	321970000	172220000	185980000	208010000	2.0722	1.3121	1.9909	1.792	0.0879289	0.199071
P19105	Myosin regulatory light chain 12A	MYL12A	19.794	1019100000	1163900000	1776200000	829390000	844340000	1427400000	1.1063	1.2856	1.1667	1.186	0.088482	0.199887
P53701	Cytochrome c-type heme lyase	HCCS	30.601	321270000	326750000	336230000	216180000	241940000	206930000	1.3554	1.1164	1.2728	1.248	0.0891107	0.201161
Q96T66	Nicotinamide/nicotinic acid mononucleotide adenylyltransferase 3	NMNAT3	28.321	16965000	36823000	57539000	42619000	71060000	117530000		0.47755	0.4054	0.441	0.0892223	0.201268
Q99685	Monoglyceride lipase	MGLL	33.261	557060000	443330000	866380000	722930000	552060000	1164100000	0.71552	0.86083	0.66015	0.746	0.0893399	0.201387
P28070	Proteasome subunit beta type-4	PSMB4	29.204	872620000	823550000	1471200000	789870000	837630000	1258800000	1.0477	1.0856	1.1305	1.088	0.0895077	0.201619
Q8NBU5	ATPase family AAA domain-containing protein 1	ATAD1	40.744	1650600000	1741700000	2721500000	1845900000	1869500000	2688700000	0.7506	0.79929	0.90183	0.817	0.0899964	0.202281
Q9BX68	Histidine triad nucleotide-binding protein 2, mitochondrial	HINT2	17.162	1475800000	1787200000	2819600000	1796900000	1982600000	3217000000	0.7757	0.88331	0.71102	0.79	0.0899664	0.202359
Q92598	Heat shock protein 105 kDa	HSPH1	96.864	3479200000	515410000	793960000	435660000	399160000	542770000	1.0886	1.1654	1.2531	1.169	0.0899364	0.202438
Q9H0U4	Ras-related protein Rab-1B	RAB1B	22.171	257740000	183430000	422590000	201070000	155520000	257900000	1.1469		1.1828	1.165	0.0903852	0.203008
Q92900	Regulator of nonsense transcripts 1	UPF1	124.34	169340000	196740000	290800000	107610000	159470000	293210000	1.3291	1.2304	1.1092	1.223	0.0905524	0.203091
O95319	CUGBP Elav-like family member 2	CELF2	54.284	127920000	125110000	124070000	100950000	93895000	89571000	1.1703	1.1411	1.3473	1.22	0.0905323	0.203192
Q15738	Sterol-4-alpha-carboxylate 3-dehydrogenase, decarboxylating	NSDHL	41.9	75906000	59544000	74692000	96824000	80672000	96201000	0.81256	0.58076	0.70312	0.699	0.0908568	0.203626
Q03135	Caveolin-1	CAV1	20.471	8820900000	12908000000	13249000000	7238100000	10777000000	9809500000	1.0814	1.2218	1.1328	1.145	0.0909409	0.203668
P52895	Aldo-keto reductase family 1 member C2	AKR1C2	36.735	160450000	152030000	245300000	214930000	198420000	308050000	0.8331	0.6487	0.59798	0.693	0.0911481	0.203986
O43920	NADH dehydrogenase [ubiquinone] iron-sulfur protein 5	NDUFS5	12.517	2169000000	3568800000	2846600000	2246000000	3508600000	2764700000	0.91656	0.96848	0.94104	0.942	0.0913386	0.204265
O75688	Protein phosphatase 1B	PPM1B	52.642	188990000		188620000	167380000		83640000	1.178		1.2231	1.201	0.0919745	0.20554
P01112	GTPase HRas	HRAS	21.298	112670000	33465000	75019000	73853000	21848000	47969000	1.3498		1.4463	1.398	0.092281	0.206076
Q86TP1	Exopolyphosphatase PRUNE1	PRUNE1	50.199	298640000	340000000	506110000	209700000	292140000	533760000	0.93798	0.90123	0.84666	0.895	0.0925573	0.206545
Q02978	Mitochondrial 2-oxoglutarate/malate carrier protein	SLC25A11	34.061	7994400000	9985900000	13398000000	8219300000	9877000000	12738000000	0.87967	0.92004	0.80838	0.869	0.0930796	0.207414
P61960	Ubiquitin-fold modifier 1	UFM1	9.1175	106180000	86608000	124760000	111570000	96031000	127720000	0.92835	0.91998	0.97113	0.94	0.0931777	0.207484
P03915	NADH-ubiquinone oxidoreductase chain 5	MT-ND5	67.026	518810000	775380000	964400000	1171300000	728430000	1030800000	0.86309	0.88466	0.7548	0.834	0.0932502	0.207497
Q8WVJ2	NudC domain-containing protein 2	NUDCD2	17.676	69721000		79474000	59754000		57957000	1.1174		1.1466	1.132	0.0930542	0.207506
Q9H1H9	Kinesin-like protein KIF13A	KIF13A	202.31	155670000	160760000	345810000	99408000	97389000	252870000	1.1904	1.5708	1.3188	1.36	0.0935995	0.207977
Q93100	Phosphorylase b kinase regulatory subunit beta	PHKB	124.88	227450000	61100000	161690000	293340000	72750000	261120000	0.59233	0.80568	0.74682	0.715	0.0935895	0.208103
Q9HA77	Probable cysteine--tRNA ligase, mitochondrial	CARS2	62.223	18030000	125360000	89994000	24339000	134560000	87901000		0.74627	0.6968	0.722	0.093749	0.20816
Q8N3V7	Synaptopodin	SYNPO	99.462	1932700000	2358100000	2865900000	1442200000	1763200000	2210600000	1.1623	1.1065	1.0564	1.108	0.0941606	0.208776
Q13405	39S ribosomal protein L49, mitochondrial	MRPL49	19.198	150750000	179740000	264320000	179570000	212860000	288090000	0.8162	0.67373	0.84078	0.777	0.0941332	0.208864
O95671	N-acetylserotonin O-methyltransferase-like protein	ASMTL	68.856	139570000	89817000	181440000	200170000	166920000	274100000	0.47438	0.36319	0.70013	0.513	0.0943342	0.209012
O95139	NADH dehydrogenase [ubiquinone] 1 beta subcomplex subunit 6	NDUFB6	15.489	2945100000	3178300000	4278700000	3111600000	3511900000	4610400000	0.88782	0.78318	0.8942	0.855	0.0952134	0.209766
P30153	Serine/threonine-protein phosphatase 2A 65 kDa regulatory subunit A alpha isoform	PPP2R1A	65.308	3995900000	3980000000	5719800000	3896100000	3757800000	5545600000	0.93186	0.936	0.86528	0.911	0.0951461	0.209766
O60925	Prefoldin subunit 1	PFDN1	14.21	220720000	221380000	467120000	214330000	251060000	451240000	0.749	0.73353	0.89741	0.793	0.095125	0.209868
Q96PE7	Methylmalonyl-CoA epimerase, mitochondrial	MCEE	18.749	138200000	154880000	269960000	188640000	250090000	367830000	0.90042	0.83667	0.755	0.831	0.0951175	0.21
O75534	Cold shock domain-containing protein E1	CSDE1	88.884	482590000	390570000	542660000	647220000	357080000	473950000	1.076	1.0255	1.0633	1.055	0.0949969	0.210032
Q12905	Interleukin enhancer-binding factor 2	ILF2	43.062	1064200000	1155700000	1548300000	674060000	758190000	1072500000	1.246	1.0937	1.2979	1.213	0.095106	0.210124
P49588	Alanine--tRNA ligase, cytoplasmic	AARS	106.81	944680000	744330000	903860000	917360000	767010000	982050000	0.98101	0.96635	0.94911	0.965	0.0949936	0.210174
O95822	Malonyl-CoA decarboxylase, mitochondrial	MLYCD	55.003	1260300000	1028000000	2485800000	1079100000	871540000	2053800000	1.1312	1.0444	1.093	1.09	0.0949594	0.210248
Q9UKU7	Isobutyryl-CoA dehydrogenase, mitochondrial	ACAD8	45.069	902820000	864840000	1389900000	910280000	1083400000	1471600000	0.86938	0.75993	0.88685	0.839	0.0955001	0.210249
P05387	60S acidic ribosomal protein P2	RPLP2	11.665	3118700000	3634300000	4635400000	2607000000	3047000000	3792700000	1.2062	1.0852	1.1001	1.131	0.0960504	0.211162
Q9Y4G6	Talin-2	TLN2	271.61	6402200000	7057700000	9249800000	5598700000	6168000000	8050400000	1.0452	1.0388	1.0152	1.033	0.0960313	0.211269
P43243	Matrin-3	MATR3	94.622	1574200000	1308900000	2420800000	1213100000	1266400000	1963600000	1.131	1.049	1.1506	1.11	0.0963626	0.2114
P51858	Hepatoma-derived growth factor	HDGF	26.788	1372800000	1395200000	1741100000	1074000000	1152200000	1395300000	1.0752	1.0341	1.1021	1.07	0.0963403	0.2115
Q11201	CMP-N-acetylneuraminate-beta-galactosamide-alpha-2,3-sialyltransferase 1	ST3GAL1	39.075	32258000	24005000	43335000	23070000	17920000	23020000	1.7338	1.2055	1.5956	1.512	0.0964789	0.211506
P46939	Utrophin	UTRN	394.46	1286400000	1166900000	1980200000	1098100000	905330000	1743800000	1.2778	1.2416	1.0873	1.202	0.096319	0.211603
Q13838	Spliceosome RNA helicase DDX39B	DDX39B	48.991	1815300000	1873300000	2425000000	1416400000	1321100000	1808700000	1.0713	1.1753	1.2254	1.157	0.0970179	0.21209
P07900	Heat shock protein HSP 90-alpha	HSP90AA1	84.659	27998000000	23302000000	33924000000	19266000000	18605000000	24308000000	1.0902	1.097	1.0323	1.073	0.0971281	0.212182
P82930	28S ribosomal protein S34, mitochondrial	MRPS34	25.65		116880000	320310000		129140000	364580000		0.77848	0.73248	0.755	0.0968648	0.212203
P11586	C-1-tetrahydrofolate synthase, cytoplasmic	MTHFD1	101.56	1695800000	1458300000	2757900000	1525500000	1433900000	2835100000	0.90163	0.91135	0.96537	0.926	0.0970013	0.212203
P50502	Hsc70-interacting protein	ST13	41.331	2992600000	3234700000	3038300000	2551400000	2790500000	2470300000	1.2195	1.0772	1.1297	1.142	0.0969702	0.212284
Q6PCB0	von Willebrand factor A domain-containing protein 1	VWA1	46.804	266500000	429080000	314040000	135980000	305560000	138870000	1.8244	1.2317	1.7841	1.613	0.097324	0.212312
Q9UJY1	Heat shock protein beta-8	HSPB8	21.604	686920000	527680000	671010000	599350000	371110000	618100000	0.98269	0.95572	0.94971	0.963	0.0972596	0.212321
P62841	40S ribosomal protein S15	RPS15	17.04	414540000	469740000	680330000	228130000	315390000	390400000	1.638	1.2699	1.2493	1.386	0.0974832	0.212511
P52597	Heterogeneous nuclear ribonucleoprotein F	HNRNPF	45.671	558320000	418050000	806390000	444990000	422900000	648390000	1.0943	1.0346	1.0558	1.062	0.0976355	0.212694
Q9UK41	Vacuolar protein sorting-associated protein 28 homolog	VPS28	25.425	38301000	64912000	58442000	35868000	115150000	59349000	0.95476	0.87669	0.91404	0.915	0.0977376	0.212767
P37198	Nuclear pore glycoprotein p62	NUP62	53.254	73663000	30715000	29966000	27049000	31063000	38824000	1.3412	1.1262	1.1736	1.214	0.0979783	0.213142
O75251	NADH dehydrogenase [ubiquinone] iron-sulfur protein 7, mitochondrial	NDUFS7	23.563	1079500000	860880000	1291400000	1101800000	588050000	1006600000	1.1383	1.4122	1.2314	1.261	0.0982637	0.213465
O43633	Charged multivesicular body protein 2a	CHMP2A	25.104	85005000	28211000	130380000	102670000	41804000	120200000	0.77474		0.72739	0.751	0.0982128	0.213503
Q6ZT12	E3 ubiquitin-protein ligase UBR3	UBR3	212.43	43035000	34093000	64372000	33632000	43789000	72906000	0.87694	0.70096	0.80324	0.794	0.0983977	0.213607
P45954	Short/branched chain specific acyl-CoA dehydrogenase, mitochondrial	ACADSB	47.485	3901000000	3845100000	4632800000	3729900000	3842900000	4607500000	0.9346	0.93146	0.86159	0.909	0.0984847	0.213647
Q03001	Dystonin	DST	860.65	113720000	110300000	2235900000	89230000	111380000	169470000	1.0577	1.1048	1.1688	1.11	0.0991463	0.214932
Q5TC12	ATP synthase mitochondrial F1 complex assembly factor 1	ATPAF1	36.436	679820000	497750000	908410000	816310000	511860000	896540000	0.80952	0.79709	0.92654	0.844	0.099456	0.215453
P13861	cAMP-dependent protein kinase type II-alpha regulatory subunit	PRKAR2A	45.518	3722900000	4496000000	4503700000	3284500000	3857800000	3549800000	0.96675	0.94912	0.91462	0.943	0.0996043	0.215625
O95372	Acyl-protein thioesterase 2	LYPLA2	24.737	136110000	223360000	213490000	156050000	219940000	266910000	0.84468	0.92251	0.78878	0.852	0.0998568	0.216021
Q13023	A-kinase anchor protein 6	AKAP6	256.72	40190000	26143000	48373000	27176000	12284000	27127000	1.3114		1.4042	1.358	0.0999894	0.216158
P34913	Bifunctional epoxide hydrolase 2	EPHX2	62.615	2703200000	2874800000	637340000	520090000	512420000	732990000	0.91845	0.77265	0.79812	0.83	0.100193	0.216297
P20700	Lamin-B1	LMNB1	66.408	1140200000	1212200000	1732800000	1014000000	1125800000	1451800000	0.89725	0.92196	0.81721	0.879	0.10015	0.216354
P63167	Dynein light chain 1, cytoplasmic	DYNLL1	10.366	268680000	254380000	247490000	195990000	224180000	215180000	1.2154	1.0732	1.2368	1.175	0.100361	0.216509
Q9NRV9	Heme-binding protein 1	HEBP1	21.097	1188800000	1267400000	1448000000	1402900000	1430300000	2098000000	1.0509	1.0341	1.0913	1.059	0.100615	0.216907
O76031	ATP-dependent Clp protease ATP-binding subunit clpX-like, mitochondrial	CLPX	69.223	55744000	64337000	106590000	56879000	77258000	137880000	0.87423	0.74795	0.87536	0.833	0.100703	0.216947
A5YKK6	CCR4-NOT transcription complex subunit 1	CNOT1	266.94	30097000	58808000	57072000	16164000	44932000	42972000	1.6583	1.207	1.3477	1.404	0.101156	0.217771
Q9Y5Y2	Cytosolic Fe-S cluster assembly factor NUBP2	NUBP2	28.825	55169000	74674000	88393000	48267000	76861000	91251000	0.90097	0.90887	0.96622	0.925	0.101311	0.217804
P53621	Coatomer subunit alpha	COPA	138.34	1490100000	1412300000	2517600000	1351300000	1392400000	2166400000	1.0941	1.0311	1.094	1.073	0.101245	0.217814
P04844	Dolichyl-diphosphooligosaccharide--protein glycosyltransferase subunit 2	RPN2	69.283	830970000	1010400000	1691700000	634360000	771770000	1414600000	1.0532	1.0853	1.1497	1.096	0.101745	0.218587
P61086	Ubiquitin-conjugating enzyme E2 K	UBE2K	22.406	603980000	392240000	235340000	1402100000	1080600000	286240000	0.76219	0.80977	0.91527	0.829	0.101937	0.218697
O43639	Cytoplasmic protein NCK2	NCK2	42.915	25902000	12386000	28923000	32366000	12253000	20245000	0.73409	0.76111	0.90432	0.8	0.101924	0.218819
Q14697	Neutral alpha-glucosidase AB	GANAB	106.87	3025100000	2960900000	3992400000	2655900000	2561800000	3543700000	1.0526	1.0168	1.0477	1.039	0.102674	0.219673
Q9NTI5	Sister chromatid cohesion protein PDS5 homolog B	PDS5B	164.67	101470000	61850000	145370000	69959000	42630000	112450000	1.2249	1.2164	1.5477	1.33	0.102818	0.219679
Q13131	5'-AMP-activated protein kinase catalytic subunit alpha-1	PRKAA1	64.009	50739000	32393000	80439000	56873000	26103000	80342000	0.93784	0.82448	0.87241	0.878	0.102753	0.219691
P33241	Lymphocyte-specific protein 1	LSP1	37.191	39275000	25236000		20185000	14225000		1.9096	1.6712		1.79	0.102563	0.219739
P48728	Aminomethyltransferase, mitochondrial	AMT	43.946	161740000	358290000	140330000	173390000	418330000	164650000	0.84435	0.75886	0.62913	0.744	0.102659	0.219791
P14324	Farnesyl pyrophosphate synthase	FDPS	48.275	607850000	782750000	855930000	738890000	788460000	823100000	0.78845	0.80515	0.92552	0.84	0.102532	0.219823
Q99436	Proteasome subunit beta type-7	PSMB7	29.965	561670000	607680000	999240000	627090000	546050000	893040000	0.89968	0.86066	0.9514	0.904	0.103108	0.220148
O94919	Endonuclease domain-containing 1 protein	ENDOD1	55.016	225760000	326990000	481750000	192280000	270200000	442750000	1.0831	1.0943	1.0294	1.069	0.103325	0.220308
P39019	40S ribosomal protein S19	RPS19	16.06	1114800000	1190900000	1588400000	809600000	957090000	1120300000	1.2693	1.0804	1.1971	1.182	0.103297	0.220399
Q12931	Heat shock protein 75 kDa, mitochondrial	TRAP1	80.109	1873700000	1732400000	2868000000	1848600000	1776100000	2673100000	0.8342	0.92733	0.91343	0.892	0.103617	0.220628
Q8WY91	THAP domain-containing protein 4	THAP4	62.889		86015000	1039900000		117350000	1057200000		0.63367	0.56212	0.598	0.103574	0.220689
P13667	Protein disulfide-isomerase A4	PDIA4	72.932	2087300000	2350800000	3259600000	2097200000	2301100000	3003900000	1.1389	1.1979	1.0608	1.133	0.103985	0.221262
P36980	Complement factor H-related protein 2	CFHR2	30.65	209300000	247020000	313190000	140760000	110060000	219790000	4.5534	4.5446	1.6535	3.584	0.104208	0.221585
Q8IVN8	Somatomedin-B and thrombospondin type-1 domain-containing protein	SBSPON	29.61	99776000	83917000		138460000	123870000		0.58837	0.65757		0.623	0.104476	0.222002
O60936	Nucleolar protein 3	NOL3	22.629	459570000	526540000	564760000	432800000	489910000	575830000	0.91691	0.8337	0.92468	0.892	0.10463	0.222179
P62701	40S ribosomal protein S4, X isoform	RPS4X	29.597	1192800000	1632500000	1854400000	876290000	976250000	1136800000	1.2485	1.0912	1.1243	1.155	0.104706	0.222188
Q9NQR4	Omega-amidase NIT2	NIT2	30.608	990200000	1270600000	1535000000	1021300000	1167300000	1499400000	0.94807	0.9218	0.97282	0.948	0.10486	0.222211
P43652	Afamin	AFM	69.068	1126800000	1016300000	1418400000	1077400000	1032500000	1348100000	0.93171	0.86397	0.93986	0.912	0.104819	0.222277
Q9BRA2	Thioredoxin domain-containing protein 17	TXNDC17	13.941	277090000	389850000	651450000	270920000	399180000	669340000	0.95253	0.91465	0.86843	0.912	0.10498	0.222314
P22087	rRNA 2'-O-methyltransferase fibrillarin	FBL	33.784	20942000	41571000	313090000	16242000	30165000	89905000		1.8145	2.1276	1.971	0.105131	0.222483
Q9NVJ2	ADP-ribosylation factor-like protein 8B	ARL8B	21.539	563500000	140470000	458170000	476790000	99070000	343400000	1.083	1.2875	1.2472	1.206	0.105268	0.222622
Q96DB5	Regulator of microtubule dynamics protein 1	RMDN1	35.808	242500000	164590000	331450000	271120000	130630000	277420000	0.8558	0.77381	0.9139	0.848	0.105814	0.22332
Q92974	Rho guanine nucleotide exchange factor 2	ARHGEF2	111.54	26932000	63018000	41229000	20831000	44537000	27270000	1.3288	1.1111	1.1732	1.204	0.105898	0.223347
P09543	2',3'-cyclic-nucleotide 3'-phosphodiesterase	CNP	47.578	223700000	373850000	459110000	158680000	212160000	252920000	1.1949	1.3356	1.6393	1.39	0.105694	0.223372
Q9HCH3	Copine-5	CPNE5	65.733	48418000		59385000	21399000		18058000	2.5463		2.0878	2.317	0.105992	0.223393
Q14677	Clathrin interactor 1	CLINT1	68.259	166300000	139710000	357810000	190180000	155590000	316900000	0.83065	0.86263	0.94336	0.879	0.105779	0.223399
P12429	Annexin A3	ANXA3	36.375	1278900000	1661300000	2517800000	1295900000	1754700000	2641600000	0.9486	0.87475	0.84509	0.889	0.106072	0.223412
Q99538	Legumain	LGMN	49.411	243680000	124740000	384550000	130460000	83684000	266960000	1.2403	1.4678	1.1524	1.287	0.106339	0.223823
O75592	E3 ubiquitin-protein ligase MYCBP2	MYCBP2	510.08	18959000	21862000	24131000	16031000	14269000	11823000	1.3123	1.2161	1.6648	1.398	0.10664	0.224154
Q8N5N7	39S ribosomal protein L50, mitochondrial	MRPL50	18.325	56841000	117460000	87948000	67378000	139170000	108340000	0.8523	0.60031	0.63225	0.695	0.106598	0.224216
Q6UVK1	Chondroitin sulfate proteoglycan 4	CSPG4	250.53	176410000	146100000	217180000	715100000	574280000	1439300000	1.557	1.1677	1.6447	1.456	0.106975	0.224706
Q9GZT3	SRA stem-loop-interacting RNA-binding protein, mitochondrial	SLIRP	12.349	580770000	534820000	887200000	580870000	610450000	868770000	0.74567	0.71232	0.90036	0.786	0.107363	0.224914
O95249	Golgi SNAP receptor complex member 1	GOSR1	28.612	46649000	33717000	47428000	49726000	47946000	44134000	0.96712	0.90388	0.90004	0.924	0.107192	0.22501
P62266	40S ribosomal protein S23	RPS23	15.807	143900000	90402000	182690000	102880000	86572000	167160000	0.81823	0.89492	0.92837	0.881	0.107348	0.225034
Q9UJZ1	Stomatin-like protein 2, mitochondrial	STOML2	38.534	602950000	888170000	1057400000	713950000	887510000	1110100000	0.88173	0.93559	0.95279	0.923	0.107328	0.225142
O15357	Phosphatidylinositol 3,4,5-trisphosphate 5-phosphatase 2	INPPL1	138.6	99615000	56132000	85944000	72518000	47442000	84811000	1.1528	1.0448	1.1292	1.109	0.107702	0.22517
O94979	Protein transport protein Sec31A	SEC31A	133.01	1214300000	1010100000	1542900000	982170000	801800000	1240000000	1.0742	1.0497	1.1393	1.088	0.107665	0.225242
A1L0T0	Acetolactate synthase-like protein	ILVBL	67.867	647220000	726750000	906390000	596140000	840610000	785730000	0.77727	0.86983	0.91108	0.853	0.107634	0.225329
Q9H7Z7	Prostaglandin E synthase 2	PTGES2	41.943	1038100000	1260300000	1664400000	1140000000	1300500000	1926000000	0.88791	0.96347	0.89444	0.915	0.107892	0.225415
Q12857	Nuclear factor 1 A-type	NFIA	55.944	62386000	35146000	149340000	45853000	32828000	144770000	1.3409		1.4539	1.397	0.108064	0.225622
Q5XPI4	E3 ubiquitin-protein ligase RNF123	RNF123	148.51	292840000	336280000	412630000	172230000	161690000	197420000	1.3771	1.6625	1.1864	1.409	0.108312	0.225989
Q8TCS8	Polyribonucleotide nucleotidyltransferase 1, mitochondrial	PNPT1	85.95	990730000	1201000000	1704500000	1121900000	1135500000	1782600000	0.80927	0.91938	0.89906	0.876	0.10854	0.226312
Q7L523	Ras-related GTP-binding protein A	RRAGA	36.566	98672000	106300000	143080000	72086000	85310000	119370000	1.305	1.1035	1.3806	1.263	0.108716	0.226377
P03923	NADH-ubiquinone oxidoreductase chain 6	MT-ND6	18.622	231330000	215530000	342330000	209860000	185480000	297230000	1.0365	1.1245	1.1051	1.089	0.10867	0.226432
O60240	Perilipin-1	PLIN1	55.99	2182500000	2547800000	3688900000	2171000000	2418100000	3518200000	0.96171	0.94819	0.90312	0.938	0.108988	0.226489
Q8NCW5	NAD(P)H-hydrate epimerase	NAXE	31.674	1418000000	1354000000	2234100000	1624700000	1570200000	2467600000	0.86002	0.8588	0.71099	0.81	0.109099	0.226568
P00740	Coagulation factor IX	F9	51.778	1548200000	1648100000	2489500000	1205300000	1506200000	2059600000	1.055	1.0394	1.0169	1.037	0.108975	0.226614
P31949	Protein S100-A11	S100A11	11.74	803810000	1120300000	998700000	512410000	614180000	560270000	1.5143	1.377	1.136	1.342	0.108961	0.226736
Q92896	Golgi apparatus protein 1	GLG1	134.55	753710000	565260000	980640000	630870000	384360000	761500000	1.0914	1.0275	1.0866	1.069	0.109348	0.226934
P62263	40S ribosomal protein S14	RPS14	16.273	677980000	981280000	1696800000	404320000	687750000	1190900000	1.3636	1.1463	1.1478	1.219	0.110051	0.227483
Q9Y4X5	E3 ubiquitin-protein ligase ARIH1	ARIH1	64.117	115960000	68161000	227010000	88798000	58856000	183770000	1.389	1.2131	1.1206	1.241	0.110046	0.227623
Q9BX67	Junctional adhesion molecule C	JAM3	35.02	47344000		71856000	36866000		50283000	1.261		1.3461	1.304	0.110014	0.227708
Q9Y399	28S ribosomal protein S2, mitochondrial	MRPS2	33.249	30766000	82475000	50113000	41445000	117900000	70462000	0.86056	0.71224	0.6187	0.731	0.109981	0.227792
P49189	4-trimethylaminobutyraldehyde dehydrogenase	ALDH9A1	53.801	4277600000	5083200000	6307400000	3989700000	5309900000	5901000000	0.94192	0.91042	0.8458	0.899	0.110592	0.227845
A0AVT1	Ubiquitin-like modifier-activating enzyme 6	UBA6	117.97	272420000	251170000	324340000	212770000	214470000	301610000	1.2843	1.12	1.1143	1.173	0.109952	0.227884
O00764	Pyridoxal kinase	PDXK	35.102	862180000	888300000	1260900000	863360000	891630000	1243200000	0.90222	0.82122	0.92786	0.884	0.109881	0.227887
P53999	Activated RNA polymerase II transcriptional coactivator p15	SUB1	14.395	156290000	212870000	533700000	242760000	245560000	528290000	0.72308	0.65848	0.88123	0.754	0.110564	0.227937
P68104	Elongation factor 1-alpha 1	EEF1A1	50.14	15187000000	14363000000	21269000000	14408000000	13499000000	19660000000	0.97029	0.96783	0.93141	0.957	0.11036	0.22797
Q08629	Testican-1	SPOCK1	49.124	235880000	93472000	17297000	80245000	32301000	10135000	2.9956	2.3515		2.674	0.110524	0.228006
Q15084	Protein disulfide-isomerase A6	PDIA6	48.121	1445500000	1754200000	2612300000	1377400000	1664000000	2583200000	0.93227	0.97594	0.92226	0.943	0.110492	0.228092
P42224	Signal transducer and activator of transcription 1-alpha/beta	STAT1	87.334	840150000	968700000	1162100000	700880000	719610000	956850000	1.2233	1.2507	1.0698	1.181	0.11086	0.228245
Q9UKP3	Integrin beta-1-binding protein 2	ITGB1BP2	38.382	136390000	171390000	183090000	106850000	167480000	237950000	0.9584	0.87887	0.92207	0.92	0.111016	0.228264
Q95365	HLA class I histocompatibility antigen, B-38 alpha chain	HLA-B	40.416	65973000	56973000	20002000	81623000	72298000	43865000	0.54386	0.62239		0.583	0.11096	0.228301
Q9UMS4	Pre-mRNA-processing factor 19	PRPF19	55.18	406210000	402980000	537720000	367880000	397030000	579920000	0.93956	0.96469	0.97853	0.961	0.111161	0.228413
P80723	Brain acid soluble protein 1	BASP1	22.693	60376000	56975000	116520000	29738000	31157000	67689000	1.4201		1.3136	1.367	0.111415	0.228782
Q96HE7	ERO1-like protein alpha	ERO1A	54.392	166530000	233260000	331020000	113690000	182140000	223320000	1.2157	1.06	1.1673	1.148	0.111782	0.229384
Q9H4A3	Serine/threonine-protein kinase WNK1	WNK1	250.79	66515000	106430000	136730000	50592000	64354000	73396000	1.2171	1.1456	1.4469	1.27	0.112045	0.229622
Q3ZCW2	Galectin-related protein	LGALSL	18.986		81291000	94087000		61551000	60353000		1.2175	1.2884	1.253	0.112022	0.229726
Q9H0A8	COMM domain-containing protein 4	COMMD4	21.764	41514000	21647000	65642000	42382000	27919000	100940000	0.83804		0.79639	0.817	0.112322	0.229887
Q13409	Cytoplasmic dynein 1 intermediate chain 2	DYNC1I2	71.456	350870000	306480000	335160000	283000000	197210000	287590000	1.1028	1.2371	1.0929	1.144	0.112398	0.229893
P34096	Ribonuclease 4	RNASE4	16.84	108250000	116540000	79342000	51969000	50552000	25259000	1.7179	1.5219		1.62	0.112306	0.230006
Q86SX6	Glutaredoxin-related protein 5, mitochondrial	GLRX5	16.628	451680000	456280000	498350000	450770000	493070000	510790000	0.97214	0.90856	0.92647	0.936	0.113082	0.23114
Q8NHH9	Atlastin-2	ATL2	66.228	46718000	74703000	115900000	58351000	69439000	104660000	0.83921	0.94588	0.89374	0.893	0.113907	0.232367
O15239	NADH dehydrogenase [ubiquinone] 1 alpha subcomplex subunit 1	NDUFA1	8.0723	720140000	943220000	1086000000	656300000	922480000	998100000	0.97763	0.97477	0.94629	0.966	0.113894	0.232494
Q9NX46	Poly(ADP-ribose) glycohydrolase ARH3	ADPRHL2	38.946	62983000	51192000	96525000	77174000	74868000	100400000	0.91835	0.78416	0.87411	0.859	0.114153	0.232565
O95359	Transforming acidic coiled-coil-containing protein 2	TACC2	309.42	389340000	522980000	832640000	462780000	583650000	1027100000	0.9096	0.89134	0.78711	0.863	0.11389	0.232637
Q8IWJ2	GRIP and coiled-coil domain-containing protein 2	GCC2	195.91	187560000	137460000	42050000	21686000	22924000	569450000	7.194	4.5949		5.894	0.114138	0.232687
O60271	C-Jun-amino-terminal kinase-interacting protein 4	SPAG9	146.2	98521000	136900000	413630000	69249000	115040000	275130000	1.1293	1.1397	1.0391	1.103	0.114744	0.233463
P63261	Actin, cytoplasmic 2	ACTG1	41.792	16878000000		29162000000	9874400000		19000000000	1.1881		1.2502	1.219	0.114675	0.233475
Q8IVM0	Coiled-coil domain-containing protein 50	CCDC50	35.822	317490000	344950000	450570000	190720000	230840000	349610000	1.176	1.0859	1.2951	1.186	0.114987	0.233498
Q9H0W9	Ester hydrolase C11orf54	C11orf54	35.117	378320000	263600000	423580000	434980000	317840000	433350000	0.97032	0.90388	0.90607	0.927	0.114845	0.233515
Q5SW79	Centrosomal protein of 170 kDa	CEP170	175.29	18357000	26720000	41766000	17672000	19856000	34054000		1.1938	1.1464	1.17	0.114985	0.233648
Q9Y383	Putative RNA-binding protein Luc7-like 2	LUC7L2	46.513	289920000	265090000	319930000	202200000	188760000	276180000	1.0957	1.3146	1.1728	1.194	0.115191	0.233761
P78560	Death domain-containing protein CRADD	CRADD	22.745	78341000	86611000	49600000	100930000	103260000	43096000	0.67196	0.69863	0.89152	0.754	0.11562	0.234327
Q9BWD1	Acetyl-CoA acetyltransferase, cytosolic	ACAT2	41.35	66166000		194180000	83170000		191700000	1.0675		1.0516	1.06	0.115556	0.234349
P09104	Gamma-enolase	ENO2	47.268	1756100000	1573300000	2229500000	1407600000	1187700000	1795400000	1.1988	1.3394	1.0974	1.212	0.115985	0.234913
Q9BTZ2	Dehydrogenase/reductase SDR family member 4	DHRS4	29.537	443610000	440930000	726960000	301870000	322890000	527880000	1.1262	1.0425	1.1569	1.109	0.116258	0.235313
P63172	Dynein light chain Tctex-type 1	DYNLT1	12.452	60921000	101390000	174420000	55485000	81891000	137110000		1.3146	1.234	1.274	0.11643	0.235354
Q04323	UBX domain-containing protein 1	UBXN1	33.325	221360000	240840000	332400000	163080000	114200000	370520000	1.2023	1.9077	1.6896	1.6	0.116429	0.235507
P05198	Eukaryotic translation initiation factor 2 subunit 1	EIF2S1	36.112	279050000	264530000	461820000	367160000	261930000	517690000	0.87847	0.88801	0.96369	0.91	0.117265	0.23689
P28072	Proteasome subunit beta type-6	PSMB6	25.357	598320000	1285500000	1150600000	598860000	1238500000	1149700000	0.86119	0.94151	0.93411	0.912	0.1175	0.237057
P49720	Proteasome subunit beta type-3	PSMB3	22.949	787220000	810280000	1242400000	584020000	1000500000	1569600000	1.1895	1.0868	1.3106	1.196	0.117458	0.237124
Q14520	Hyaluronan-binding protein 2	HABP2	62.671	63743000	100250000	778710000	35506000	50721000	61613000	1.5552	1.5267	2.744	1.942	0.117715	0.237182
P07099	Epoxide hydrolase 1	EPHX1	52.948	2557600000	2496900000	3293600000	2127500000	2104000000	2905000000	1.1068	1.1167	1.0319	1.085	0.117697	0.2373
Q15942	Zyxin	ZYX	61.277	1067800000	979140000	1554300000	882330000	857580000	1225300000	1.0259	1.0893	1.0933	1.07	0.118284	0.23802
Q9Y646	Carboxypeptidase Q	CPQ	51.887	196410000	259990000	337410000	160260000	173650000	305590000	1.1432	1.258	1.0775	1.16	0.118368	0.238036
Q9H223	EH domain-containing protein 4	EHD4	61.174	4269300000	5784700000	7978100000	3691000000	4768800000	7525200000	1.0528	1.1846	1.1161	1.118	0.118266	0.238138
Q8IU85	Calcium/calmodulin-dependent protein kinase type 1D	CAMK1D	42.913	61563000	57258000	68670000	65781000	61827000	58750000	0.7809	0.88782	0.91017	0.86	0.1185	0.238147
P25325	3-mercaptopyruvate sulfurtransferase	MPST	33.178	915940000	1329100000	1918700000	970330000	1389800000	1868200000	0.83807	0.81558	0.94468	0.866	0.118693	0.238382
Q15042	Rab3 GTPase-activating protein catalytic subunit	RAB3GAP1	110.52	129070000	173930000	217610000	123730000	154800000	299180000	0.85994	0.72652	0.88416	0.824	0.119052	0.238949
Q9Y6E2	Basic leucine zipper and W2 domain-containing protein 2	BZW2	48.162	374860000	650010000	607900000	521700000	699050000	696560000	0.72579	0.78968	0.91306	0.81	0.119314	0.239319
P48506	Glutamate--cysteine ligase catalytic subunit	GCLC	72.765	136570000	33802000	206870000	90519000	68594000	132970000	1.3134	1.0783	1.2652	1.219	0.119676	0.239891
P08758	Annexin A5	ANXA5	35.936	18769000000	20783000000	28794000000	17773000000	18561000000	24947000000	0.9573	0.92224	0.9729	0.951	0.120492	0.240906
P23284	Peptidyl-prolyl cis-trans isomerase B	PPIB	23.742	3924900000	4106400000	5790500000	3235500000	5235200000	5998600000	1.0835	1.0682	1.0223	1.058	0.120277	0.240941
P19367	Hexokinase-1	HK1	102.48	28187000000	32713000000	41794000000	28163000000	31358000000	40082000000	0.95662	0.96608	0.91195	0.945	0.120483	0.241043
P51571	Translocon-associated protein subunit delta	SSR4	18.998	526700000	431540000	747610000	513210000	398510000	598580000	1.0731	1.151	1.2572	1.16	0.120418	0.241068
O43768	Alpha-endosulfine	ENSA	13.389	319290000	270990000	306810000	442790000	278530000	384320000	0.80372	0.81988	0.9415	0.855	0.120676	0.24112
P55789	FAD-linked sulfhydryl oxidase ALR	GFER	23.449	104270000	61545000	83565000	95180000	45562000	99084000	0.95629	0.85651	0.9003	0.904	0.121366	0.242187
P01860	Immunoglobulin heavy constant gamma 3	IGHG3	41.287	16675000000	19021000000	27839000000	10915000000	12428000000	18548000000	1.0409	1.0112	1.0301	1.027	0.121499	0.242298
Q96EY7	Pentatricopeptide repeat domain-containing protein 3, mitochondrial	PTCD3	78.549	490870000	376980000	574390000	612880000	472840000	779840000	0.74112	0.91474	0.82503	0.827	0.121344	0.242299
O95182	NADH dehydrogenase [ubiquinone] 1 alpha subcomplex subunit 7	NDUFA7	12.551	2619100000	1956700000	3910900000	2566700000	2450500000	4131200000	0.94939	0.82941	0.87139	0.883	0.121759	0.242661
Q6DD88	Atlastin-3	ATL3	60.541	680630000	802130000	1117500000	537680000	689880000	859320000	1.195	1.0495	1.1551	1.133	0.121929	0.242844
P49903	Selenide, water dikinase 1	SEPHS1	42.91	74159000	55221000	60052000	69148000	41413000	48212000	1.0713	1.2204	1.1086	1.133	0.122325	0.24332
Q96FV2	Secernin-2	SCRN2	46.596	587530000	571590000	937080000	597520000	546620000	853070000	0.91909	0.93342	0.97751	0.943	0.122461	0.243437
O60216	Double-strand-break repair protein rad21 homolog	RAD21	71.689	31105000	32793000	65212000	17387000	21718000	40787000	1.211	1.3426	1.0901	1.215	0.122321	0.243469
P28906	Hematopoietic progenitor cell antigen CD34	CD34	40.716	328870000	300760000	428000000	174320000	212570000	236900000	1.621	1.259	2.1641	1.681	0.122834	0.244023
O60506	Heterogeneous nuclear ribonucleoprotein Q	SYNCRIP	69.602	1731500000	2253900000	1025100000	1493500000	2382400000	878860000	1.0899	1.0358	1.133	1.086	0.123154	0.244502
Q96KP4	Cytosolic non-specific dipeptidase	CNDP2	52.878	3618000000	3761900000	4391700000	3211900000	3233400000	4035100000	1.0352	1.137	1.1026	1.092	0.123924	0.24556
P23497	Nuclear autoantigen Sp-100	SP100	100.42	93879000	110440000	133140000	65399000	83155000	96850000	1.2328	1.0689	1.2851	1.196	0.123881	0.245631
Q7L592	Protein arginine methyltransferase NDUFAF7, mitochondrial	NDUFAF7	49.237	68569000	64110000	95699000	76795000	69845000	114200000	0.87494	0.82343	0.68123	0.793	0.123876	0.245779
P30536	Translocator protein	TSPO	18.828	773430000	744850000	1691100000	887560000	868660000	1900100000	0.61628	0.67456	0.87956	0.723	0.124278	0.246105
Q9Y3A5	Ribosome maturation protein SBDS	SBDS	28.763	929850000	904350000	1058300000	749210000	760050000	985650000	1.1834	1.0644	1.0823	1.11	0.124406	0.246202
Q9Y3B4	Splicing factor 3B subunit 6	SF3B6	14.585	31629000	118550000	110550000	28066000	114850000	97539000		0.92253	0.94101	0.932	0.124635	0.246499
P33176	Kinesin-1 heavy chain	KIF5B	109.68	2369300000	2173700000	4133400000	1889200000	1738200000	2762800000	1.0237	1.0277	1.0627	1.038	0.12479	0.246649
Q9BYV2	Tripartite motif-containing protein 54	TRIM54	40.3	615970000	551470000	882340000	445380000	434910000	630970000	1.1182	1.3327	1.1361	1.196	0.124898	0.246705
P61619	Protein transport protein Sec61 subunit alpha isoform 1	SEC61A1	52.264	472070000	463150000	705280000	433230000	406350000	591140000	1.1492	1.0392	1.1524	1.114	0.125033	0.246816
P42566	Epidermal growth factor receptor substrate 15	EPS15	98.655	138440000	122080000	199830000	91446000	97114000	145070000	1.0622	1.2595	1.2214	1.181	0.125547	0.247673
Q9GZT8	NIF3-like protein 1	NIF3L1	41.968	89481000	146390000	229170000	81707000	120080000	220980000	0.93283	0.81666	0.90286	0.884	0.125859	0.248131
P13929	Beta-enolase	ENO3	46.986	15358000000	13843000000	17648000000	16836000000	14279000000	18174000000	0.92113	0.84004	0.9385	0.9	0.126155	0.248244
Q5T440	Putative transferase CAF17, mitochondrial	IBA57	38.155	312770000	269400000	609950000	285600000	277390000	513780000	1.0307	1.123	1.0984	1.084	0.12612	0.248332
P62937	Peptidyl-prolyl cis-trans isomerase A	PPIA	18.012	9191900000	14138000000	19135000000	8192500000	12410000000	17002000000	1.0555	1.0427	1.0143	1.038	0.126083	0.248416
Q8NF91	Nesprin-1	SYNE1	1011.1	13445000000	1856000000	14482000000	4774500000	2110400000	6842300000	0.89748	0.96782	0.88144	0.916	0.126422	0.248454
O00214	Galectin-8	LGALS8	35.808	45006000	85997000	57953000	33486000	72313000	47114000	1.1447	1.1014	1.3172	1.188	0.126358	0.248485
Q9H3Z4	DnaJ homolog subfamily C member 5	DNAJC5	22.149	180660000	98521000	284850000	150640000	112630000	225080000	0.87378	0.76848	0.91529	0.853	0.126797	0.248564
Q14108	Lysosome membrane protein 2	SCARB2	54.29	606330000	727430000	1167900000	402220000	483440000	845750000	1.4884	1.3052	1.1164	1.303	0.126723	0.248574
Q96ER9	Coiled-coil domain-containing protein 51	CCDC51	45.811	41717000	29802000	29038000	38256000	39388000	33639000	0.82946	0.72408	0.55521	0.703	0.126651	0.248591
Q8NBN7	Retinol dehydrogenase 13	RDH13	35.932	762710000	850320000	1110600000	756470000	796180000	1026900000	0.97118	0.99121	0.96644	0.976	0.126639	0.248724
P50135	Histamine N-methyltransferase	HNMT	33.295	175920000	296730000	313740000	113940000	244350000	219620000	1.1478	1.282	1.0811	1.17	0.127036	0.248876
Q13418	Integrin-linked protein kinase	ILK	51.419	2401800000	3151200000	4157000000	1941300000	2376300000	3186900000	1.1475	1.0822	1.2842	1.171	0.127149	0.24894
Q92878	DNA repair protein RAD50	RAD50	153.89	74898000	85808000	106020000	47912000	42485000	60020000	1.0888	1.3554	1.3875	1.277	0.127404	0.249282
P46734	Dual specificity mitogen-activated protein kinase kinase 3	MAP2K3	39.318	109730000	183870000	127940000	115530000	166580000	127030000	0.91605	0.7924	0.71976	0.809	0.127859	0.250017
P49023	Paxillin	PXN	64.505	338300000	188600000	478840000	241270000	135390000	391420000	1.1074	1.0869	1.0263	1.074	0.128496	0.251104
Q15031	Probable leucine--tRNA ligase, mitochondrial	LARS2	101.97	49295000	46895000	400010000	72702000	80791000	342830000	0.78016	0.435	0.61631	0.61	0.128786	0.251512
O75844	CAAX prenyl protease 1 homolog	ZMPSTE24	54.812	142470000	108440000	204930000	132290000	105810000	409150000	0.8294	0.9102	0.93913	0.893	0.128868	0.251515
O15067	Phosphoribosylformylglycinamidine synthase	PFAS	144.73	213120000	133130000	153650000	180520000	113850000	183750000	0.84173	0.95596	0.88311	0.894	0.129105	0.25182
Q15836	Vesicle-associated membrane protein 3	VAMP3	11.309	446190000	769810000	838980000	407860000	703280000	761260000	1.0649	1.0868	1.0214	1.058	0.130233	0.253225
O75608	Acyl-protein thioesterase 1	LYPLA1	24.669	786820000	736590000	1073400000	815120000	804130000	1058500000	0.80359	0.89476	0.9305	0.876	0.129997	0.253243
Q03252	Lamin-B2	LMNB2	69.948	4124000000	4712800000	5504600000	3146400000	3557300000	4265900000	1.0242	1.084	1.1002	1.069	0.129924	0.253258
P23381	Tryptophan--tRNA ligase, cytoplasmic	WARS	53.165	3541600000	4277900000	4922600000	1734600000	3531600000	2499400000	0.94938	0.83184	0.89257	0.891	0.130222	0.253363
Q9UGP8	Translocation protein SEC63 homolog	SEC63	87.996	57559000	101120000	60562000	41085000	171750000	41055000	1.1582	1.0958	1.3277	1.194	0.130493	0.253416
Q13554	Calcium/calmodulin-dependent protein kinase type II subunit beta	CAMK2B	72.677	723050000	4113000000	1076700000	808620000	3380700000	1279500000	0.88298	0.87788	0.73104	0.831	0.130184	0.253447
P35556	Fibrillin-2	FBN2	314.77	503610000	5343000000	2079900000	1752900000	7086000000	9357200000	0.24171	0.69278	0.24372	0.393	0.130447	0.253485
Q14558	Phosphoribosyl pyrophosphate synthase-associated protein 1	PRPSAP1	39.393	41873000	57493000	39861000	31524000	43200000	39179000	1.1639	1.1193		1.142	0.131122	0.254161
P35637	RNA-binding protein FUS	FUS	53.425	737780000	744110000	1046100000	756880000	756740000	1009000000	0.90773	0.87651	0.96695	0.917	0.130997	0.254235
Q9HA65	TBC1 domain family member 17	TBC1D17	72.727	50307000	82962000	191050000	38641000	80108000	136670000	1.4808	1.2794	1.1148	1.292	0.131105	0.254287
P49354	Protein farnesyltransferase/geranylgeranyltransferase type-1 subunit alpha	FNTA	44.408	138970000	200360000	319780000	134650000	223420000	282360000	1.0485	1.0575	1.0139	1.04	0.131332	0.254411
Q8WVV9	Heterogeneous nuclear ribonucleoprotein L-like	HNRNPLL	60.082	50541000	82527000	87628000	41025000	58595000	53516000	1.1524	1.7817	1.6314	1.522	0.131867	0.25497
Q9BY43	Charged multivesicular body protein 4a	CHMP4A	25.098	41398000	42640000	51275000	35277000	45565000	41071000	1.0265	1.0909	1.1121	1.077	0.131846	0.255088
P21796	Voltage-dependent anion-selective channel protein 1	VDAC1	30.772	14258000000	17024000000	19446000000	15846000000	18055000000	23738000000	0.93867	0.89574	0.81492	0.883	0.131776	0.255111
Q8NFP9	Neurobeachin	NBEA	327.82	102110000	144820000	106630000	78325000	91835000	103730000	1.1089	1.2349	1.073	1.139	0.132348	0.255742
Q96AQ6	Pre-B-cell leukemia transcription factor-interacting protein 1	PBXIP1	80.642	125520000	66038000	71713000	130100000	95251000	93415000	0.8036	0.71809	0.91753	0.813	0.134517	0.25977
P62633	Cellular nucleic acid-binding protein	CNBP	19.463	387480000	482430000	298140000	379460000	467760000	407590000	0.94031	0.88691	0.80854	0.879	0.13479	0.260138
Q9UKY7	Protein CDV3 homolog	CDV3	27.335	375870000	482170000	786860000	321340000	356950000	620750000	1.1547	1.1819	1.0404	1.126	0.135387	0.260965
Q969Z0	FAST kinase domain-containing protein 4	TBRG4	70.737	189620000	170720000	178680000	188990000	156370000	213520000	0.85046	0.93576	0.77666	0.854	0.135368	0.261092
P61201	COP9 signalosome complex subunit 2	COPS2	51.596	335360000	561640000	657030000	304810000	606660000	578550000	1.0754	1.0708	1.0175	1.055	0.136085	0.26215
Q9H9A6	Leucine-rich repeat-containing protein 40	LRRC40	68.249	15509000	29551000	92889000	21544000	48484000	92849000	0.86538	0.67393	0.84442	0.795	0.136383	0.262235
P03905	NADH-ubiquinone oxidoreductase chain 4	MT-ND4	51.58	234040000	277140000	418020000	190800000	294460000	403200000	0.90085	0.86741	0.96614	0.911	0.136349	0.262332
P28066	Proteasome subunit alpha type-5	PSMA5	26.411	2607800000	2456400000	3059200000	2247400000	2167100000	2675800000	1.0165	1.0632	1.0721	1.051	0.136292	0.262385
P06858	Lipoprotein lipase	LPL	53.162	67872000	80755000		85905000	79776000		0.8259	0.77006		0.798	0.137105	0.262975
O75438	NADH dehydrogenase [ubiquinone] 1 beta subcomplex subunit 1	NDUFB1	6.9611	50772000	1429700000	1653700000	62142000	1444700000	1850900000	0.94073	0.88186	0.80381	0.875	0.136975	0.26305
P49773	Histidine triad nucleotide-binding protein 1	HINT1	13.802	2280800000	1886900000	3765700000	2210600000	1847600000	3657200000	0.87828	0.96969	0.90569	0.918	0.137069	0.263069
P16403	Histone H1.2	HIST1H1C	21.364	16862000000		27234000000	12970000000		20237000000	1.2369		1.3368	1.287	0.136903	0.263073
O00629	Importin subunit alpha-3	KPNA4	57.886	303380000	493380000	514300000	294160000	425420000	447800000	0.97543	0.93363	0.90452	0.938	0.137359	0.263138
Q9BWM7	Sideroflexin-3	SFXN3	35.503	687220000	791640000	726100000	512980000	577130000	635500000	1.2864	1.1638	1.0702	1.173	0.137331	0.263246
Q86TI0	TBC1 domain family member 1	TBC1D1	133.08	48333000	13407000	56240000	63388000	20443000	65298000	0.79564		0.73133	0.763	0.137931	0.264071
P18124	60S ribosomal protein L7	RPL7	29.225	1385300000	765920000	1607100000	1207100000	660850000	1430500000	1.0385	1.1606	1.177	1.125	0.138141	0.264309
O60784	Target of Myb protein 1	TOM1	53.818	381020000	353110000	461020000	364770000	356270000	430780000	0.8506	0.88396	0.69773	0.811	0.138878	0.265557
Q9NRY5	Protein FAM114A2	FAM114A2	55.468	158580000	121040000	300810000	274950000	279550000	425820000	0.97979	0.9785	0.94762	0.969	0.139143	0.265738
Q8IYS1	Peptidase M20 domain-containing protein 2	PM20D2	47.776		30523000	45186000		20196000	21205000		1.5331	1.7977	1.665	0.139135	0.265886
Q16531	DNA damage-binding protein 1	DDB1	126.97	1152800000	1511900000	1610900000	1006700000	1299900000	1433800000	1.0339	1.1559	1.1191	1.103	0.139534	0.266322
Q9BW91	ADP-ribose pyrophosphatase, mitochondrial	NUDT9	39.125	153500000	130750000	191270000	164250000	139920000	231760000	0.79259	0.913	0.69618	0.801	0.139999	0.266718
P05161	Ubiquitin-like protein ISG15	ISG15	17.887	137680000	98598000	128470000	98868000	87944000	120170000	0.97476	0.93509	0.90236	0.937	0.139856	0.266773
P36957	Dihydrolipoyllysine-residue succinyltransferase component of 2-oxoglutarate dehydrogenase complex, mitochondrial	DLST	48.755	8219400000	7703100000	11773000000	7631800000	8150000000	12222000000	0.97895	0.94283	0.91642	0.946	0.139963	0.266813
Q96E52	Metalloendopeptidase OMA1, mitochondrial	OMA1	60.12	77568000	40400000	106710000	92513000	54266000	139490000	0.68995		0.76371	0.727	0.140403	0.267324
Q5VWP3	Muscular LMNA-interacting protein	MLIP	50.428	1983200000	2011400000	3008100000	1745600000	1910100000	2847100000	1.1761	1.165	1.0373	1.126	0.141279	0.268828
Q9NQW7	Xaa-Pro aminopeptidase 1	XPNPEP1	69.917	739070000	516930000	1186100000	687170000	510340000	1195300000	0.91832	0.81017	0.92474	0.884	0.141424	0.26894
P30685	HLA class I histocompatibility antigen, B-35 alpha chain	HLA-B	40.455	165770000	130440000		71874000	77921000		1.9037	1.594		1.749	0.141623	0.269153
Q96AE4	Far upstream element-binding protein 1	FUBP1	67.56	802390000	926900000	1033400000	585640000	712030000	750020000	1.1229	1.2014	1.0467	1.124	0.142238	0.270156
O43598	2'-deoxynucleoside 5'-phosphate N-hydrolase 1	DNPH1	19.108	98277000	177690000		70467000	146680000		1.0864	1.0617		1.074	0.142622	0.270721
Q15714	TSC22 domain family protein 1	TSC22D1	109.68	14056000	217740000	201450000	15938000	330020000	277340000		0.57726	0.67275	0.625	0.143245	0.271242
P49792	E3 SUMO-protein ligase RanBP2	RANBP2	358.2	372010000	47066000	167450000	529090000	39996000	411570000	0.72666	0.87904	0.88939	0.832	0.143216	0.271352
Q12904	Aminoacyl tRNA synthase complex-interacting multifunctional protein 1	AIMP1	34.352	784660000	1248300000	1624500000	919750000	1087100000	1473600000	0.79335	0.90375	0.92429	0.874	0.143042	0.271353
Q9BUB7	Transmembrane protein 70, mitochondrial	TMEM70	28.969	14207000	38410000	195330000	38696000	56071000	232770000		0.53945	0.64064	0.59	0.143211	0.271508
P04216	Thy-1 membrane glycoprotein	THY1	17.935	175960000	196810000	223410000	175730000	197110000	215940000	0.95659	0.92059	0.85501	0.911	0.143741	0.272015
Q9Y512	Sorting and assembly machinery component 50 homolog	SAMM50	51.976	4224800000	3888300000	5906500000	4153900000	3810000000	5693600000	0.90853	0.97751	0.9008	0.929	0.143993	0.272326
Q15417	Calponin-3	CNN3	36.413	1098900000	1015900000	1179900000	912660000	717480000	967370000	1.1631	1.1525	1.465	1.26	0.144152	0.272462
Q4G0F5	Vacuolar protein sorting-associated protein 26B	VPS26B	39.154	177410000	168800000	242100000	143550000	136550000	182700000	1.0702	1.1646	1.0515	1.095	0.144696	0.272994
Q14667	Protein KIAA0100	KIAA0100	253.7	156940000	30284000	295700000	55966000	23906000	112210000	2.5116		1.9388	2.225	0.144677	0.273122
Q05655	Protein kinase C delta type	PRKCD	77.504	17690000	63025000	38179000	15408000	56758000	44129000		1.0965	1.1367	1.117	0.144639	0.273217
Q9UMS0	NFU1 iron-sulfur cluster scaffold homolog, mitochondrial	NFU1	28.462	466900000	420570000	601870000	507640000	475830000	706960000	0.88997	0.90544	0.75456	0.85	0.145095	0.273249
P47756	F-actin-capping protein subunit beta	CAPZB	31.35	3437200000	3702200000	5654300000	2953400000	3216300000	5137500000	0.9364	0.94023	0.98589	0.954	0.145063	0.273355
Q58FF8	Putative heat shock protein HSP 90-beta 2	HSP90AB2P	44.348	290640000	287930000	297030000	267470000	253260000	278370000	0.95005	0.97545	0.91166	0.946	0.145	0.273402
O60826	Coiled-coil domain-containing protein 22	CCDC22	70.755	81190000	87660000	85640000	93613000	60298000	69916000	1.1697	1.3293	1.0796	1.193	0.145451	0.273589
Q9BUP0	EF-hand domain-containing protein D1	EFHD1	26.927	284830000	314210000	436760000	253470000	245240000	352720000	1.0466	1.1	1.1865	1.111	0.145432	0.273718
P04792	Heat shock protein beta-1	HSPB1	22.782	19928000000	22814000000	30994000000	19842000000	28191000000	29659000000	1.2302	1.045	1.1965	1.157	0.145609	0.273719
P02790	Hemopexin	HPX	51.676	14635000000	10342000000	34761000000	11700000000	8029100000	25835000000	1.142	1.1271	1.3928	1.221	0.146106	0.274489
Q9Y5P6	Mannose-1-phosphate guanyltransferase beta	GMPPB	39.834	466440000	416940000	658450000	391100000	301590000	573740000	1.0326	1.1023	1.0437	1.06	0.146371	0.274821
P62851	40S ribosomal protein S25	RPS25	13.742	972780000	566180000	1203000000	692170000	416690000	831790000	1.1326	1.085	1.3037	1.174	0.146829	0.275184
Q14152	Eukaryotic translation initiation factor 3 subunit A	EIF3A	166.57	1081900000	934750000	984120000	789570000	723740000	683060000	1.3029	1.0572	1.2648	1.208	0.14667	0.275216
P16152	Carbonyl reductase [NADPH] 1	CBR1	30.375	1783900000	2603100000	2843100000	1419400000	2071400000	2493200000	1.0561	1.0343	1.0133	1.035	0.14678	0.275256
Q96BQ5	Coiled-coil domain-containing protein 127	CCDC127	30.834	130470000	142400000	120400000	130290000	147290000	119110000	0.98385	0.93067	0.95252	0.956	0.147117	0.275557
Q99816	Tumor susceptibility gene 101 protein	TSG101	43.944	402230000	459310000	380520000	365640000	405210000	361940000	0.88992	0.97021	0.86566	0.909	0.147401	0.275757
Q9Y2R5	28S ribosomal protein S17, mitochondrial	MRPS17	14.502	116860000	128990000	213410000	140850000	163730000	272910000	0.92213	0.68019	0.6977	0.767	0.147398	0.275917
Q8IWB7	WD repeat and FYVE domain-containing protein 1	WDFY1	46.323	120770000	85634000	257730000	85983000	57813000	163670000	1.082	1.4597	1.406	1.316	0.147599	0.275962
Q14980	Nuclear mitotic apparatus protein 1	NUMA1	238.26	601800000	811620000	1027100000	457080000	612480000	780650000	1.1154	1.1955	1.0437	1.118	0.148674	0.276147
P51659	Peroxisomal multifunctional enzyme type 2	HSD17B4	79.685	1137000000	1347000000	1625700000	921080000	1129400000	1457800000	1.0641	1.1344	1.0372	1.079	0.148517	0.276185
P09668	Pro-cathepsin H	CTSH	37.393	162490000	146620000	250340000	163220000	157550000	236590000	1.0875	1.0325	1.1439	1.088	0.147824	0.276217
P27695	DNA-(apurinic or apyrimidinic site) lyase	APEX1	35.554	238950000	296080000	407480000	174910000	241680000	345810000	1.195	1.0482	1.2521	1.165	0.147927	0.276242
O43237	Cytoplasmic dynein 1 light intermediate chain 2	DYNC1LI2	54.099	434890000	367330000	549220000	360000000	299150000	427160000	0.9563	0.92988	0.9828	0.956	0.148665	0.276295
Q8TB37	Iron-sulfur protein NUBPL	NUBPL	34.082	478840000	403250000	506630000	540630000	781400000	1008500000	0.87457	0.65062	0.82195	0.782	0.148499	0.276317
Q96DE0	U8 snoRNA-decapping enzyme	NUDT16	21.273	25091000	72686000	107090000	19696000	56129000	97823000	1.1403	1.2444	1.0549	1.147	0.148066	0.276337
P62888	60S ribosomal protein L30	RPL30	12.784	366920000	427860000	657070000	305210000	357750000	523080000	1.0316	1.038	1.0946	1.055	0.14843	0.276354
Q9UMS6	Synaptopodin-2	SYNPO2	117.51	1636200000	1793500000	2105300000	1194300000	1353600000	1868000000	1.1811	1.2714	1.0545	1.169	0.148199	0.276418
P62424	60S ribosomal protein L7a	RPL7A	29.995	987370000	687650000	1641500000	818700000	721290000	1266900000	0.93118	0.7767	0.87968	0.863	0.148383	0.27643
Q96NY7	Chloride intracellular channel protein 6	CLIC6	73.011	88545000	23504000		65688000	14748000		1.2858	1.423		1.354	0.148344	0.276523
Q12959	Disks large homolog 1	DLG1	100.45	77891000	63502000	116160000	58746000	64555000	99297000	1.4151	1.0756	1.4099	1.3	0.149376	0.277285
P62942	Peptidyl-prolyl cis-trans isomerase FKBP1A	FKBP1A	11.951	2715100000	2714300000	4496500000	2194600000	2259200000	3873100000	1.0534	1.1767	1.0742	1.101	0.149723	0.277763
Q14554	Protein disulfide-isomerase A5	PDIA5	59.594	62063000	65488000	81707000	51762000	46385000	65880000	1.1977	1.0371	1.1735	1.136	0.150177	0.278439
Q9UJ68	Mitochondrial peptide methionine sulfoxide reductase	MSRA	26.132	285520000	329110000	460490000	308680000	322800000	479170000	0.64442	0.61748	0.90728	0.723	0.150509	0.27889
P26639	Threonine--tRNA ligase, cytoplasmic	TARS	83.434	598480000	776550000	852950000	558830000	830800000	877530000	0.95138	0.92117	0.84245	0.905	0.15119	0.279154
Q13247	Serine/arginine-rich splicing factor 6	SRSF6	39.586	136460000		157450000	182580000		214440000	0.69437		0.77245	0.733	0.151108	0.279169
Q96E39	RNA binding motif protein, X-linked-like-1	RBMXL1	42.141		63721000	946510000		44837000	791400000		1.1451	1.1007	1.123	0.150943	0.279194
Q14839	Chromodomain-helicase-DNA-binding protein 4	CHD4	218	62478000	17601000	90523000	39791000	15332000	78320000	0.86236		0.81126	0.837	0.151041	0.279211
P16452	Erythrocyte membrane protein band 4.2	EPB42	77.008	247330000	120770000	205480000	185770000	50583000	85767000	1.1696	1.6076	2.0376	1.605	0.150905	0.279291
P18085	ADP-ribosylation factor 4	ARF4	20.511	953420000	1184400000	1399100000	878210000	964150000	1217200000	1.0579	1.1961	1.2976	1.184	0.150858	0.279371
O43676	NADH dehydrogenase [ubiquinone] 1 beta subcomplex subunit 3	NDUFB3	11.402	2135300000	1975700000	2718300000	2282300000	1516100000	2732500000	0.87437	0.92521	0.75983	0.853	0.152032	0.280542
P14314	Glucosidase 2 subunit beta	PRKCSH	59.425	2165000000	2204500000	3028400000	1754700000	1929800000	2481500000	1.0585	1.0139	1.0722	1.048	0.152306	0.280716
P07108	Acyl-CoA-binding protein	DBI	10.044	10590000000	11331000000	15690000000	10440000000	11137000000	15948000000	1.141	1.1157	1.0264	1.094	0.152254	0.280785
Q14738	Serine/threonine-protein phosphatase 2A 56 kDa regulatory subunit delta isoform	PPP2R5D	69.991	154430000	253540000	222730000	133220000	242720000	243480000	0.86997	0.78479	0.94284	0.866	0.152527	0.280957
Q96DH6	RNA-binding protein Musashi homolog 2	MSI2	35.196	394560000	442040000	867590000	254260000	316240000	597550000	1.7984	1.5207	1.1291	1.483	0.152866	0.281414
P43897	Elongation factor Ts, mitochondrial	TSFM	35.39	184710000	206190000	190820000	130710000	177950000	197250000	1.0856	1.0976	1.0183	1.067	0.153228	0.281914
Q8TBX8	Phosphatidylinositol 5-phosphate 4-kinase type-2 gamma	PIP4K2C	47.299	34154000	37559000	64602000	45516000	53329000	77934000	0.81089	0.9045	0.67563	0.797	0.153828	0.28285
Q14232	Translation initiation factor eIF-2B subunit alpha	EIF2B1	33.712	43791000		153080000	34697000		128110000	1.0917		1.1331	1.112	0.154451	0.283829
P06702	Protein S100-A9	S100A9	13.242	390110000	402370000	546510000	590370000	665010000	873280000	0.88685	0.53448	0.58495	0.669	0.154555	0.283853
Q9UHQ4	B-cell receptor-associated protein 29	BCAP29	28.32	571920000	703160000	925240000	720530000	737780000	852410000	0.83547	0.80088	0.95818	0.865	0.154918	0.284016
O75964	ATP synthase subunit g, mitochondrial	ATP5L	11.428	2603800000	3401600000	3303500000	2772800000	3774400000	3477600000	0.87549	0.83966	0.96623	0.894	0.154767	0.284074
P28074	Proteasome subunit beta type-5	PSMB5	28.48	1115700000	1491100000	1616700000	933370000	1228100000	1351300000	1.0233	1.0628	1.1063	1.064	0.154885	0.284124
Q7Z4I7	LIM and senescent cell antigen-like-containing domain protein 2	LIMS2	38.916	47357000	80928000	65618000	26322000	56414000	34050000	1.7426	1.1125	1.5629	1.473	0.155251	0.28446
Q8NE71	ATP-binding cassette sub-family F member 1	ABCF1	95.925	264480000	320040000	293650000	226360000	283920000	259700000	1.0172	1.0712	1.0931	1.061	0.156488	0.285884
Q9Y608	Leucine-rich repeat flightless-interacting protein 2	LRRFIP2	82.17	216240000	334420000	315830000	183510000	213970000	243200000	1.0591	1.2622	1.3504	1.224	0.15658	0.285885
Q9NZB2	Constitutive coactivator of PPAR-gamma-like protein 1	FAM120A	121.89	722380000	742380000	846470000	621750000	550240000	724700000	1.0907	1.04	1.173	1.101	0.15644	0.285965
P10316	HLA class I histocompatibility antigen, A-69 alpha chain	HLA-A	40.976	173450000	217160000	1261200000	44283000	60058000	758220000	3.6137	3.5989	1.2828	2.832	0.156248	0.286118
Q8WWM9	Cytoglobin	CYGB	21.404	87153000	294420000	373630000	80388000	204880000	300590000	1.0825	1.3254	1.4874	1.298	0.156437	0.286127
Q9NWU1	3-oxoacyl-[acyl-carrier-protein] synthase, mitochondrial	OXSM	48.842	167580000	203440000	132800000	174670000	223740000	100130000	0.6708	0.83803	0.88701	0.799	0.156422	0.286268
Q96HD1	Cysteine-rich with EGF-like domain protein 1	CRELD1	45.439	349640000	438520000	463870000	409380000	260840000	404460000	1.2267	1.2685	1.0452	1.18	0.157077	0.286624
P52888	Thimet oligopeptidase	THOP1	78.839	253930000	283520000	373510000	198040000	206720000	291080000	1.0313	1.1211	1.1712	1.108	0.157571	0.287357
Q92747	Actin-related protein 2/3 complex subunit 1A	ARPC1A	41.569	630730000	823650000	1301300000	499520000	618840000	1003800000	1.308	1.2509	1.0509	1.203	0.157759	0.287532
P07360	Complement component C8 gamma chain	C8G	22.277	296360000	315960000	68441000	208380000	235130000	39810000	1.2245	1.1205	1.5217	1.289	0.158381	0.288497
P07237	Protein disulfide-isomerase	P4HB	57.116	9546200000	9583100000	13657000000	9485900000	9040600000	12428000000	0.94972	0.93503	0.98755	0.957	0.158975	0.28941
Q9NX14	NADH dehydrogenase [ubiquinone] 1 beta subcomplex subunit 11, mitochondrial	NDUFB11	17.316	1346000000	1342700000	1768000000	1266100000	1290600000	1682900000	0.9046	0.82345	0.95235	0.893	0.159399	0.290011
Q86UP2	Kinectin	KTN1	156.27	2050000000	2176500000	3254700000	1737900000	1850400000	2778000000	1.1504	1.087	1.0313	1.09	0.159515	0.290053
Q99627	COP9 signalosome complex subunit 8	COPS8	23.225	166860000	257320000	398030000	231580000	365550000	362190000	0.5708	0.39356	0.8162	0.594	0.159658	0.290143
P43686	26S proteasome regulatory subunit 6B	PSMC4	47.366	1275100000	1287900000	1816100000	1189700000	1005500000	1490100000	1.0821	1.2213	1.0674	1.124	0.16018	0.290583
P09417	Dihydropteridine reductase	QDPR	25.789	1028200000	2020100000	3215100000	1029200000	2105700000	3327700000	0.97851	0.93448	0.97318	0.962	0.160315	0.290658
Q9NQ79	Cartilage acidic protein 1	CRTAC1	71.42	47163000	72700000		24672000	25997000		1.6609	2.0808		1.871	0.160167	0.290729
Q9NRW7	Vacuolar protein sorting-associated protein 45	VPS45	65.076	25815000	82388000	127930000	19829000	51280000	111020000	1.2015	1.3168	1.0562	1.192	0.160524	0.290868
P31943	Heterogeneous nuclear ribonucleoprotein H	HNRNPH1	49.229	568490000	436100000	3588400000	407330000	373150000	3301200000	1.3666	1.1566	1.0901	1.204	0.160155	0.290877
Q8IUZ5	5-phosphohydroxy-L-lysine phospho-lyase	PHYKPL	49.71		33881000	49136000		47964000	61466000		0.58001	0.68634	0.633	0.161008	0.291575
P36405	ADP-ribosylation factor-like protein 3	ARL3	20.455	328190000	225740000	444880000	378560000	259220000	423850000	0.89225	0.96211	0.958	0.937	0.161396	0.292108
P55042	GTP-binding protein RAD	RRAD	33.245	301990000	374050000	642410000	211730000	221050000	331100000	1.1262	1.6351	1.9191	1.56	0.161523	0.292168
O75828	Carbonyl reductase [NADPH] 3	CBR3	30.85	76067000	81499000	87036000	50790000	53003000	72454000	1.0394	1.2438	1.2308	1.171	0.161846	0.292243
O43719	HIV Tat-specific factor 1	HTATSF1	85.852	74757000	62433000	126230000	78148000	87627000	139760000	0.76266	0.51584	0.81437	0.698	0.161819	0.292364
Q7Z7H8	39S ribosomal protein L10, mitochondrial	MRPL10	29.282	25430000	23090000	31928000	25117000	24356000	35758000	0.96852	0.87642	0.839	0.895	0.161726	0.292365
Q8NBX0	Saccharopine dehydrogenase-like oxidoreductase	SCCPDH	47.151	315900000	383930000	601240000	354650000	391730000	617810000	0.72397	0.89499	0.88773	0.836	0.162238	0.292441
O15344	E3 ubiquitin-protein ligase Midline-1	MID1	75.25	169690000	122600000	105090000	111800000	81496000	40372000	1.3764	1.2562	2.135	1.589	0.162054	0.292449
P12235	ADP/ATP translocase 1	SLC25A4	33.064	90497000000	102400000000	127260000000	108310000000	91005000000	107500000000	0.97474	0.91438	0.96119	0.95	0.162222	0.292582
Q9NR19	Acetyl-coenzyme A synthetase, cytoplasmic	ACSS2	78.579	230940000	180550000	371590000	192220000	138950000	303250000	1.0558	1.3696	1.3423	1.256	0.163433	0.294255
P08590	Myosin light chain 3	MYL3	21.932	27062000000	31889000000	40498000000	22593000000	26974000000	34327000000	1.0256	1.0186	1.0046	1.016	0.163342	0.294261
O15260	Surfeit locus protein 4	SURF4	30.394	183110000	231880000	315660000	168310000	221680000	298160000	0.97405	0.85882	0.86585	0.9	0.163599	0.294384
Q6P2Q9	Pre-mRNA-processing-splicing factor 8	PRPF8	273.6	149000000	207410000	276690000	117310000	178860000	352030000	1.281	1.0498	1.1734	1.168	0.163879	0.294717
Q96RQ3	Methylcrotonoyl-CoA carboxylase subunit alpha, mitochondrial	MCCC1	80.472	2237400000	2587800000	2709000000	1958000000	2294100000	2475500000	0.94716	0.81079	0.90422	0.887	0.164032	0.294822
Q9NQP4	Prefoldin subunit 4	PFDN4	15.314	128050000	197940000	254720000	138480000	223240000	236570000	0.97328	0.91085	0.86841	0.918	0.164133	0.294834
O00423	Echinoderm microtubule-associated protein-like 1	EML1	89.86	379100000	383300000	523100000	430530000	373910000	564300000	0.82552	0.90021	0.95789	0.895	0.165118	0.296431
Q15276	Rab GTPase-binding effector protein 1	RABEP1	99.289	122410000	88821000	110160000	76420000	77510000	108090000	1.4	1.253	2.1941	1.616	0.165515	0.296972
Q15293	Reticulocalbin-1	RCN1	38.89	901650000	818070000	1240800000	807750000	794010000	1222000000	0.91537	0.88853	0.74685	0.85	0.165899	0.297319
Q9TQE0	HLA class II histocompatibility antigen, DRB1-9 beta chain	HLA-DRB1	29.826	919530000	133110000	1380700000	546600000	60456000	711470000	1.5749		1.3636	1.469	0.165841	0.297386
P10606	Cytochrome c oxidase subunit 5B, mitochondrial	COX5B	13.696	24188000000	2412500000	16811000000	28326000000	2582400000	14962000000	0.96878	0.94332	0.88409	0.932	0.166108	0.297522
Q15029	116 kDa U5 small nuclear ribonucleoprotein component	EFTUD2	109.43	266350000	314160000	552650000	198490000	275230000	392360000	1.0274	1.176	1.1708	1.125	0.166855	0.298518
Q99523	Sortilin	SORT1	92.067	108320000	82540000	108700000	92221000	71866000	145690000	0.90844	0.5823	0.68266	0.724	0.166836	0.298654
Q15165	Serum paraoxonase/arylesterase 2	PON2	39.38	271050000	308760000	458150000	227650000	254340000	395150000	1.0187	1.0785	1.1114	1.07	0.167121	0.298821
O95302	Peptidyl-prolyl cis-trans isomerase FKBP9	FKBP9	63.083	78253000	240100000	288190000	115560000	218920000	304810000	0.52958	0.4854	0.88909	0.635	0.167318	0.299001
Q9Y6W5	Wiskott-Aldrich syndrome protein family member 2	WASF2	54.283		137710000	175780000		88749000	104570000		1.3106	1.489	1.4	0.167851	0.299438
P36404	ADP-ribosylation factor-like protein 2	ARL2	20.878	65796000	140160000	115060000	45793000	104820000	82059000		1.1826	1.2799	1.231	0.167745	0.299593
P20851	C4b-binding protein beta chain	C4BPB	28.357	81759000	61959000	109570000	95384000	72128000	123870000	0.5965	0.89234	0.7554	0.748	0.167846	0.299601
Q9P015	39S ribosomal protein L15, mitochondrial	MRPL15	33.419	136860000	177430000	169730000	111920000	186310000	163630000	0.89046	0.92543	0.76042	0.859	0.168433	0.300305
P37837	Transaldolase	TALDO1	37.54	3295000000	3474900000	4687300000	2780500000	2719200000	3977700000	1.037	1.0738	1.0167	1.043	0.168778	0.300747
Q9BZV1	UBX domain-containing protein 6	UBXN6	49.753	94871000	72514000	90530000	74211000	76352000	120610000	0.97267	0.92879	0.8767	0.926	0.16909	0.301131
Q13085	Acetyl-CoA carboxylase 1	ACACA	265.55	20858000		59614000	28949000		64125000	0.59835		0.70628	0.652	0.169241	0.301227
Q86UU1	Pleckstrin homology-like domain family B member 1	PHLDB1	151.16	168850000	220940000	280900000	128770000	170770000	237770000	1.0284	1.1378	1.1856	1.117	0.169543	0.301592
P54725	UV excision repair protein RAD23 homolog A	RAD23A	39.609	320470000	547140000	727580000	296860000	324030000	498060000	1.0847	1.6819	1.5934	1.453	0.170145	0.302491
P00367	Glutamate dehydrogenase 1, mitochondrial	GLUD1	61.397	6348300000	5073900000	9837300000	5823900000	4912400000	8894300000	0.97582	0.93692	0.97975	0.964	0.170712	0.303325
Q9UPN3	Microtubule-actin cross-linking factor 1, isoforms 1/2/3/5	MACF1	838.3	459300000	408260000		413760000	450700000		0.90969	0.86892		0.889	0.171295	0.303668
P50238	Cysteine-rich protein 1	CRIP1	8.5328	209770000	960880000	4725300000	204800000	523230000	3734300000	1.2405	2.2503	1.4281	1.64	0.171233	0.303731
Q9NZ45	CDGSH iron-sulfur domain-containing protein 1	CISD1	12.199	6454200000	3142300000	12713000000	6307200000	5200200000	12300000000	0.84352	0.8014	0.96517	0.87	0.171061	0.303773
Q8WZA0	Protein LZIC	LZIC	21.494	161340000	163980000	299870000	157220000	163370000	317380000	0.92101	0.91535	0.77972	0.872	0.171209	0.303861
O00193	Small acidic protein	SMAP	20.332	62049000	17695000	90559000	42136000	14083000	67972000	1.0443		1.0296	1.037	0.171714	0.304238
Q00341	Vigilin	HDLBP	141.45	545610000	606660000	724890000	992820000	949080000	830980000	1.1997	1.1174	1.5177	1.278	0.17187	0.30434
Q96JJ7	Protein disulfide-isomerase TMX3	TMX3	51.871	204150000	296690000	440170000	174940000	290960000	431130000	0.93887	0.90084	0.78764	0.876	0.172358	0.305032
Q9Y5K5	Ubiquitin carboxyl-terminal hydrolase isozyme L5	UCHL5	37.606	141570000	189760000	366280000	162940000	201010000	342070000	0.75595	0.82267	0.95464	0.844	0.17298	0.305959
P10321	HLA class I histocompatibility antigen, Cw-7 alpha chain	HLA-C	40.648	490110000	683260000	820730000	436140000	514870000	636940000	1.2781	1.2317	1.0376	1.182	0.173094	0.305985
O95989	Diphosphoinositol polyphosphate phosphohydrolase 1	NUDT3	19.471	119910000	185440000	326550000	52610000	135220000	171610000	2.1406	1.2886	1.3023	1.577	0.17322	0.306035
P60981	Destrin	DSTN	18.506	3081300000	3604100000	4487800000	3864600000	4085300000	4399500000	0.84724	0.97538	0.87269	0.898	0.173673	0.306141
Q04917	14-3-3 protein eta	YWHAH	28.218	2425000000	2514100000	2705700000	2205800000	2154800000	2364400000	1.0137	1.0599	1.0287	1.034	0.173383	0.30615
O75347	Tubulin-specific chaperone A	TBCA	12.855	350050000	844520000	1456600000	361200000	842470000	1419400000	0.80898	0.96603	0.86058	0.879	0.173483	0.306153
O60234	Glia maturation factor gamma	GMFG	16.801	166320000	197710000	21475000	31251000	50548000	11764000	2.1407	3.1157		2.628	0.173635	0.306246
Q9P0K7	Ankycorbin	RAI14	110.04	29921000	39772000	57635000	20709000	28902000	49756000	1.2105	1.2166	1.0299	1.152	0.174039	0.306439
O75170	Serine/threonine-protein phosphatase 6 regulatory subunit 2	PPP6R2	104.94	27847000	31151000	61949000	14955000	20898000	52302000	1.797	1.4549	1.1088	1.454	0.173942	0.306442
Q92629	Delta-sarcoglycan	SGCD	32.071	2626800000	2838100000	2199400000	2050500000	2217200000	2075800000	1.2082	1.0849	1.051	1.115	0.174666	0.307369
P29558	RNA-binding motif, single-stranded-interacting protein 1	RBMS1	44.505	32509000	35284000	68638000	30099000	28155000	54262000	1.2845		1.1815	1.233	0.175787	0.309167
Q6PI78	Transmembrane protein 65	TMEM65	25.498	299860000	486810000	2074000000	242580000	354280000	1290700000	1.0534	1.2082	1.3487	1.203	0.175934	0.30925
P62847	40S ribosomal protein S24	RPS24	15.423	403660000	317890000	340590000	283210000	285220000	287710000	1.3031	1.5839	1.0915	1.326	0.17612	0.309403
Q8WW22	DnaJ homolog subfamily A member 4	DNAJA4	44.797	479820000	573980000	604390000	297890000	367630000	441170000	1.3688	1.0715	1.1702	1.204	0.176475	0.309852
Q4KMQ2	Anoctamin-6	ANO6	106.16	71655000	70317000	162550000	42788000	72862000	110270000	1.3603	1.2257	1.052	1.213	0.176984	0.310569
Q9Y697	Cysteine desulfurase, mitochondrial	NFS1	50.195	605980000	833800000	1097800000	486530000	576480000	888370000	1.0353	1.2156	1.1251	1.125	0.177904	0.311658
O14818	Proteasome subunit alpha type-7	PSMA7	27.887	2838900000	2860900000	3665200000	2694400000	2692800000	3453300000	0.92478	0.98912	0.93509	0.95	0.177827	0.311697
P10301	Ras-related protein R-Ras	RRAS	23.48	804760000	1261900000	836160000	667050000	1030700000	652780000	1.0179	1.1192	1.1355	1.091	0.177734	0.311711
P40123	Adenylyl cyclase-associated protein 2	CAP2	52.823	2315700000	2352100000	4009800000	2178100000	2248100000	3332400000	1.0476	1.017	1.0893	1.051	0.178472	0.312477
Q6WCQ1	Myosin phosphatase Rho-interacting protein	MPRIP	116.53	42011000	36017000	81402000	34541000	19744000	47166000	1.0864	1.2085	1.4644	1.253	0.178628	0.312574
Q12802	A-kinase anchor protein 13	AKAP13	307.55	182600000	212540000	316690000	142090000	171890000	235130000	1.0587	1.012	1.0826	1.051	0.178764	0.312637
P49589	Cysteine--tRNA ligase, cytoplasmic	CARS	85.472	33147000	36993000	15467000	31693000	35048000	22636000	0.89129	0.83976		0.866	0.180099	0.314794
Q8IYB8	ATP-dependent RNA helicase SUPV3L1, mitochondrial	SUPV3L1	87.99	332410000	275790000	363060000	287340000	268970000	351840000	0.88394	0.93838	0.7625	0.862	0.180635	0.315377
O94826	Mitochondrial import receptor subunit TOM70	TOMM70	67.454	1293700000	1312100000	1216100000	1317600000	1299800000	1066500000	0.83915	0.93781	0.94935	0.909	0.180588	0.315471
Q9Y4E1	WASH complex subunit 2C	WASHC2C	144.67	101560000	97800000	134230000	119440000	102410000	129060000	0.81011	0.70969	0.94405	0.821	0.18117	0.315957
Q5JSH3	WD repeat-containing protein 44	WDR44	101.37	39605000	18022000	60889000	71935000	28124000	54279000	0.50168	0.73144	0.85153	0.695	0.181731	0.316049
Q96A26	Protein FAM162A	FAM162A	17.342	3440700000	3997200000	3292800000	3219900000	3843100000	3282400000	1.0192	1.029	1.0738	1.041	0.181351	0.316095
P25398	40S ribosomal protein S12	RPS12	14.515	2818400000	2601700000	3637300000	2470500000	2212700000	3135500000	1.169	1.0314	1.0858	1.095	0.18117	0.316133
P05090	Apolipoprotein D	APOD	21.275	274230000	522170000	277810000	228270000	482800000	227020000	0.70579	0.79532	0.94713	0.816	0.1817	0.316172
Q16401	26S proteasome non-ATPase regulatory subunit 5	PSMD5	56.195	403840000	386400000	492280000	480380000	342650000	556170000	0.99205	0.94363	0.94156	0.959	0.181621	0.316212
Q9NVA1	Ubiquinol-cytochrome-c reductase complex assembly factor 1	UQCC1	34.6	74064000	116550000	124360000	80096000	135890000	159770000	0.73542	0.82943	0.47936	0.681	0.181951	0.316255
Q9H269	Vacuolar protein sorting-associated protein 16 homolog	VPS16	94.693	36104000	31411000	46369000	26326000	20219000	40940000	1.2039	1.0318	1.1195	1.118	0.181577	0.316312
P00813	Adenosine deaminase	ADA	40.764	190020000	217920000	364180000	166610000	191760000	375910000	0.9587	0.85419	0.77456	0.862	0.182137	0.316402
Q6DHV7	Adenosine deaminase-like protein	ADAL	40.263	63552000	79404000	159090000	74025000	91890000	152770000	0.92919	0.89163	0.98197	0.934	0.182319	0.316542
P84098	60S ribosomal protein L19	RPL19	23.466	680610000	126580000	597270000	393210000	89826000	412340000	1.5367	1.4871	1.0572	1.36	0.182464	0.316616
Q16539	Mitogen-activated protein kinase 14	MAPK14	41.293	623860000	463120000	599080000	624230000	471720000	541510000	0.87625	0.97359	0.93507	0.928	0.182873	0.31715
P42167	Lamina-associated polypeptide 2, isoforms beta/gamma	TMPO	50.67	363820000	362760000	412790000	259450000	227560000	267860000	1.1075	1.4849	1.1748	1.256	0.183297	0.317532
P37235	Hippocalcin-like protein 1	HPCAL1	22.313	117080000	158820000	210200000	91282000	132510000	146480000	1.2332	1.0549	1.0903	1.126	0.183257	0.317639
Q9Y3F4	Serine-threonine kinase receptor-associated protein	STRAP	38.438	1091600000	952010000	1153800000	1050200000	885260000	1102300000	0.90019	0.95374	0.80274	0.886	0.183467	0.317649
Q9NYU2	UDP-glucose:glycoprotein glucosyltransferase 1	UGGT1	177.19	818770000	1013900000	1268700000	838080000	930700000	1233200000	0.96775	0.94478	0.99019	0.968	0.183916	0.31825
P40616	ADP-ribosylation factor-like protein 1	ARL1	20.417	187020000	188890000	255700000	154330000	179920000	207760000	1.0127	1.0879	1.1047	1.068	0.184172	0.318515
O60832	H/ACA ribonucleoprotein complex subunit 4	DKC1	57.673		41887000	37101000		30486000	33695000		1.0758	1.1186	1.097	0.184381	0.318699
P62917	60S ribosomal protein L8	RPL8	28.024	641590000	654400000	891530000	370740000	403920000	500410000	1.1566	1.296	1.0472	1.167	0.184496	0.318722
P21953	2-oxoisovalerate dehydrogenase subunit beta, mitochondrial	BCKDHB	43.122	618820000	721230000	1170600000	681540000	844140000	926980000	0.93224	0.96182	0.98748	0.961	0.184782	0.319039
O95571	Persulfide dioxygenase ETHE1, mitochondrial	ETHE1	27.873	289290000	197930000	220390000	299250000	180340000	248730000	0.67211	0.92955	0.58092	0.728	0.185477	0.320061
Q92599	Septin-8	SEPT8	55.756	346520000	294250000	353260000	267770000	204230000	284850000	1.2459	1.1228	1.0422	1.137	0.185968	0.32073
Q99700	Ataxin-2	ATXN2	140.28	1663500000		2370400000	417560000		777030000	5.149		2.8935	4.021	0.186559	0.32086
Q9BVV7	Mitochondrial import inner membrane translocase subunit Tim21	TIMM21	28.202	618850000	509960000	572930000	795730000	744390000	749160000	0.94425	0.75345	0.87018	0.856	0.186557	0.321035
P27635	60S ribosomal protein L10	RPL10	24.604	543160000	470390000	826640000	322450000	330630000	612560000	1.8314	1.4906	1.0921	1.471	0.186457	0.32104
P17987	T-complex protein 1 subunit alpha	TCP1	60.343	2693500000	2686400000	3905900000	2720700000	2718600000	4621400000	0.91601	0.98084	0.8756	0.924	0.186373	0.321074
P36382	Gap junction alpha-5 protein	GJA5	40.38	30933000	64485000	57356000	4196000	26898000	17620000		1.9048	2.6999	2.302	0.186279	0.321089
Q9BYN8	28S ribosomal protein S26, mitochondrial	MRPS26	24.211	29628000	86164000	90842000	24252000	114160000	98379000		0.66559	0.76834	0.717	0.187149	0.321699
Q9Y217	Myotubularin-related protein 6	MTMR6	71.967	13775000	72350000	73812000	14707000	75400000	66639000	0.76322	0.84176	0.96049	0.855	0.187269	0.321726
Q9GZQ8	Microtubule-associated proteins 1A/1B light chain 3B	MAP1LC3B	14.688	165930000	218950000	313190000	166130000	173460000	308550000		1.0651	1.0416	1.053	0.187818	0.322491
P29350	Tyrosine-protein phosphatase non-receptor type 6	PTPN6	67.56		21704000	19488000		12411000	12944000		1.3619	1.6132	1.488	0.188031	0.32268
O75694	Nuclear pore complex protein Nup155	NUP155	155.2	46012000	18837000	36716000	54185000	22539000	35662000	0.83843		0.76094	0.8	0.188555	0.323401
Q9P1F3	Costars family protein ABRACL	ABRACL	9.0564	31487000	37049000	52354000	29028000	24761000	42238000	1.1016	1.2373	1.0472	1.129	0.188881	0.323782
Q9Y2Z9	Ubiquinone biosynthesis monooxygenase COQ6, mitochondrial	COQ6	50.869	635200000	781730000	929780000	492530000	664350000	886660000	1.184	1.1116	1.0254	1.107	0.189004	0.323815
Q53TN4	Cytochrome b reductase 1	CYBRD1	31.641	24056000	782740000	790660000	13072000	430000000	400400000	1.3866	1.6611		1.524	0.189141	0.32387
P62910	60S ribosomal protein L32	RPL32	15.86	554730000	1665900000	746660000	446130000	487670000	549160000	1.0223	1.1486	1.1991	1.123	0.189844	0.324894
Q9NZ43	Vesicle transport protein USE1	USE1	29.371	4424400	20187000	26004000	19851000	22333000	31134000		0.77721	0.67561	0.726	0.189952	0.324901
Q8NDY3	[Protein ADP-ribosylarginine] hydrolase-like protein 1	ADPRHL1	40.104	5131400000	5362600000	5403100000	4886000000	5130500000	5198600000	0.92005	0.97227	0.85413	0.915	0.190273	0.325092
Q9NTZ6	RNA-binding protein 12	RBM12	97.394	76204000	49243000	31696000	54116000	43193000	23761000	1.0317	1.0275	1.0963	1.052	0.190252	0.325235
Q8NC56	LEM domain-containing protein 2	LEMD2	56.974	183030000	228180000	209760000	109190000	159160000	136970000	2.2417	1.2605	1.3232	1.608	0.190912	0.326006
P18621	60S ribosomal protein L17	RPL17	21.397	423850000	831370000	1096900000	313400000	712620000	868430000	1.0935	1.0184	1.0428	1.052	0.19114	0.326217
O95573	Long-chain-fatty-acid--CoA ligase 3	ACSL3	80.419	116070000	146200000	339630000	151700000	143200000	397570000	0.69086	0.82186	0.93733	0.817	0.191504	0.32648
P0C7P0	CDGSH iron-sulfur domain-containing protein 3, mitochondrial	CISD3	14.215	308920000	367540000	241720000	230130000	292310000	205360000	2.2341	1.1521	3.0926	2.16	0.19144	0.32655
O75116	Rho-associated protein kinase 2	ROCK2	160.9	442260000	603790000	761980000	342180000	523350000	602150000	1.2561	1.103	1.0525	1.137	0.191794	0.326616
Q05682	Caldesmon	CALD1	93.23	4757300000	5488000000	5656300000	4393300000	5265200000	5009300000	1.1273	1.0132	1.1135	1.085	0.191695	0.326627
Q9H0E2	Toll-interacting protein	TOLLIP	30.281	290090000	261020000	383730000	261420000	227340000	367340000	0.91588	0.98895	0.90302	0.936	0.192337	0.327362
Q15363	Transmembrane emp24 domain-containing protein 2	TMED2	22.761	520670000	535410000	793990000	518570000	523070000	728620000	0.98538	0.87274	0.89131	0.916	0.193016	0.328158
P62280	40S ribosomal protein S11	RPS11	18.431	969680000	762220000	1047900000	857810000	629290000	801520000	1.0895	1.1085	1.0113	1.07	0.192935	0.3282
Q99805	Transmembrane 9 superfamily member 2	TM9SF2	75.775	86561000	77840000	213550000	70527000	82231000	154670000	1.2433	1.0301	1.3103	1.195	0.19352	0.328658
P36542	ATP synthase subunit gamma, mitochondrial	ATP5F1C	32.996	25650000000	29759000000	37521000000	26861000000	30832000000	41628000000	0.82606	0.90762	0.96614	0.9	0.193696	0.328776
P55209	Nucleosome assembly protein 1-like 1	NAP1L1	45.374	1297700000	1496000000	2318300000	1016900000	1232200000	1730800000	1.1663	1.1421	1.0165	1.108	0.193511	0.328821
P09874	Poly [ADP-ribose] polymerase 1	PARP1	113.08	238820000	425410000	647470000	249230000	423240000	617620000	0.96785	0.91713	0.83891	0.908	0.19414	0.32935
P22307	Non-specific lipid-transfer protein	SCP2	58.993	468460000	518150000	729680000	450940000	546560000	706470000	0.96825	0.90649	0.82811	0.901	0.195411	0.331145
Q16891	MICOS complex subunit MIC60	IMMT	83.677	18527000000	19115000000	21491000000	17318000000	17744000000	20739000000	0.9582	0.9682	0.88677	0.938	0.195335	0.331198
O60888	Protein CutA	CUTA	19.116	619570000	560420000	784160000	666670000	594830000	868550000	0.89544	0.98514	0.93333	0.938	0.195673	0.331229
O75128	Protein cordon-bleu	COBL	135.62	110580000	112710000	79711000	100170000	100630000	99054000	1.1612	1.5584	1.1342	1.285	0.195643	0.331359
P41236	Protein phosphatase inhibitor 2	PPP1R2	23.015	397320000	393680000	631150000	431450000	350180000	543310000	0.83584	0.96012	0.92896	0.908	0.196023	0.331642
Q9NTK5	Obg-like ATPase 1	OLA1	44.743	892270000	1215000000	1510100000	1396700000	1448300000	2041200000	0.97607	0.82144	0.78833	0.862	0.196606	0.332266
Q05639	Elongation factor 1-alpha 2	EEF1A2	50.47	25416000000	29046000000	40628000000	21426000000	28468000000	39387000000	1.0199	1.05	1.0113	1.027	0.196598	0.332433
Q9HB07	UPF0160 protein MYG1, mitochondrial	C12orf10	42.449	83766000		94023000	41257000		72253000	1.6957		1.3953	1.546	0.197275	0.333215
Q9UKG1	DCC-interacting protein 13-alpha	APPL1	79.663	366200000	426580000	474450000	306820000	330760000	380710000	1.0233	1.153	1.2262	1.134	0.198874	0.335734
P50453	Serpin B9	SERPINB9	42.403	490500000	513200000	626150000	394250000	389960000	422770000	1.0334	1.1369	1.2531	1.141	0.199075	0.335892
Q99832	T-complex protein 1 subunit eta	CCT7	59.366	2471900000	1873100000	2871700000	2201500000	1582800000	2390300000	1.0252	1.0544	1.1292	1.07	0.199191	0.335905
A8MXV4	Nucleoside diphosphate-linked moiety X motif 19	NUDT19	42.233	112230000	126570000	170820000	111150000	117210000	169510000	0.98622	0.93275	0.89524	0.938	0.200238	0.337488
P15104	Glutamine synthetase	GLUL	42.064	122390000	34952000	181060000	59878000	26712000	114430000	1.8265	1.0583	1.8724	1.586	0.200818	0.338283
O14579	Coatomer subunit epsilon	COPE	34.482	174980000	36677000	475400000	216050000	36310000	386010000	0.76693		0.84755	0.807	0.20186	0.339303
Q9NY15	Stabilin-1	STAB1	275.48		38570000	124600000		25423000	74778000		1.4142	1.2412	1.328	0.201759	0.339317
P15531	Nucleoside diphosphate kinase A	NME1	17.149	802390000	1061300000	1838900000	811840000	1089800000	1938600000	0.79787	0.73555	0.96936	0.834	0.201673	0.339355
P55290	Cadherin-13	CDH13	78.286	3875200000	3075200000	3411000000	3429200000	2829000000	3585700000	0.95485	0.86417	0.95908	0.926	0.202148	0.339421
P35754	Glutaredoxin-1	GLRX	11.776	1611600000	216570000	1726100000	1175900000	232650000	1280600000	1.2095	1.0225	1.2698	1.167	0.20209	0.339507
O15230	Laminin subunit alpha-5	LAMA5	399.73	6311100000	6230000000	8415100000	5072900000	5227900000	6694500000	1.0562	1.0465	1.005	1.036	0.201663	0.339522
P00390	Glutathione reductase, mitochondrial	GSR	56.256	1099400000	1398600000	1400900000	987970000	1366000000	1448700000	0.99048	0.89489	0.90302	0.929	0.20263	0.340048
Q14624	Inter-alpha-trypsin inhibitor heavy chain H4	ITIH4	103.36	3877700000	3433600000	5433400000	9829100000	2678600000	3392100000	1.146	1.0122	1.1164	1.092	0.203642	0.340827
P62310	U6 snRNA-associated Sm-like protein LSm3	LSM3	11.845	89401000	245010000	105750000	72290000	86378000	87599000	1.4884	2.9159	1.2894	1.898	0.203426	0.340831
P22102	Trifunctional purine biosynthetic protein adenosine-3	GART	107.77	322760000	197820000	460450000	335040000	171630000	464750000	0.88466	0.98937	0.90175	0.925	0.203247	0.340899
P27824	Calnexin	CANX	67.567	6226800000	5356000000	8209500000	5074900000	4418600000	6965500000	1.1239	1.0305	1.0412	1.065	0.203603	0.340945
P12081	Histidine--tRNA ligase, cytoplasmic	HARS	57.41	276990000	203390000	324240000	265750000	222190000	337210000	0.94649	0.84158	0.71096	0.833	0.203404	0.340978
Q96PK6	RNA-binding protein 14	RBM14	69.491	160070000	173250000	252910000	135510000	157220000	224030000	1.1356	1.0464	1.032	1.071	0.203911	0.341094
Q9Y315	Deoxyribose-phosphate aldolase	DERA	35.23	36502000	64809000	36990000	15177000	45908000	25528000	1.4	1.9229	1.1073	1.477	0.204143	0.341299
P30048	Thioredoxin-dependent peroxide reductase, mitochondrial	PRDX3	27.692	6537000000	6463800000	9975800000	7027100000	7751800000	9759400000	0.85291	0.87668	0.98645	0.905	0.204494	0.341702
Q14011	Cold-inducible RNA-binding protein	CIRBP	18.648	178850000	135120000	185690000	155620000	116420000	166200000	1.1674	1.0734	1.0284	1.09	0.204928	0.342243
P00395	Cytochrome c oxidase subunit 1	MT-CO1	57.041	463420000	480440000	942120000	463570000	412690000	970910000	0.97021	0.90512	0.97155	0.949	0.2058	0.342596
Q9Y2Z0	Protein SGT1 homolog	SUGT1	41.024	779950000	713260000	1427700000	682790000	656180000	1233400000	0.96546	0.99435	0.94844	0.969	0.205366	0.342607
Q969V5	Mitochondrial ubiquitin ligase activator of NFKB 1	MUL1	39.8	90436000	51556000	91990000	59610000	50585000	81100000	0.85875	0.87298	0.98787	0.907	0.205703	0.342619
Q9NVT9	Armadillo repeat-containing protein 1	ARMC1	31.28	155540000	170820000	218430000	231310000	221200000	287990000	0.89065	0.88776	0.67323	0.817	0.20551	0.342664
Q9NQ66	1-phosphatidylinositol 4,5-bisphosphate phosphodiesterase beta-1	PLCB1	138.57	35420000	60397000	42050000	48755000	76432000	40869000	0.58959	0.8845	0.82162	0.765	0.20566	0.342729
P62753	40S ribosomal protein S6	RPS6	28.68	912890000	953730000	1110700000	912640000	933140000	1005600000	0.96329	0.75551	0.85272	0.857	0.20533	0.342731
Q9BZF9	Uveal autoantigen with coiled-coil domains and ankyrin repeats	UACA	162.5	195330000	200820000	229180000	469750000	215900000	192130000	0.89895	0.83107	0.97635	0.902	0.206152	0.342998
Q9BQB6	Vitamin K epoxide reductase complex subunit 1	VKORC1	18.234	157030000	201440000	242510000	111370000	130450000	134320000	1.127	1.2146		1.171	0.207027	0.344271
Q9UKX2	Myosin-2	MYH2	223.04	1488900000		334850000	4894200000		824690000	0.50665		0.65853	0.583	0.207386	0.344684
Q9NRH3	Tubulin gamma-2 chain	TUBG2	51.091	100390000	19757000	89041000	76109000	8045000	52127000	1.0737	2.626	2.3889	2.03	0.208726	0.346726
Q8NC51	Plasminogen activator inhibitor 1 RNA-binding protein	SERBP1	44.965	438710000	449130000	949480000	332430000	421200000	750730000	1.1765	1.0118	1.1677	1.119	0.209291	0.347478
P13674	Prolyl 4-hydroxylase subunit alpha-1	P4HA1	61.049	217090000	187360000	152900000	166060000	130850000	149300000	1.3089	1.1952	1.0271	1.177	0.209517	0.347668
P63208	S-phase kinase-associated protein 1	SKP1	18.658	1300800000	656250000	1432400000	1201200000	678590000	1183600000	1.0441	1.0952	1.0149	1.051	0.209759	0.347885
O43556	Epsilon-sarcoglycan	SGCE	49.85	439090000	588010000	615200000	350980000	437910000	486870000	1.2166	1.142	1.0186	1.126	0.210641	0.348789
Q9UGM6	Tryptophan--tRNA ligase, mitochondrial	WARS2	40.146	6578900	73166000	81936000	1424300	53485000	69776000		0.95859	0.93294	0.946	0.210569	0.348856
Q9NP72	Ras-related protein Rab-18	RAB18	22.977	899330000	508840000	824820000	847000000	509870000	953780000	0.89728	0.91871	0.7182	0.845	0.210557	0.349022
O95861	3'(2'),5'-bisphosphate nucleotidase 1	BPNT1	33.392	652250000	778550000	984550000	585540000	685480000	892680000	0.84378	0.89449	0.98353	0.907	0.211027	0.349058
O94929	Actin-binding LIM protein 3	ABLIM3	77.801	366420000	156850000	593940000	275810000	133320000	412400000	1.0116	1.1437	1.1011	1.085	0.210973	0.349154
Q8N2F6	Armadillo repeat-containing protein 10	ARMC10	37.54	58550000	143040000	183760000	62321000	132010000	320770000	0.91003	0.99305	0.93031	0.944	0.213432	0.352849
A0A0B4J1Y9	Immunoglobulin heavy variable 3-72	IGHV3-72	13.203	852210000	964310000	308290000	734760000	796650000	347840000	1.1514	1.125	1.0093	1.095	0.2142	0.353555
O00116	Alkyldihydroxyacetonephosphate synthase, peroxisomal	AGPS	72.911	58104000	85251000	140390000	55326000	77143000	104420000	0.96937	0.9916	0.9408	0.967	0.214115	0.353603
P16671	Platelet glycoprotein 4	CD36	53.053	5596600000	4883100000	6813300000	4862100000	4113400000	5670700000	1.0472	1.0305	1.0043	1.027	0.214092	0.353752
O14880	Microsomal glutathione S-transferase 3	MGST3	16.516	3440300000	3491500000	3605700000	3905700000	4184700000	4137000000	0.75518	0.738	0.98151	0.825	0.214452	0.353783
P05455	Lupus La protein	SSB	46.836	579910000	717750000	861750000	465950000	551040000	715300000	1.0548	1.0373	1.1689	1.087	0.214779	0.353948
Q9H0P0	Cytosolic 5'-nucleotidase 3A	NT5C3A	37.948	18766000	31274000	59759000	23958000	49260000	72197000		0.53917	0.68915	0.614	0.214666	0.353949
Q9NUQ6	SPATS2-like protein	SPATS2L	61.728	54877000	73426000	101180000	50349000	33333000	88197000	1.1915	1.9823	1.239	1.471	0.21588	0.35501
P12821	Angiotensin-converting enzyme	ACE	149.71	17709000		29395000	14328000		62317000	1.2106		1.1216	1.166	0.216064	0.355125
Q8N8N7	Prostaglandin reductase 2	PTGR2	38.499	918100000	1030200000	1243300000	747970000	810970000	1012900000	1.0528	1.0269	1.142	1.074	0.215611	0.355131
Q2TAY7	WD40 repeat-containing protein SMU1	SMU1	57.543	37726000	69700000	88481000	43432000	58109000	71236000	1.0146	1.106	1.0505	1.057	0.215844	0.355139
Q8WUM4	Programmed cell death 6-interacting protein	PDCD6IP	96.022	4171800000	4151100000	5197600000	3782800000	3868300000	4721900000	0.9414	0.94214	0.99644	0.96	0.215734	0.355146
P56181	NADH dehydrogenase [ubiquinone] flavoprotein 3, mitochondrial	NDUFV3	11.94	636790000	631380000	775400000	817330000	901580000	1070800000	0.7693	0.39711	0.77084	0.646	0.216551	0.355738
P00748	Coagulation factor XII	F12	67.791	109110000	207900000	211490000	66347000	80471000	67161000	1.1595	3.6702	2.0689	2.3	0.217062	0.356202
O95373	Importin-7	IPO7	119.52	476820000	326780000	489030000	512530000	269990000	603770000	1.0364	1.1436	1.0408	1.074	0.217307	0.356228
Q86V81	THO complex subunit 4	ALYREF	26.888	278100000	328340000	477410000	229190000	239800000	417940000	1.0721	1.2769	1.0708	1.14	0.217016	0.356314
Q8N163	Cell cycle and apoptosis regulator protein 2	CCAR2	102.9	63592000	128680000	101260000	42583000	120460000	60443000		1.1363	1.238	1.187	0.217287	0.356383
Q15631	Translin	TSN	26.183	886240000	908260000	1653800000	837860000	903870000	1527300000	1.004	1.0524	1.0356	1.031	0.218088	0.35732
P62826	GTP-binding nuclear protein Ran	RAN	24.423	3365800000	3303900000	4477300000	2780300000	2945800000	4006700000	1.0461	1.0171	1.1085	1.057	0.218235	0.357372
P63098	Calcineurin subunit B type 1	PPP3R1	19.3	77470000	56250000	111030000	76302000	60476000	95812000	0.94805		0.96867	0.958	0.21843	0.357503
Q96GK7	Fumarylacetoacetate hydrolase domain-containing protein 2A	FAHD2A	34.596	770190000	776460000	1037000000	673000000	675320000	975440000	0.81883	0.92833	0.96009	0.902	0.218714	0.357781
Q07666	KH domain-containing, RNA-binding, signal transduction-associated protein 1	KHDRBS1	48.227	344600000	454940000	575770000	225290000	320200000	547040000	1.3398	1.0914	1.0796	1.17	0.218876	0.357857
Q96DZ1	Endoplasmic reticulum lectin 1	ERLEC1	54.858	113780000	117530000	175040000	102930000	100980000	125400000	0.90261	0.89023	0.99381	0.929	0.218991	0.357858
Q8WUF5	RelA-associated inhibitor	PPP1R13L	89.09	236310000	120880000	550230000	285950000	163920000	615290000	0.66423	0.61513	0.9735	0.751	0.219189	0.357994
O94915	Protein furry homolog-like	FRYL	339.59	45949000	13471000	20948000	40175000	10638000	20787000	0.90962		0.85279	0.881	0.219558	0.358409
P08559	Pyruvate dehydrogenase E1 component subunit alpha, somatic form, mitochondrial	PDHA1	43.295	20401000000	28135000000	28789000000	19264000000	27818000000	28673000000	0.98358	0.92774	0.8688	0.927	0.219904	0.358785
Q13492	Phosphatidylinositol-binding clathrin assembly protein	PICALM	70.754	232640000	259070000	458960000	167340000	189710000	344050000	1.1844	1.1309	1.0111	1.109	0.220891	0.360206
Q16836	Hydroxyacyl-coenzyme A dehydrogenase, mitochondrial	HADH	34.293	8031500000	14925000000	11835000000	8762700000	13987000000	13029000000	0.96909	0.92292	0.98519	0.959	0.221052	0.36028
Q92734	Protein TFG	TFG	43.447	528860000	1162100000	1752800000	422070000	1001600000	1374500000	1.221	1.0422	1.0744	1.113	0.221381	0.360627
P18206	Vinculin	VCL	123.8	26964000000	35094000000	29074000000	23996000000	31707000000	27179000000	0.97298	0.96627	0.99816	0.979	0.221957	0.361376
P05388	60S acidic ribosomal protein P0	RPLP0	34.273	1133800000	1338500000	1462000000	939430000	1271200000	1388700000	1.0107	1.1846	1.1274	1.108	0.223868	0.364298
Q07866	Kinesin light chain 1	KLC1	65.309	870610000	1033100000	1061100000	733550000	841340000	872090000	1.1034	1.0085	1.0613	1.058	0.224213	0.364668
Q16816	Phosphorylase b kinase gamma catalytic chain, skeletal muscle/heart isoform	PHKG1	45.023	73706000	57871000	117480000	87921000	79449000	147240000	0.68558	0.98351	0.72629	0.798	0.224677	0.365232
Q9UMX5	Neudesin	NENF	18.856	779840000	583000000	1100300000	596550000	462930000	551300000	0.95851	0.90685	0.98521	0.95	0.225517	0.366216
Q9BXI3	Cytosolic 5'-nucleotidase 1A	NT5C1A	41.02	79554000	131570000	130720000	97040000	140720000	184440000	0.6593	0.94034	0.8321	0.811	0.225797	0.366288
Q5W111	SPRY domain-containing protein 7	SPRYD7	21.666	144730000	178390000	276620000	116590000	137360000	207790000	1.2946	1.0588	1.0886	1.147	0.225492	0.366366
Q9NZQ3	NCK-interacting protein with SH3 domain	NCKIPSD	78.959	6173700	46357000	22363000	2163600	33993000	12580000		1.4594	1.9083	1.684	0.225773	0.366439
O43293	Death-associated protein kinase 3	DAPK3	52.535	22722000	83545000	106250000	15747000	55654000	93816000		1.2172	1.1215	1.169	0.226779	0.367689
P68036	Ubiquitin-conjugating enzyme E2 L3	UBE2L3	17.861	861550000	1011200000	1454800000	806020000	948480000	1376700000	0.99583	0.91614	0.90037	0.937	0.227329	0.368389
Q9BPW8	Protein NipSnap homolog 1	NIPSNAP1	33.31	510080000	568340000	339090000	644640000	611770000	478260000	0.96946	0.83508	0.93194	0.912	0.227975	0.369244
Q16658	Fascin	FSCN1	54.529	2365800000	3137100000	4005100000	2048900000	2619100000	3559800000	1.0532	1.0047	1.0298	1.029	0.228122	0.369289
O00330	Pyruvate dehydrogenase protein X component, mitochondrial	PDHX	54.122	2258400000	2972700000	3223900000	2213300000	2814800000	3037800000	0.92517	0.96825	0.98785	0.96	0.228329	0.369432
P14207	Folate receptor beta	FOLR2	29.279	316220000	301150000	294020000	555850000	594800000	300160000	1.6216	1.2756	1.0558	1.318	0.228989	0.370308
Q15424	Scaffold attachment factor B1	SAFB	102.64	176920000	203250000	280040000	138560000	165250000	177950000	1.0173	1.0959	1.1877	1.1	0.229628	0.370955
Q9NX40	OCIA domain-containing protein 1	OCIAD1	27.626	1661100000	1293800000	1630500000	1525800000	1291300000	1470000000	0.90746	0.98515	0.96049	0.951	0.229812	0.371061
P26196	Probable ATP-dependent RNA helicase DDX6	DDX6	54.416	276990000	463650000	581330000	236020000	336090000	408390000	1.0163	1.1888	1.0997	1.102	0.229614	0.371126
Q92530	Proteasome inhibitor PI31 subunit	PSMF1	29.816	164690000	179220000	142100000	204500000	201280000	53410000	0.77052	0.63583		0.703	0.231642	0.373821
P17844	Probable ATP-dependent RNA helicase DDX5	DDX5	69.147	313270000	374270000	416330000	273870000	299420000	349840000	1.0013	1.0517	1.047	1.033	0.232143	0.373855
Q12906	Interleukin enhancer-binding factor 3	ILF3	95.337	1449900000	1570200000	2225600000	1164700000	1326000000	1892900000	1.063	1.0049	1.0948	1.054	0.232095	0.373972
Q86UT6	NLR family member X1	NLRX1	107.61	304100000	418630000	550190000	263740000	419140000	556220000	0.76881	0.80278	0.99216	0.855	0.232359	0.374009
Q09013	Myotonin-protein kinase	DMPK	69.384	78847000	72371000	87470000	60780000	47803000	76842000	1.1242	1.7475	1.1994	1.357	0.231936	0.374102
P02788	Lactotransferrin	LTF	78.181	156110000	140020000	179870000	180710000	136240000	177950000	0.65094	0.88833	0.8972	0.812	0.232062	0.374111
Q9UHB9	Signal recognition particle subunit SRP68	SRP68	70.729	225940000	55823000	407650000	128720000	50813000	283370000	0.8696	0.8749	0.99697	0.914	0.233597	0.375808
Q6JBY9	CapZ-interacting protein	RCSD1	44.503	117430000	163770000	243360000	128140000	171580000	252600000	0.76662	0.96583	0.88913	0.874	0.234252	0.376666
Q8IWX7	Protein unc-45 homolog B	UNC45B	103.73	3515900000	3502500000	5168500000	3299300000	3137900000	4714100000	0.97066	0.94963	0.99614	0.972	0.234871	0.377467
Q9HD15	Steroid receptor RNA activator 1	SRA1	25.673	38129000	23878000	55832000	30184000	19367000	45074000	1.2189		1.1195	1.169	0.235091	0.377625
Q7Z7K0	COX assembly mitochondrial protein homolog	CMC1	12.49	102720000	166260000	55722000	174970000	242070000	49862000	0.701	0.53597		0.618	0.235509	0.378101
Q71UI9	Histone H2A.V	H2AFV	13.509	6048600000	1510300000	8262200000	4903300000	1266700000	6367900000	1.2559	1.0092	1.1758	1.147	0.235651	0.378135
P82675	28S ribosomal protein S5, mitochondrial	MRPS5	48.006	72251000	82919000	79050000	81339000	83171000	102310000	0.89872	0.79771	0.53761	0.745	0.236643	0.379141
Q6PI48	Aspartate--tRNA ligase, mitochondrial	DARS2	73.562	653700000	549360000	1148800000	614380000	598810000	988310000	0.8068	0.69664	0.97637	0.827	0.236632	0.379317
O43592	Exportin-T	XPOT	109.96	28900000	38531000	41394000	20560000	52367000	34163000	1.7687	1.3609	1.049	1.393	0.236565	0.379406
Q0ZGT2	Nexilin	NEXN	80.657	2275200000	2045600000	2940500000	1785500000	1717700000	2449900000	1.1419	1.0899	1.0067	1.08	0.23724	0.379901
O43488	Aflatoxin B1 aldehyde reductase member 2	AKR7A2	39.589	1696000000	1871200000	2242500000	1545800000	1639200000	2148200000	0.96419	0.95744	0.85641	0.926	0.237724	0.380481
P14866	Heterogeneous nuclear ribonucleoprotein L	HNRNPL	64.132	1755900000	2451100000	1606100000	1517200000	1954600000	1371500000	1.0666	1.1059	1.0051	1.059	0.238218	0.381075
P08651	Nuclear factor 1 C-type	NFIC	55.674	28208000	48166000	68040000	22102000	32504000	47331000	1.0159	1.1234	1.234	1.124	0.238884	0.381945
Q9GZS3	WD repeat-containing protein 61	WDR61	33.58	126800000	93028000	218320000	89392000	83580000	173850000	0.99968	0.97759	0.98072	0.986	0.239542	0.382799
P46060	Ran GTPase-activating protein 1	RANGAP1	63.541	87434000	52742000	104780000	63940000	32295000	87059000	1.052	1.6228	1.2562	1.31	0.240646	0.383384
Q99797	Mitochondrial intermediate peptidase	MIPEP	80.64	91285000	140370000	249860000	108430000	127580000	203690000	0.81936	0.94986	0.95118	0.907	0.240031	0.383384
P30419	Glycylpeptide N-tetradecanoyltransferase 1	NMT1	56.806	133300000	122190000	187910000	98312000	88316000	147040000	1.0082	1.1806	1.1091	1.099	0.241327	0.383486
P05107	Integrin beta-2	ITGB2	84.781	48001000	97211000	163090000	24090000	61116000	101040000	2.3071	1.5699	1.0653	1.647	0.241227	0.383523
Q8IXJ6	NAD-dependent protein deacetylase sirtuin-2	SIRT2	43.182	48863000	39976000	42725000	40118000	48665000	55386000	1.2267	1.1215		1.174	0.240863	0.383532
Q15599	Na(+)/H(+) exchange regulatory cofactor NHE-RF2	SLC9A3R2	37.413	122380000	198770000	125450000	108800000	219890000	135270000	0.99554	0.81874	0.77841	0.864	0.24063	0.383554
P46108	Adapter molecule crk	CRK	33.83	360120000	359200000	469730000	303510000	296660000	400110000	1.0011	1.1989	1.1959	1.132	0.241134	0.383572
P53004	Biliverdin reductase A	BLVRA	33.428	384360000	479920000	653750000	302680000	386830000	522080000	1.0515	1.0242	1.1518	1.076	0.24104	0.383618
Q96QR8	Transcriptional activator protein Pur-beta	PURB	33.24	150930000	30662000	285310000	111590000	16421000	230270000	1.2238		1.1201	1.172	0.240613	0.383723
P11532	Dystrophin	DMD	426.74	31491000000	34382000000	42958000000	28579000000	32124000000	40792000000	0.99241	0.97958	0.99668	0.99	0.240383	0.38375
Q9NRP2	COX assembly mitochondrial protein 2 homolog	CMC2	9.4598	254420000	182340000	218160000	284310000	235920000	263470000	0.68433	0.7751	0.98529	0.815	0.240514	0.383762
Q9NTJ5	Phosphatidylinositide phosphatase SAC1	SACM1L	66.966	365370000	304020000	340420000	297570000	265560000	282180000	1.0451	1.0221	1.1357	1.068	0.242738	0.385532
Q15233	Non-POU domain-containing octamer-binding protein	NONO	54.231	1590400000	1921000000	2869200000	1304400000	1602600000	2397600000	1.0815	1.0004	1.0914	1.058	0.2432	0.385676
P04181	Ornithine aminotransferase, mitochondrial	OAT	48.534	36127000	46586000	41242000	24167000	38436000	34103000		1.2106	1.1125	1.162	0.243011	0.385769
P53680	AP-2 complex subunit sigma	AP2S1	17.018	172980000	148010000	31768000	129060000	100250000	27215000	1.3924	1.2027		1.298	0.243181	0.385842
P49721	Proteasome subunit beta type-2	PSMB2	22.836	646430000	742270000	1382800000	474830000	519100000	1156500000	1.0883	1.6135	1.1747	1.292	0.243781	0.3864
Q9BZG1	Ras-related protein Rab-34	RAB34	29.044	91273000	68421000	39025000	79566000	64390000	42407000	1.0264	1.2698	1.5275	1.275	0.244372	0.386944
Q6P5Q4	Leiomodin-2	LMOD2	61.675	325480000	402400000	677340000	206030000	406220000	655870000	1.0865	1.378	1.0803	1.182	0.244297	0.38702
Q15257	Serine/threonine-protein phosphatase 2A activator	PTPA	40.667	177930000	230820000	464740000	220240000	209240000	421010000	0.91541	0.93224	0.99911	0.949	0.245032	0.387791
Q9UQE7	Structural maintenance of chromosomes protein 3	SMC3	141.54	110890000	164500000	158170000	109990000	173180000	154360000	1.0041	1.0586	1.0969	1.053	0.245244	0.387929
Q9BSL1	Ubiquitin-associated domain-containing protein 1	UBAC1	45.338	46027000	22998000	20740000	48920000	30393000	20718000	0.89547	0.9232	0.99793	0.939	0.245976	0.388101
O95782	AP-2 complex subunit alpha-1	AP2A1	107.54	886400000	577560000	748850000	730290000	514730000	597970000	1.2134	1.1222	1.0096	1.115	0.245493	0.388126
Q9Y376	Calcium-binding protein 39	CAB39	39.869	505610000	416650000	687010000	480600000	415620000	582150000	0.96133	0.80399	0.9314	0.899	0.245779	0.388183
P63092	Guanine nucleotide-binding protein G(s) subunit alpha isoforms short	GNAS	45.664	2231200000	2706900000	3728700000	1772100000	2212300000	2752500000	0.99966	1.1112	1.1144	1.075	0.245706	0.388266
Q9Y3I0	tRNA-splicing ligase RtcB homolog	RTCB	55.21	2689100000	2481200000	3531500000	2731200000	2264200000	3437400000	0.99283	0.95213	0.90937	0.951	0.245974	0.388295
P53597	Succinate--CoA ligase [ADP/GDP-forming] subunit alpha, mitochondrial	SUCLG1	36.249	1587800000	848630000	2386800000	1646100000	878190000	2459100000	0.83604	0.99128	0.89953	0.909	0.246553	0.388815
P46781	40S ribosomal protein S9	RPS9	22.591	693500000	465880000	829490000	613020000	355880000	712330000	1.1457	1.0316	1.0368	1.071	0.246779	0.388973
Q969M7	NEDD8-conjugating enzyme UBE2F	UBE2F	21.077	22634000	37013000	109850000	16407000	26098000	101340000		1.0722	1.0392	1.056	0.247017	0.389152
Q17RN3	Protein FAM98C	FAM98C	37.329	48819000		75342000	39923000		71876000	0.94003		0.89363	0.917	0.248087	0.39064
Q9NZM3	Intersectin-2	ITSN2	193.46	82035000	58900000	106790000	61805000	46603000	78403000	1.343	1.0876	1.0631	1.165	0.24872	0.391439
Q12882	Dihydropyrimidine dehydrogenase [NADP(+)]	DPYD	111.4	92681000	136600000	155090000	58622000	129760000	115200000	1.4924	1.0312	1.2204	1.248	0.249621	0.392657
P21283	V-type proton ATPase subunit C 1	ATP6V1C1	43.941	87448000	121510000	96354000	76685000	92609000	74903000	1.2795	1.172	1.0071	1.153	0.249777	0.392704
P61964	WD repeat-containing protein 5	WDR5	36.588	24265000		51259000	12133000		17854000	1.3897		1.8268	1.608	0.250497	0.393638
P08648	Integrin alpha-5	ITGA5	114.54	74070000	108640000	88633000	71231000	40540000	41852000	1.1149	2.2512	1.3618	1.576	0.250675	0.39372
A1L4K1	Fibronectin type III and SPRY domain-containing protein 2	FSD2	85.384	56785000	80080000	32666000	38402000	46818000	29499000	1.0099	1.2255	1.3826	1.206	0.251138	0.394248
Q8N2G8	GH3 domain-containing protein	GHDC	57.522	27195000	29833000	26318000	24710000	25994000	16343000	1.0668	1.1261		1.096	0.251562	0.394714
P84095	Rho-related GTP-binding protein RhoG	RHOG	21.308	154420000	252470000	416470000	104460000	628420000	629430000	1.1513	0.9979	1.1426	1.097	0.251921	0.394879
P06865	Beta-hexosaminidase subunit alpha	HEXA	60.702	448350000	232160000	417060000	368960000	188630000	318910000	1.0052	1.097	1.164	1.089	0.251795	0.39488
P50416	Carnitine O-palmitoyltransferase 1, liver isoform	CPT1A	88.367	91956000	165720000	211700000	68319000	118110000	141900000	1.2965	1.5115	1.0118	1.273	0.252129	0.395006
Q92538	Golgi-specific brefeldin A-resistance guanine nucleotide exchange factor 1	GBF1	206.44	155800000	110990000	103040000	155180000	80090000	78794000	1.0029	1.2697	1.1809	1.151	0.252454	0.395316
Q9UNF1	Melanoma-associated antigen D2	MAGED2	64.953	147400000	157200000	241250000	109510000	125610000	195490000	1.2284	1.7311	1.0762	1.345	0.252617	0.395373
P43155	Carnitine O-acetyltransferase	CRAT	70.857	3383800000	3711400000	4497500000	3407900000	3736000000	4670500000	0.88835	0.99878	0.92183	0.936	0.254465	0.397866
Q9Y2E4	Disco-interacting protein 2 homolog C	DIP2C	170.77	32052000	27153000	50197000	28790000	21639000	43094000	1.0036	1.4248	1.2763	1.235	0.25437	0.397916
Q6P2E9	Enhancer of mRNA-decapping protein 4	EDC4	151.66	105400000	46280000	35507000	93417000	44462000	35802000	0.99854	1.1192	1.0984	1.072	0.254904	0.398351
Q96AB3	Isochorismatase domain-containing protein 2	ISOC2	22.337	721030000	689420000	1123900000	719890000	716760000	1061600000	0.9691	0.81578	0.93399	0.906	0.255576	0.399201
O75436	Vacuolar protein sorting-associated protein 26A	VPS26A	38.169	571520000	575280000	546340000	480540000	489190000	490520000	1.0905	0.99854	1.0768	1.055	0.255898	0.399503
Q12756	Kinesin-like protein KIF1A	KIF1A	191.06	9369900		47029000	8230800		34579000	1.3411		1.7264	1.534	0.256068	0.399569
O75208	Ubiquinone biosynthesis protein COQ9, mitochondrial	COQ9	35.509	555110000	1183700000	274260000	606580000	1164700000	259290000	0.98758	0.92572	0.9754	0.963	0.256247	0.399649
Q9BYV6	Tripartite motif-containing protein 55	TRIM55	60.465	382500000	383110000	508860000	276260000	251660000	263190000	1.1076	1.1803	1.0038	1.097	0.257043	0.400287
Q99969	Retinoic acid receptor responder protein 2	RARRES2	18.617	118490000	168630000	208380000	99316000	130980000	155960000	1.1955	0.99615	1.1723	1.121	0.256846	0.400382
Q16718	NADH dehydrogenase [ubiquinone] 1 alpha subcomplex subunit 5	NDUFA5	13.459	6856600000	5396900000	6330800000	7440000000	6109200000	6568400000	0.88806	0.90585	1.002	0.932	0.256978	0.400386
[truncated: 2,490 more rows]

## Sheet: Repeatability
	Pearson's correlation of quantitation
		AF-1vsSR-1	AF-2vsSR-2	AF-3vsSR-3
	AF-1vsSR-1	1	0.82	0.81
	AF-2vsSR-2	0.82	1	0.79
	AF-3vsSR-3	0.81	0.79	1

## Sheet: Q<0.1, fold change>1.2
Protein accession	Protein description	Gene name	MW [kDa]	AF-1	AF-2	AF-3	SR-1	SR-2	SR-3	AF-1/SR-1 Ratio	AF-2/SR-2 Ratio	AF-3/SR-3 Ratio	Ratio	P value	FDR
P01160	Natriuretic peptides A	NPPA	16.708	89069000000	78746000000	91258000000	17600000000	13960000000	18990000000	8.5767	10.839	7.5216	8.979	0.00357378	0.0522309
P78539	Sushi repeat-containing protein SRPX	SRPX	51.571	796470000	1140900000	1358000000	151790000	210960000	279250000	6.6388	10.481	7.0782	8.066	0.0070801	0.0631529
P69892	Hemoglobin subunit gamma-2	HBG2	16.126	2659200000	2898400000	4949200000	359260000	405440000	719680000	7.1917	7.7503	8.2801	7.741	0.000593944	0.0362539
Q13103	Secreted phosphoprotein 24	SPP2	24.337	777820000	848660000	1156000000	137090000	141410000	195460000	5.661	5.8524	5.5638	5.692	0.000109198	0.0261487
Q03591	Complement factor H-related protein 1	CFHR1	37.65	3677000000	3000800000	4701900000	741190000	486240000	919640000	4.3416	5.2187	4.6312	4.731	0.00180631	0.044276
P0DOX3	Immunoglobulin delta heavy chain		56.224	850690000	907460000	965710000	152070000	214240000	268460000	4.8199	4.6248	4.282	4.576	0.000780129	0.0362469
P27658	Collagen alpha-1(VIII) chain	COL8A1	73.363	238570000	176940000	347970000	39679000	48062000	88676000	4.3653	4.1874	4.4851	4.346	0.000277257	0.0308251
Q9UBS3	DnaJ homolog subfamily B member 9	DNAJB9	25.518	2334000000	582190000	875330000	505870000	174360000	292060000	4.7548	4.445	3.7142	4.305	0.00383121	0.0527724
P05060	Secretogranin-1	CHGB	78.275	1197800000	1035200000	1618600000	397700000	386510000	568960000	4.0887	4.2153	4.2522	4.185	0.000103413	0.026827
P12883	Myosin-7	MYH7	223.09	128400000000	96711000000	104150000000	42184000000	41627000000	33019000000	4.1622	4.0701	4.0907	4.108	3.45013e-05	0.0358009
P14555	Phospholipase A2, membrane associated	PLA2G2A	16.083	593170000	827370000	839760000	97510000	172700000	178290000	4.1283	4.261	3.4647	3.951	0.00329181	0.0507297
P80404	4-aminobutyrate aminotransferase, mitochondrial	ABAT	56.438	1595900000	1560100000	2331300000	427900000	417940000	575850000	3.9726	3.8675	3.6083	3.816	0.000686971	0.0362465
Q9Y623	Myosin-4	MYH4	223.07	826300000	1050800000	1428500000	230140000	246770000	397320000	3.2803	3.8462	3.6656	3.597	0.0020334	0.0445774
A0A0J9YXX1	Immunoglobulin heavy variable 5-10-1	IGHV5-10-1	12.772	261580000	266910000	340570000	76611000	83921000	105060000	3.979	3.3489	3.1294	3.486	0.00492192	0.0571715
P24821	Tenascin	TNC	240.85	1579500000	1542100000	1578000000	539800000	444410000	540680000	3.2303	3.7825	3.0038	3.339	0.00477981	0.0565763
P15153	Ras-related C3 botulinum toxin substrate 2	RAC2	21.429	84585000	47558000	127650000	20123000	9807700	34392000	3.3839		3.2784	3.331	0.0118488	0.0751229
Q9UKZ9	Procollagen C-endopeptidase enhancer 2	PCOLCE2	45.716	234760000	222290000	332940000	65884000	54791000	82346000	2.9825	3.3031	3.6114	3.299	0.00321762	0.0513664
P21246	Pleiotrophin	PTN	18.942	209230000	147680000	240090000	36411000	32091000	44888000	3.4758	3.3274	2.8951	3.233	0.00331085	0.0507719
Q8N474	Secreted frizzled-related protein 1	SFRP1	35.385	4454300000	4348500000	4621600000	1861800000	1792700000	1337000000	3.2666	2.7778	3.1624	3.069	0.0029251	0.0514454
Q7Z304	MAM domain-containing protein 2	MAMDC2	77.555	102410000	170250000	247230000	39529000	42816000	71266000	2.5862	3.5499	2.928	3.021	0.0104147	0.0718871
P08294	Extracellular superoxide dismutase [Cu-Zn]	SOD3	25.851	4565200000	3378100000	4740300000	1337100000	1031400000	1774300000	2.845	3.0593	3.108	3.004	0.000918799	0.0391811
Q9BXR6	Complement factor H-related protein 5	CFHR5	64.419	219590000	404690000	459970000	72026000	135020000	161600000	3.2818	3.1095	2.5067	2.966	0.00858997	0.0663538
O95631	Netrin-1	NTN1	67.748	1099400000	1317900000	889280000	348520000	461210000	334170000	2.8968	2.5434	3.0286	2.823	0.00381979	0.0528489
Q92743	Serine protease HTRA1	HTRA1	51.286	307670000	354380000	530500000	106480000	172440000	248280000	2.7902	2.8133	2.6788	2.761	0.000333558	0.0296676
P12109	Collagen alpha-1(VI) chain	COL6A1	108.53	69235000000	93755000000	90068000000	26483000000	34448000000	34934000000	2.8739	2.7565	2.6121	2.748	0.00112218	0.0406202
P55083	Microfibril-associated glycoprotein 4	MFAP4	28.648	1863800000	2281300000	2137600000	668970000	874300000	804910000	2.7484	2.6736	2.5514	2.658	0.000739638	0.0359764
A0A0B4J1U7	Immunoglobulin heavy variable 6-1	IGHV6-1	13.481	1241300000	1165800000	1387800000	610450000	533530000	610290000	2.3862	2.4766	2.8439	2.569	0.00479717	0.0565667
A1L4H1	Soluble scavenger receptor cysteine-rich domain-containing protein SSC5D	SSC5D	165.74	82483000	93936000	214210000	34293000	26810000	74087000	2.4395	2.7766	2.4472	2.554	0.00309701	0.0512819
Q99972	Myocilin	MYOC	56.971	615870000	1219600000	873480000	246840000	628890000	351850000	2.9769	2.378	2.2715	2.542	0.0119996	0.0756172
Q9BXX0	EMILIN-2	EMILIN2	115.69	217070000	230360000	239400000	84065000	100640000	92995000	2.3931	2.5663	2.5626	2.507	0.000943349	0.0391553
P10915	Hyaluronan and proteoglycan link protein 1	HAPLN1	40.165	573210000	346600000	615550000	231570000	135440000	252080000	2.6246	2.1456	2.7509	2.507	0.0102836	0.0711399
P12110	Collagen alpha-2(VI) chain	COL6A2	108.58	41210000000	44405000000	50245000000	17004000000	19285000000	22058000000	2.5139	2.4664	2.4848	2.488	5.56197e-05	0.0288573
Q15582	Transforming growth factor-beta-induced protein ig-h3	TGFBI	74.68	9372200000	7568700000	10655000000	3559500000	3486200000	3752300000	2.4394	2.4517	2.4901	2.46	7.09332e-05	0.0276019
P35052	Glypican-1	GPC1	61.68	1406500000	1289500000	2252800000	518760000	484360000	799620000	2.4204	2.4748	2.4255	2.44	9.45892e-05	0.0294456
P40261	Nicotinamide N-methyltransferase	NNMT	29.574	60274000	72692000	144880000	21756000	30716000	61654000	2.8483	2.1088	2.2894	2.416	0.0154447	0.084647
P02730	Band 3 anion transport protein	SLC4A1	101.79	3965900000	4604400000	5197100000	1536300000	1665100000	2094400000	2.4461	2.3893	2.3128	2.383	0.000525092	0.0333594
P24593	Insulin-like growth factor-binding protein 5	IGFBP5	30.57	182120000	183890000	400790000	65687000	54656000	253530000	2.4464	2.409	2.2221	2.359	0.00180949	0.0440073
Q14314	Fibroleukin	FGL2	50.228	268770000	258080000	634810000	103130000	109280000	197680000	2.2176	2.3381	2.5142	2.357	0.00269983	0.0509369
P15559	NAD(P)H dehydrogenase [quinone] 1	NQO1	30.867	50376000	43722000	109040000	19248000	27753000	42105000	2.4593	2.1358	2.423	2.339	0.00415023	0.0545134
P59998	Actin-related protein 2/3 complex subunit 4	ARPC4	19.667	561510000	665490000	1195400000	292390000	386360000	708250000	2.443	2.4154	1.9402	2.266	0.012534	0.0768078
P21926	CD9 antigen	CD9	25.416	641100000	830820000	1076700000	300890000	428540000	420010000	2.2731	2.1584	2.2221	2.218	0.000530724	0.0330429
P10909	Clusterin	CLU	52.494	8769000000	4645800000	11106000000	4168300000	2228600000	5698500000	2.0111	2.5353	2.0178	2.188	0.0142896	0.0813224
Q9HAV0	Guanine nucleotide-binding protein subunit beta-4	GNB4	37.567	90898000	244410000	264870000	43020000	134820000	118360000	2.5048	1.9039	1.9635	2.124	0.0197089	0.0952701
Q9UBP4	Dickkopf-related protein 3	DKK3	38.39	4654100000	5181700000	5767900000	2024500000	2130600000	2433000000	1.9389	2.2272	2.0538	2.073	0.00455053	0.0568908
P02743	Serum amyloid P-component	APCS	25.387	863270000	2262200000	3342200000	382100000	789480000	986740000	1.976	2.1517	2.0869	2.072	0.00175378	0.0443864
A6NMZ7	Collagen alpha-6(VI) chain	COL6A6	247.17	7976200000	7488900000	10633000000	3531600000	3175600000	4605100000	2.1085	2.0562	2.0371	2.067	0.000300912	0.0312247
P12111	Collagen alpha-3(VI) chain	COL6A3	343.67	125990000000	104220000000	158370000000	52073000000	44217000000	67371000000	2.1054	2.103	1.9899	2.066	0.000987058	0.0404304
P16157	Ankyrin-1	ANK1	206.26	500420000	541160000	804920000	288510000	224420000	447980000	2.0768	2.2053	1.8318	2.038	0.0088007	0.0666583
P35555	Fibrillin-1	FBN1	312.24	86986000000	88149000000	118500000000	37308000000	39215000000	51372000000	1.9949	2.0295	1.9986	2.008	9.16901e-05	0.0317146
Q86WV6	Stimulator of interferon genes protein	TMEM173	42.192	224250000	155780000	292890000	90032000	70225000	131640000	2.1818	1.8005	2.0418	2.008	0.00973716	0.069205
P02549	Spectrin alpha chain, erythrocytic 1	SPTA1	280.01	1083000000	1260000000	2000900000	519820000	543460000	2549200000	1.9238	1.9681	2.1056	1.999	0.00229491	0.048932
P00915	Carbonic anhydrase 1	CA1	28.87	23661000000	26569000000	32807000000	12062000000	12540000000	16299000000	1.9061	1.8384	2.0117	1.919	0.00241596	0.0488369
P55058	Phospholipid transfer protein	PLTP	54.739	38826000	32212000	39855000	16200000	14058000	16261000	2.0299	1.6572	2.0221	1.903	0.0160833	0.0864718
P01876	Immunoglobulin heavy constant alpha 1	IGHA1	37.654	21839000000	26638000000	26379000000	10702000000	12771000000	12156000000	1.9233	1.8497	1.8909	1.888	0.000473701	0.0342938
Q14767	Latent-transforming growth factor beta-binding protein 2	LTBP2	195.05	4115800000	3357700000	5895500000	2089300000	1610500000	2846700000	1.8576	1.9191	1.8784	1.885	0.00034089	0.0294776
P68871	Hemoglobin subunit beta	HBB	15.998	158400000000	162420000000	238050000000	68725000000	71252000000	107270000000	1.8537	1.8492	1.9025	1.868	0.000317379	0.031871
Q08431	Lactadherin	MFGE8	43.122	3427000000	4138000000	4501600000	1683200000	1971100000	2153900000	1.8353	2.036	1.7183	1.863	0.00938603	0.0687499
P17948	Vascular endothelial growth factor receptor 1	FLT1	150.77	27429000	23426000	42911000	11290000	12888000	14877000	2.086	1.7557	1.747	1.863	0.0130623	0.0783486
Q07954	Prolow-density lipoprotein receptor-related protein 1	LRP1	504.6	3296900000	3200200000	4633300000	1996800000	1625100000	2735900000	1.8244	1.8808	1.8645	1.857	0.000321102	0.0312372
Q14766	Latent-transforming growth factor beta-binding protein 1	LTBP1	186.79	2177500000	1534700000	1844400000	919190000	925020000	857000000	1.845	1.8668	1.8087	1.84	0.000343289	0.0288826
P40121	Macrophage-capping protein	CAPG	38.498	479330000	496200000	443700000	235120000	263340000	159390000	1.7947	1.6957	2.0189	1.836	0.010639	0.0721554
Q86U10	60 kDa lysophospholipase	ASPG	60.882	34991000	69222000	99493000	19815000	31426000	55275000	1.9612	1.7205	1.7423	1.808	0.00740107	0.0632954
Q13361	Microfibrillar-associated protein 5	MFAP5	19.611	8246900000	11832000000	21436000000	6274600000	8196800000	10959000000	1.6299	1.9629	1.8227	1.805	0.0124407	0.0768414
P22105	Tenascin-X	TNXB	458.22	14571000000	18439000000		7175300000	9206600000		1.8152	1.7661		1.791	0.0211845	0.098576
Q9BX97	Plasmalemma vesicle-associated protein	PLVAP	50.594	624240000	686990000	1060900000	344260000	346150000	537580000	1.7984	1.6676	1.8546	1.774	0.00453976	0.0569849
P01903	HLA class II histocompatibility antigen, DR alpha chain	HLA-DRA	28.607	1243400000	1229300000	1580600000	631600000	627690000	801540000	1.7655	1.8382	1.6866	1.763	0.00287541	0.0520415
P0DOX5	Immunoglobulin gamma-1 heavy chain		48.986	220030000000	219840000000	213920000000	132240000000	118530000000	125110000000	1.7302	1.794	1.7557	1.76	0.000518999	0.0336593
Q9UHL4	Dipeptidyl peptidase 2	DPP7	54.341	314470000	513030000	719540000	149810000	261850000	370350000	1.7741	1.6217	1.8652	1.754	0.00791421	0.0644946
P08575	Receptor-type tyrosine-protein phosphatase C	PTPRC	147.48	95406000	92527000	186430000	52132000	52947000	108430000	1.6649	1.916	1.6796	1.754	0.00974483	0.0691017
P56199	Integrin alpha-1	ITGA1	130.85	1067800000	1319400000	1589700000	614060000	693170000	998040000	1.889	1.7033	1.6511	1.748	0.00791718	0.0643503
Q9Y6C2	EMILIN-1	EMILIN1	106.69	4626900000	3715800000	5910800000	2281400000	1951500000	3236200000	1.9102	1.6279	1.6719	1.737	0.0119376	0.075532
P00325	Alcohol dehydrogenase 1B	ADH1B	39.854	19234000000	20349000000	19448000000	10648000000	10635000000	14677000000	1.7102	1.7106	1.7285	1.716	6.32976e-05	0.0281494
Q14956	Transmembrane glycoprotein NMB	GPNMB	63.922	429420000	80076000	95805000	227250000	36577000	50717000	1.6729	1.7193	1.7498	1.714	0.000882717	0.0387028
P47914	60S ribosomal protein L29	RPL29	17.752	135700000	149600000	234580000	104890000	146380000	188330000	1.8538	1.6772	1.5831	1.705	0.0111131	0.0732949
P21589	5'-nucleotidase	NT5E	63.367	376920000	199480000	462030000	279710000	118950000	220800000	1.7431	1.7815	1.5667	1.697	0.00839286	0.0666504
P35222	Catenin beta-1	CTNNB1	85.496	2307400000	2123500000	3296900000	1255500000	1136300000	1994000000	1.6975	1.8609	1.52	1.693	0.0182536	0.0919471
P31146	Coronin-1A	CORO1A	51.026	668850000	616820000	678760000	343930000	270000000	219590000	1.551	1.7926	1.7289	1.691	0.0102037	0.0709022
O94875	Sorbin and SH3 domain-containing protein 2	SORBS2	124.11	15410000000	14134000000	22324000000	7763800000	7596000000	11541000000	1.6962	1.7165	1.6544	1.689	0.000643302	0.0351333
P16070	CD44 antigen	CD44	81.537	618150000	739950000	731850000	344090000	373360000	373830000	1.6654	1.6106	1.7734	1.683	0.00439258	0.0560414
Q9HCB6	Spondin-1	SPON1	90.973	733310000	815370000	1101000000	478720000	469320000	732690000	1.6694	1.7269	1.6449	1.68	0.00115337	0.0403419
P62899	60S ribosomal protein L31	RPL31	14.463	532040000	438700000	698650000	377380000	297480000	441140000	1.5293	1.8079	1.6889	1.675	0.013157	0.0786138
Q06210	Glutamine--fructose-6-phosphate aminotransferase [isomerizing] 1	GFPT1	78.806	77923000	89690000	86376000	52953000	65221000	45724000	1.4891	1.7625	1.7715	1.674	0.0181052	0.0919438
P36269	Glutathione hydrolase 5 proenzyme	GGT5	62.26	419790000	655330000	604100000	221810000	357530000	320830000	1.5315	1.6691	1.8143	1.672	0.0134483	0.0791393
P55001	Microfibrillar-associated protein 2	MFAP2	20.825	5469400000	5457200000	8138300000	3047800000	2809200000	4404200000	1.6652	1.6664	1.6366	1.656	0.000205056	0.0255336
P49406	39S ribosomal protein L19, mitochondrial	MRPL19	33.535	83988000	81792000	152100000	48550000	40931000	138440000	1.6477	1.7558	1.5656	1.656	0.00644382	0.0600587
P13716	Delta-aminolevulinic acid dehydratase	ALAD	36.294	1276600000	772440000	1361900000	696670000	462120000	751680000	1.6982	1.5918	1.6745	1.655	0.00227823	0.0489112
P19971	Thymidine phosphorylase	TYMP	49.955	100510000	257890000	201160000	56096000	140750000	135230000	1.7402	1.5782	1.6428	1.654	0.00474828	0.0568515
Q687X5	Metalloreductase STEAP4	STEAP4	51.981	205460000	225430000	308690000	125180000	118630000	179390000	1.7265	1.6311	1.6016	1.653	0.00302805	0.0506792
P13796	Plastin-2	LCP1	70.288	1191500000	2446200000	3151800000	633810000	1448700000	1942100000	1.6031	1.737	1.6152	1.652	0.00388443	0.0521217
P98095	Fibulin-2	FBLN2	126.57	9606100000	5951300000	12319000000	5348000000	3044100000	6385600000	1.676	1.5819	1.6872	1.648	0.00250897	0.049433
P08174	Complement decay-accelerating factor	CD55	41.4	468120000	622960000	811590000	239550000	336990000	464130000	1.6644	1.6631	1.6141	1.647	0.000614175	0.035406
O75339	Cartilage intermediate layer protein 1	CILP	132.56	429370000	728840000	952350000	208880000	368070000	535780000	1.4653	1.7734	1.6951	1.645	0.0197594	0.0952181
Q9HD89	Resistin	RETN	11.419	80292000	88876000	131040000	40031000	54084000	79143000	1.655	1.7463	1.5152	1.639	0.0104332	0.0718555
Q9UH62	Armadillo repeat-containing X-linked protein 3	ARMCX3	42.5	20838000	152590000	83403000	13436000	88168000	65759000		1.6231	1.6557	1.639	0.0181059	0.0917977
Q9HA64	Ketosamine-3-kinase	FN3KRP	34.412	292630000	208260000	444240000	143930000	134470000	274310000	1.6594	1.6944	1.5431	1.632	0.00499911	0.0574252
O94911	ATP-binding cassette sub-family A member 8	ABCA8	179.24	478040000	429000000	620050000	286950000	231340000	351100000	1.7259	1.6716	1.4977	1.632	0.0114278	0.0741139
P00918	Carbonic anhydrase 2	CA2	29.246	3435700000	2839500000	4559900000	1777500000	1628300000	2571000000	1.4653	1.6949	1.7323	1.631	0.0170557	0.0884908
Q16270	Insulin-like growth factor-binding protein 7	IGFBP7	29.13	477820000	523870000	664830000	294570000	304450000	443280000	1.5963	1.6361	1.6505	1.628	0.000631143	0.0350848
P21810	Biglycan	BGN	41.654	9034900000	12459000000	21661000000	5188100000	7858200000	12521000000	1.6529	1.6294	1.5906	1.624	0.000800552	0.0361176
O95967	EGF-containing fibulin-like extracellular matrix protein 2	EFEMP2	49.405	167890000	217950000	220670000	81568000	114350000	130410000	1.6834	1.5355	1.6393	1.619	0.00479988	0.0563851
P04275	von Willebrand factor	VWF	309.26	5306300000	6412200000	7959500000	2974500000	3631200000	4527000000	1.5929	1.6318	1.62	1.615	0.000333451	0.0305304
P02760	Protein AMBP	AMBP	38.999	1984500000	2912100000	2549000000	1429500000	1720200000	1687700000	1.5487	1.7147	1.5557	1.606	0.00731976	0.0632956
P05154	Plasma serine protease inhibitor	SERPINA5	45.674	337470000	168230000	550820000	160020000	97748000	241600000	1.5935	1.6424	1.5622	1.599	0.00143921	0.0407297
P09619	Platelet-derived growth factor receptor beta	PDGFRB	123.97	17077000000	121880000	133300000	1529500000	61645000	81602000	1.5653	1.7483	1.4799	1.598	0.0161432	0.0864955
Q969G5	Caveolae-associated protein 3	CAVIN3	27.701	700570000	798580000	1247900000	385960000	403490000	651020000	1.6636	1.4662	1.6311	1.587	0.0107208	0.0723942
Q96DC8	Enoyl-CoA hydratase domain-containing protein 3, mitochondrial	ECHDC3	32.633	838300000	825380000	973890000	537600000	531740000	577080000	1.4799	1.6152	1.6642	1.586	0.00866721	0.0664557
P07686	Beta-hexosaminidase subunit beta	HEXB	63.111	490360000	591450000	665940000	306530000	347650000	373960000	1.6177	1.5027	1.6219	1.581	0.00446178	0.0564615
Q8TDX7	Serine/threonine-protein kinase Nek7	NEK7	34.551	615340000	678190000	683710000	335870000	467490000	513640000	1.6999	1.551	1.482	1.578	0.011622	0.0745963
O75955	Flotillin-1	FLOT1	47.355	1485100000	1697700000	2109700000	988940000	1003500000	1226600000	1.4684	1.6272	1.6289	1.575	0.00854223	0.0664799
O00291	Huntingtin-interacting protein 1	HIP1	116.22	41655000	62501000	49200000	23351000	29159000	27844000	1.4786	1.6313	1.6118	1.574	0.00694177	0.062819
Q86VF7	Nebulin-related-anchoring protein	NRAP	197.07	3413600000	3954100000	5466100000	2104900000	2498200000	3150800000	1.5487	1.5756	1.5686	1.564	0.000199504	0.0270024
P54652	Heat shock-related 70 kDa protein 2	HSPA2	70.02	3869200000	4103200000	4978800000	2223700000	2472800000	3082500000	1.6094	1.5903	1.4809	1.56	0.00509205	0.0580643
Q14192	Four and a half LIM domains protein 2	FHL2	32.193	7783300000	8168400000	11819000000	5293200000	4988200000	7210300000	1.5163	1.5517	1.5991	1.556	0.00181678	0.0438421
Q6UWY5	Olfactomedin-like protein 1	OLFML1	45.95	896410000	1546300000	1761200000	492060000	836210000	1083000000	1.6073	1.5271	1.5222	1.552	0.00240426	0.0492399
Q9NT22	EMILIN-3	EMILIN3	82.646	182250000	253670000	621920000	101390000	154900000	266530000	1.6018	1.4631	1.5876	1.551	0.00643299	0.060319
P04040	Catalase	CAT	59.755	6599200000	5746000000	8723000000	3958800000	3658000000	5001000000	1.5165	1.5786	1.5547	1.55	0.0010675	0.040526
P00746	Complement factor D	CFD	27.033	217890000	269160000	294200000	132370000	133950000	166150000	1.3932	1.6469	1.5958	1.545	0.0204649	0.0969668
Q9Y3I1	F-box only protein 7	FBXO7	58.502	45181000	71681000	35481000	30455000	42464000	18153000	1.5451	1.5401		1.543	0.00336605	0.0508666
P09936	Ubiquitin carboxyl-terminal hydrolase isozyme L1	UCHL1	24.824	1497700000	1637100000	2831000000	861330000	955090000	1534100000	1.5896	1.4779	1.5487	1.539	0.00365683	0.0524594
Q16527	Cysteine and glycine-rich protein 2	CSRP2	20.954	460800000	509020000	603230000	258940000	267900000	372680000	1.6602	1.4994	1.4515	1.537	0.0131348	0.0786322
A0A0C4DH38	Immunoglobulin heavy variable 5-51	IGHV5-51	12.674	443460000	396120000	606460000	247790000	241590000	356370000	1.522	1.5464	1.5368	1.535	0.000174816	0.0340126
P04156	Major prion protein	PRNP	27.661	306380000	293620000	559930000	232380000	236790000	345050000	1.5516	1.534	1.5127	1.533	0.000443152	0.0336472
O15143	Actin-related protein 2/3 complex subunit 1B	ARPC1B	40.949	1320700000	985720000	1379300000	666610000	615310000	673640000	1.4635	1.4938	1.6419	1.533	0.0102129	0.0708077
Q9NRN5	Olfactomedin-like protein 3	OLFML3	46.01	221850000	525270000	483190000	135860000	374670000	310980000	1.6246	1.4671	1.4996	1.53	0.00789756	0.0646976
P61925	cAMP-dependent protein kinase inhibitor alpha	PKIA	7.9884	103380000	94784000	111970000	52801000	52819000	82405000	1.6077	1.5028	1.4739	1.528	0.00575286	0.058525
Q7Z5L7	Podocan	PODN	68.975	205150000	283300000	326660000	128940000	195350000	197070000	1.5366	1.4912	1.5447	1.524	0.00101692	0.0405857
P17813	Endoglin	ENG	70.577	230610000	187010000	206970000	233650000	201670000	117270000	1.5928	1.5768	1.4035	1.524	0.0137296	0.0798883
Q12805	EGF-containing fibulin-like extracellular matrix protein 1	EFEMP1	54.64	2963100000	3128300000	5235300000	1821200000	1835200000	2980900000	1.4888	1.5347	1.5402	1.521	0.000987182	0.0399104
Q9H8H3	Methyltransferase-like protein 7A	METTL7A	28.319	913840000	441090000	1172700000	487350000	337890000	713810000	1.5654	1.5324	1.4558	1.518	0.00398176	0.0527456
Q9GZM7	Tubulointerstitial nephritis antigen-like	TINAGL1	52.387	5740900000	4788900000	8407100000	3462000000	2782600000	4986600000	1.5153	1.5064	1.5193	1.514	5.54561e-05	0.034527
Q08AH1	Acyl-coenzyme A synthetase ACSM1, mitochondrial	ACSM1	65.272	750140000	2379800000	2488400000	1680300000	2432700000	2332000000		1.5048	1.5179	1.511	0.0094471	0.0687122
P51608	Methyl-CpG-binding protein 2	MECP2	52.44	442160000	396730000	502490000	287650000	239830000	306730000	1.4981	1.5678	1.4448	1.504	0.00501381	0.0573824
P13987	CD59 glycoprotein	CD59	14.177	3278500000	6728500000	7625200000	1831600000	4725200000	5159900000	1.5828	1.4549	1.473	1.504	0.00618639	0.0590743
P54709	Sodium/potassium-transporting ATPase subunit beta-3	ATP1B3	31.512	124570000	146980000	142560000	63507000	97602000	79066000	1.5913	1.5143	1.3932	1.5	0.0135667	0.0793855
P62829	60S ribosomal protein L23	RPL23	14.865	381330000	408460000	701240000	280300000	227450000	465860000	1.4056	1.4887	1.5957	1.497	0.0122603	0.0763325
P01594	Immunoglobulin kappa variable 1-33	IGKV1-33	12.848	249310000	217430000	350020000	155950000	130430000	211770000	1.5274	1.5588	1.3924	1.493	0.0111518	0.0732392
Q99715	Collagen alpha-1(XII) chain	COL12A1	333.14	778460000	1052400000	1463700000	485330000	594640000	811420000	1.364	1.6088	1.5064	1.493	0.0210536	0.0981134
P01619	Immunoglobulin kappa variable 3-20	IGKV3-20	12.557	951610000	764430000	333000000	394020000	446210000	200280000	1.3618	1.5785	1.53	1.49	0.0186926	0.0929556
P02747	Complement C1q subcomponent subunit C	C1QC	25.773	595550000	599750000	914510000	351800000	369730000	619440000	1.5567	1.5033	1.4073	1.489	0.00821414	0.0655657
P98160	Basement membrane-specific heparan sulfate proteoglycan core protein	HSPG2	468.83	72628000000	74997000000	77883000000	44702000000	46292000000	46775000000	1.5186	1.4869	1.4574	1.488	0.00133928	0.0416918
P30711	Glutathione S-transferase theta-1	GSTT1	27.335	501600000	556710000	798500000	390990000	355960000	419780000	1.5457	1.4394	1.475	1.487	0.00415128	0.0542981
Q75N90	Fibrillin-3	FBN3	300.35	244320000	231140000	296750000	143700000	143030000	189930000	1.5132	1.5135	1.4249	1.484	0.00386654	0.0523328
P07585	Decorin	DCN	39.746	6143600000	5676300000	18531000000	4598100000	4643900000	11787000000	1.4502	1.419	1.5731	1.481	0.00949352	0.0687287
P35858	Insulin-like growth factor-binding protein complex acid labile subunit	IGFALS	66.034	348770000	285430000	554630000	216020000	137470000	273630000	1.3536	1.5962	1.494	1.481	0.0218187	0.0995917
Q8N128	Protein FAM177A1	FAM177A1	23.757	71337000	50702000	120600000	56308000	33417000	79354000	1.4655	1.5279	1.4409	1.478	0.00297248	0.0511234
Q15493	Regucalcin	RGN	33.252	221570000	189970000	153070000	150810000	110620000	103030000	1.4218	1.4742	1.5331	1.476	0.00465933	0.0571043
Q86VB7	Scavenger receptor cysteine-rich type 1 protein M130	CD163	125.45	123990000	137370000	364850000	89599000	104790000	146060000	1.3684	1.522	1.5253	1.472	0.0127235	0.0776631
Q14254	Flotillin-2	FLOT2	47.064	636660000	836390000	864970000	440700000	525040000	551020000	1.4925	1.4703	1.4493	1.471	0.000724333	0.0357912
P39060	Collagen alpha-1(XVIII) chain	COL18A1	178.19	1292500000	2187000000	3113100000	887420000	1281200000	1949700000	1.4143	1.5229	1.465	1.467	0.00463431	0.0572484
P07339	Cathepsin D	CTSD	44.552	6788700000	8899900000	14681000000	4800400000	4985500000	9239200000	1.4553	1.4767	1.4648	1.466	0.00018297	0.0316437
Q8WWA0	Intelectin-1	ITLN1	34.961	808980000	798880000	1135900000	450090000	456420000	624990000	1.4332	1.4956	1.4694	1.466	0.00156372	0.0430785
Q13011	Delta(3,5)-Delta(2,4)-dienoyl-CoA isomerase, mitochondrial	ECH1	35.816	8529200000	6383300000	11159000000	5392900000	3799200000	7133000000	1.4654	1.4156	1.5172	1.466	0.0040863	0.0539011
Q14141	Septin-6	SEPT6	49.716	140050000	263840000	296920000	85406000	173350000	193550000	1.3902	1.4125	1.5791	1.461	0.0165163	0.0865575
P18065	Insulin-like growth factor-binding protein 2	IGFBP2	34.814	824360000	893530000	779760000	582860000	579280000	461330000	1.4177	1.3764	1.548	1.447	0.0134759	0.0791517
P29590	Protein PML	PML	97.55	93474000	121340000	224120000	68612000	72270000	124170000	1.4303	1.551	1.3587	1.447	0.0160689	0.0865439
Q9P2B2	Prostaglandin F2 receptor negative regulator	PTGFRN	98.555	1660400000	2008600000	2717600000	1057800000	1203600000	1631300000	1.438	1.4219	1.4707	1.444	0.00109399	0.0400659
Q15118	[Pyruvate dehydrogenase (acetyl-transferring)] kinase isozyme 1, mitochondrial	PDK1	49.244	183570000	555510000	795970000	109920000	357060000	495340000	1.5381	1.4058	1.3851	1.443	0.0118096	0.0750268
P08571	Monocyte differentiation antigen CD14	CD14	40.076	113020000	77055000	141780000	72099000	53676000	91157000	1.5053	1.4045	1.4065	1.439	0.00589309	0.0580544
P32418	Sodium/calcium exchanger 1	SLC8A1	108.55	1256200000	1518800000	2326400000	847370000	894620000	1426400000	1.5421	1.3408	1.433	1.439	0.0181652	0.0919482
O75954	Tetraspanin-9	TSPAN9	26.779	63750000	95317000	116300000	46375000	56012000	77287000	1.3665	1.4527	1.4848	1.435	0.00705773	0.0631342
P27105	Erythrocyte band 7 integral membrane protein	STOM	31.73	1266500000	1407800000	2219600000	851430000	998150000	1351600000	1.5144	1.3944	1.3925	1.434	0.00881715	0.0666209
P01019	Angiotensinogen	AGT	53.154	711380000	1258400000	987680000	332480000	614550000	418440000	1.4734	1.4334	1.3841	1.43	0.00381824	0.0530634
P33151	Cadherin-5	CDH5	87.527	38213000	29872000	90649000	34616000	20378000	56773000		1.4323	1.4267	1.43	0.00493515	0.0571119
P13611	Versican core protein	VCAN	372.82	10308000000	12070000000	18541000000	6545400000	7286000000	12445000000	1.4634	1.3913	1.423	1.426	0.00253798	0.0496901
Q99536	Synaptic vesicle membrane protein VAT-1 homolog	VAT1	41.92	1587100000	2005700000	2467300000	1232000000	1421600000	1674100000	1.4312	1.4144	1.4269	1.424	0.000150547	0.0334753
Q13510	Acid ceramidase	ASAH1	44.659	6806400000	6991600000	8716100000	4292200000	4252500000	5337100000	1.3892	1.3934	1.4865	1.423	0.00584021	0.058271
Q14894	Ketimine reductase mu-crystallin	CRYM	33.775	8882700000	9987600000	10015000000	5639200000	5899300000	7509300000	1.3937	1.4893	1.3816	1.422	0.00676401	0.0617489
P78559	Microtubule-associated protein 1A	MAP1A	305.48	299520000	393130000	453990000	212310000	241200000	309390000	1.4985	1.3076	1.4575	1.421	0.0205429	0.0968941
Q9Y6N5	Sulfide:quinone oxidoreductase, mitochondrial	SQOR	49.96	581640000	564530000	679590000	376700000	315150000	433510000	1.399	1.4297	1.4316	1.42	0.000679392	0.0364646
P30740	Leukocyte elastase inhibitor	SERPINB1	42.741	3429700000	3425000000	4806500000	2334600000	2266800000	3061000000	1.3606	1.4405	1.4532	1.418	0.00520886	0.058119
O15511	Actin-related protein 2/3 complex subunit 5	ARPC5	16.32	485780000	306820000	583940000	384850000	210930000	417360000	1.3587	1.4621	1.4342	1.418	0.00588298	0.0581388
Q96AP7	Endothelial cell-selective adhesion molecule	ESAM	41.176	25625000	48178000	51606000	13618000	43227000	35400000	1.4146	1.4182		1.416	0.00328664	0.050902
P00966	Argininosuccinate synthase	ASS1	46.53	177060000	246480000	325350000	137690000	163220000	256470000	1.329	1.487	1.4278	1.415	0.0132612	0.0789336
O00339	Matrilin-2	MATN2	106.84	1265100000	1261800000	2245600000	839970000	776310000	1451600000	1.365	1.4004	1.4773	1.414	0.00672652	0.0615872
P16284	Platelet endothelial cell adhesion molecule	PECAM1	82.521	1000500000	730120000	1510700000	681040000	562240000	1110400000	1.4865	1.3439	1.4129	1.414	0.0104603	0.0717247
Q63HM9	PI-PLC X domain-containing protein 3	PLCXD3	36.312	302250000	292760000	392370000	203900000	188770000	258600000	1.4337	1.3053	1.4649	1.401	0.016242	0.0864299
Q9C0C2	182 kDa tankyrase-1-binding protein	TNKS1BP1	181.79	260870000	226400000	493020000	163790000	148950000	307550000	1.4479	1.3344	1.4144	1.399	0.00777608	0.0643802
Q9UKV8	Protein argonaute-2	AGO2	97.207	72451000	123850000	126630000	40733000	73712000	79804000	1.4561	1.4192	1.3072	1.394	0.014164	0.0813513
P52566	Rho GDP-dissociation inhibitor 2	ARHGDIB	22.988	3402700000	2875800000	4188400000	2157900000	1945400000	2666500000	1.3922	1.4013	1.384	1.393	0.000176066	0.0322407
P61163	Alpha-centractin	ACTR1A	42.613	531500000	833970000	1055300000	334910000	574190000	708680000	1.4611	1.3965	1.3159	1.391	0.0124748	0.0768993
Q02952	A-kinase anchor protein 12	AKAP12	191.48	3662000000	3896800000	4393200000	2460500000	3432000000	3311500000	1.4033	1.3839	1.3791	1.389	0.000392694	0.031345
P62330	ADP-ribosylation factor 6	ARF6	20.082	338590000	321120000	376420000	202420000	195860000	263820000	1.4529	1.3393	1.3619	1.385	0.008645	0.0664491
O14786	Neuropilin-1	NRP1	103.13	136650000	159850000	390570000	114440000	129270000	237120000	1.3768	1.4328	1.342	1.384	0.0051284	0.0580535
P11802	Cyclin-dependent kinase 4	CDK4	33.729	146060000	195810000	131670000	96666000	132180000	287190000	1.4265	1.3965	1.32	1.381	0.00765096	0.0641979
P62244	40S ribosomal protein S15a	RPS15A	14.839	145640000	216430000	459420000	84554000	129850000	322060000	1.4606	1.355	1.319	1.378	0.013376	0.0791627
Q92954	Proteoglycan 4	PRG4	151.06	31575000	40361000	42460000	22987000	21462000	32180000	1.3097	1.3895	1.4303	1.377	0.00976744	0.0691046
P39059	Collagen alpha-1(XV) chain	COL15A1	141.72	4707100000	3833200000	4664300000	3101600000	2674300000	3676500000	1.3412	1.3909	1.3686	1.367	0.00169808	0.0444213
P42025	Beta-centractin	ACTR1B	42.293	512620000	339440000	298380000	338160000	241570000	193050000	1.3208	1.3841	1.3937	1.366	0.00436607	0.0559325
P02462	Collagen alpha-1(IV) chain	COL4A1	160.61	9080600000	7330800000	17669000000	5035000000	5037100000	12592000000	1.3804	1.4	1.3118	1.364	0.00603892	0.0580221
P16035	Metalloproteinase inhibitor 2	TIMP2	24.399	60873000	54738000	79489000	37117000	33887000	53154000	1.4153	1.3563	1.3145	1.362	0.00714732	0.06303
Q8IWA5	Choline transporter-like protein 2	SLC44A2	80.123	221590000	175300000	379660000	155300000	129960000	218210000	1.3887	1.273	1.4118	1.358	0.0162276	0.086501
P08572	Collagen alpha-2(IV) chain	COL4A2	167.55	6880900000	3447300000	1425000000	4408200000	2284400000	950200000	1.427	1.2792	1.3688	1.358	0.015952	0.0865132
Q96TA1	Niban-like protein 1	FAM129B	84.137	196440000	311630000	331170000	114000000	212910000	233780000	1.3496	1.3915	1.326	1.356	0.00320182	0.0513776
P06756	Integrin alpha-V	ITGAV	116.04	460250000	562960000	786550000	268060000	390110000	483280000	1.3952	1.3536	1.3148	1.355	0.00475768	0.0567458
Q9UJU6	Drebrin-like protein	DBNL	48.207	493730000	763100000	1189600000	276280000	464580000	863080000	1.3327	1.3747	1.3457	1.351	0.00138943	0.0404232
Q9UDY4	DnaJ homolog subfamily B member 4	DNAJB4	37.806	337890000	777740000	758000000	235800000	518100000	468140000	1.285	1.4009	1.3665	1.351	0.0107982	0.0726021
P0DP08	Immunoglobulin heavy variable 4-38-2	IGHV4-38-2	13.016	818010000	794960000	1037800000	529460000	533800000	671540000	1.3971	1.316	1.3364	1.35	0.00532672	0.0581827
P05556	Integrin beta-1	ITGB1	88.414	3318100000	3356400000	4140600000	2333200000	2367100000	2786700000	1.3627	1.4042	1.2828	1.35	0.0116313	0.0745027
P35270	Sepiapterin reductase	SPR	28.048	1089600000	1600900000	1793400000	696850000	1065200000	1226600000	1.3319	1.3664	1.3368	1.345	0.00108666	0.040271
P06753	Tropomyosin alpha-3 chain	TPM3	32.95	2059600000	2152900000	3774400000	1812700000	1572900000	2686400000	1.4012	1.3645	1.2704	1.345	0.0143632	0.0814436
P00352	Retinal dehydrogenase 1	ALDH1A1	54.861	5812900000	6572300000	7645500000	3717100000	4341700000	5068200000	1.3312	1.2711	1.4127	1.338	0.0162087	0.086697
O95865	N(G),N(G)-dimethylarginine dimethylaminohydrolase 2	DDAH2	29.644	2206300000	2847300000	2998200000	1536800000	1873700000	2237500000	1.3092	1.3722	1.3298	1.337	0.00338248	0.0508679
P13671	Complement component C6	C6	104.79	659230000	741380000	799970000	387900000	539920000	518760000	1.2555	1.39	1.3505	1.332	0.0164318	0.0868458
Q15113	Procollagen C-endopeptidase enhancer 1	PCOLCE	47.972	700190000	776350000	1076800000	423760000	458000000	633750000	1.3147	1.3085	1.3693	1.331	0.00380024	0.053289
Q09666	Neuroblast differentiation-associated protein AHNAK	AHNAK	629.09	102250000000	98784000000	139280000000	69714000000	69318000000	95849000000	1.3292	1.3342	1.3272	1.33	4.50728e-05	0.0350779
Q16666	Gamma-interferon-inducible protein 16	IFI16	88.255	356230000	301700000	532910000	375310000	286270000	443080000	1.393	1.2817	1.3144	1.33	0.0110909	0.0733037
Q9H4M9	EH domain-containing protein 1	EHD1	60.626	1553500000	1175600000	1880700000	1146300000	911300000	1436300000	1.2395	1.3714	1.3719	1.328	0.0208042	0.0976826
P27816	Microtubule-associated protein 4	MAP4	121	9402000000	10689000000	14009000000	6335800000	7486200000	9738600000	1.3136	1.3242	1.3398	1.326	0.000619404	0.0350583
P54289	Voltage-dependent calcium channel subunit alpha-2/delta-1	CACNA2D1	124.57	1677100000	2150800000	2380000000	1181200000	1494400000	1724900000	1.2935	1.3922	1.2723	1.319	0.0147166	0.0821018
P27348	14-3-3 protein theta	YWHAQ	27.764	3750000000	3942200000	4793600000	2498500000	2581100000	3103200000	1.2976	1.3524	1.3054	1.318	0.0032566	0.051201
P98155	Very low-density lipoprotein receptor	VLDLR	96.098	95210000	89203000	166270000	67602000	65844000	114200000	1.3461	1.2912	1.3136	1.317	0.00287838	0.0517943
O43815	Striatin	STRN	86.131	527840000	412760000	820440000	346050000	280640000	545410000	1.3254	1.2389	1.3815	1.315	0.0196838	0.0952967
Q5JNZ5	Putative 40S ribosomal protein S26-like 1	RPS26P11	13.002	671830000	642300000	1058800000	490130000	468770000	697020000	1.3158	1.3721	1.2534	1.314	0.0135551	0.0794671
P06681	Complement C2	C2	83.267	338940000	320410000	659080000	226000000	209000000	477860000	1.3022	1.2412	1.3915	1.312	0.0218303	0.0994988
P07355	Annexin A2	ANXA2	38.604	46283000000	51001000000	63524000000	32289000000	33867000000	44224000000	1.2944	1.304	1.3357	1.311	0.00183116	0.0438493
P62879	Guanine nucleotide-binding protein G(I)/G(S)/G(T) subunit beta-2	GNB2	37.331	4899300000	1792100000	4943900000	3222600000	1279100000	4534200000	1.306	1.3019	1.3214	1.31	0.000421323	0.0327895
P68402	Platelet-activating factor acetylhydrolase IB subunit beta	PAFAH1B2	25.569	384700000	96569000	543670000	279230000	70750000	378280000	1.3335	1.3014	1.291	1.309	0.00196193	0.0452405
P05023	Sodium/potassium-transporting ATPase subunit alpha-1	ATP1A1	112.89	2475600000	2565400000	3502900000	1766500000	1753900000	2506600000	1.3294	1.2984	1.2956	1.308	0.00141493	0.0404099
Q16186	Proteasomal ubiquitin receptor ADRM1	ADRM1	42.153	176120000	299940000	313720000	115940000	245830000	200110000	1.3234	1.2622	1.331	1.306	0.00592854	0.0576736
O00468	Agrin	AGRN	217.23	3255500000	3274900000	3661600000	2271800000	2206300000	2574100000	1.2925	1.2693	1.3525	1.305	0.00749274	0.0633829
Q8IWE2	Protein NOXP20	FAM114A1	60.741	272260000	160440000	359490000	275100000	117970000	265690000	1.2803	1.2972	1.3331	1.304	0.00301421	0.0507202
P19022	Cadherin-2	CDH2	99.808	2711400000	2956700000	2571100000	2034600000	2116700000	1849000000	1.3401	1.2731	1.2873	1.3	0.00525275	0.0579851
Q13683	Integrin alpha-7	ITGA7	128.95	1379100000	2110900000	2929500000	852900000	1332700000	2121700000	1.2958	1.3169	1.2819	1.298	0.00134722	0.0415237
P20774	Mimecan	OGN	33.922	11587000000	5435800000	11901000000	7516900000	3411700000	7560300000	1.3357	1.2941	1.2509	1.294	0.00804473	0.0648789
P07738	Bisphosphoglycerate mutase	BPGM	30.005	274380000	226420000	610420000	174150000	152640000	430790000	1.3559	1.2805	1.2449	1.294	0.0140441	0.0809618
O43491	Band 4.1-like protein 2	EPB41L2	112.59	3737600000	5655100000	6827400000	2482800000	2689200000	3739400000	1.2881	1.2623	1.3276	1.293	0.00486085	0.0566736
Q92621	Nuclear pore complex protein Nup205	NUP205	227.92	68936000	54304000	335280000	62418000	35762000	175390000	1.3112	1.2379	1.3285	1.293	0.0105884	0.0719691
P05386	60S acidic ribosomal protein P1	RPLP1	11.514	501860000	878980000	933870000	399420000	727310000	766610000	1.2744	1.2439	1.3542	1.291	0.0144514	0.0814984
Q16853	Membrane primary amine oxidase	AOC3	84.621	6362200000	7520000000	8999800000	4401300000	5538200000	6870200000	1.3148	1.27	1.2799	1.288	0.00257219	0.0500451
Q9H479	Fructosamine-3-kinase	FN3K	35.171	437720000	414910000	394040000	307770000	265110000	241910000	1.3411	1.2362	1.2825	1.287	0.0129024	0.0778393
P48681	Nestin	NES	177.44	34250000000	35090000000	38710000000	25339000000	25364000000	27250000000	1.2833	1.2746	1.2997	1.286	0.000774153	0.0365142
Q96IY4	Carboxypeptidase B2	CPB2	48.424	411020000	443700000	585740000	285380000	294160000	420360000	1.2433	1.2759	1.3381	1.286	0.0108554	0.0725167
O75369	Filamin-B	FLNB	278.16	3213100000	3123500000	4828000000	3446500000	2303400000	3336900000	1.2892	1.2661	1.2986	1.285	0.00135548	0.040967
A0FGR8	Extended synaptotagmin-2	ESYT2	102.36	669750000	929880000	1367600000	533350000	726410000	1032900000	1.237	1.3506	1.2683	1.285	0.0159649	0.0864325
Q13884	Beta-1-syntrophin	SNTB1	58.06	84702000	103400000	113380000	46611000	80350000	67352000	1.3541	1.2309	1.2596	1.282	0.0196703	0.0953796
P51991	Heterogeneous nuclear ribonucleoprotein A3	HNRNPA3	39.594	3119300000	2932700000	4869400000	2211000000	2051600000	3567400000	1.2474	1.2598	1.3359	1.281	0.0110454	0.0731584
Q92556	Engulfment and cell motility protein 1	ELMO1	83.829	60253000	54506000	40968000	53477000	41809000	33180000	1.2837	1.2703		1.277	0.019314	0.0942388
P0DMN0	Sulfotransferase 1A4	SULT1A4	34.196	113280000	113280000	242680000	62566000	80886000	261080000	1.2917	1.27	1.2618	1.275	0.00124111	0.0415439
Q08209	Serine/threonine-protein phosphatase 2B catalytic subunit alpha isoform	PPP3CA	58.687	150780000	307210000	284510000	115190000	199690000	168980000	1.2618	1.3004	1.2596	1.274	0.00273104	0.0512153
Q9UBR2	Cathepsin Z	CTSZ	33.868	1227800000	787720000	1273400000	823570000	619800000	1028000000	1.2565	1.259	1.3023	1.273	0.00346924	0.0519218
P68366	Tubulin alpha-4A chain	TUBA4A	49.924	1906100000	2763200000	2512900000	1628200000	2099900000	2056600000	1.2456	1.2887	1.2751	1.27	0.00264649	0.0502348
Q8N3K9	Cardiomyopathy-associated protein 5	CMYA5	449.21	1136500000	1187400000	1671600000	816220000	1020800000	1192500000	1.2546	1.2348	1.3162	1.269	0.00964842	0.0693661
Q8NE79	Blood vessel epicardial substance	BVES	41.451	676520000	887140000	1111500000	636490000	782710000	965760000	1.2534	1.3061	1.245	1.268	0.00591869	0.0579399
O94973	AP-2 complex subunit alpha-2	AP2A2	103.96	658890000	1234300000	1389100000	450300000	809690000	1011600000	1.2961	1.2747	1.231	1.267	0.00611911	0.0586117
P36578	60S ribosomal protein L4	RPL4	47.697	1203900000	1214900000	1369100000	967750000	931750000	966130000	1.2525	1.2632	1.2832	1.266	0.00135154	0.0412485
P02679	Fibrinogen gamma chain	FGG	51.511	20409000000	17930000000	20759000000	15417000000	13811000000	16575000000	1.2301	1.2496	1.3082	1.263	0.00930025	0.0687688
Q9Y2Q3	Glutathione S-transferase kappa 1	GSTK1	25.497	3504500000	2525000000	3987100000	2429000000	4541900000	2958000000	1.2701	1.2858	1.2266	1.261	0.00552805	0.0579422
Q9H8L6	Multimerin-2	MMRN2	104.41	365040000	497060000	605170000	260380000	307270000	407700000	1.1993	1.3056	1.2767	1.261	0.01769	0.0907234
P29966	Myristoylated alanine-rich C-kinase substrate	MARCKS	31.554	556460000	595850000	799600000	394080000	435300000	595040000	1.2833	1.2129	1.2765	1.258	0.00913884	0.0680603
P62318	Small nuclear ribonucleoprotein Sm D3	SNRPD3	13.916	773570000	774770000	854360000	534700000	641390000	606600000	1.2687	1.2199	1.2781	1.256	0.006014	0.0579616
O00461	Golgi integral membrane protein 4	GOLIM4	81.879	148710000	146420000	281580000	77030000	88054000	171960000	1.2714	1.2533	1.2363	1.254	0.00191286	0.0447724
Q6NVY1	3-hydroxyisobutyryl-CoA hydrolase, mitochondrial	HIBCH	43.482	1915300000	1695600000	2009300000	1489500000	1274300000	1567100000	1.2787	1.2394	1.2419	1.253	0.00298223	0.0507306
Q07507	Dermatopontin	DPT	24.005	2334400000	2115200000	2894200000	1946100000	1502200000	2050200000	1.2152	1.3021	1.2364	1.251	0.0126622	0.0774409
Q15661	Tryptase alpha/beta-1	TPSAB1	30.515	2692000000	2509000000	3644500000	1974300000	1779400000	2617100000	1.2654	1.2126	1.2689	1.249	0.00649729	0.0603763
P61224	Ras-related protein Rap-1b	RAP1B	20.825	605550000	2053000000	1136100000	443880000	1414400000	866430000	1.2178	1.2176	1.313	1.249	0.0186517	0.0929006
Q15019	Septin-2	SEPT2	41.487	3410800000	3751400000	6091800000	2779700000	2798000000	4653000000	1.21	1.2832	1.2505	1.248	0.00874283	0.0665439
P19525	Interferon-induced, double-stranded RNA-activated protein kinase	EIF2AK2	62.094	128360000	68329000	143620000	98637000	44309000	107510000	1.2414	1.2418	1.2531	1.245	0.000294249	0.0315861
Q96S97	Myeloid-associated differentiation marker	MYADM	35.273	244820000	301370000	376940000	156090000	226730000	293510000	1.2888	1.2465	1.1966	1.244	0.0142511	0.0814014
Q9H3N1	Thioredoxin-related transmembrane protein 1	TMX1	31.791	191750000	166400000	175210000	131110000	135360000	117700000	1.2108	1.2779	1.2375	1.242	0.00775932	0.0644127
Q16555	Dihydropyrimidinase-related protein 2	DPYSL2	62.293	11566000000	15615000000	14353000000	8821000000	11835000000	11245000000	1.2994	1.2272	1.2003	1.242	0.0174225	0.0897952
P50479	PDZ and LIM domain protein 4	PDLIM4	35.398	347120000	189140000	311660000	220520000	160290000	227380000	1.2947	1.1979	1.2293	1.241	0.0165039	0.0866383
P62834	Ras-related protein Rap-1A	RAP1A	20.987	1844500000	995480000	2717100000	1311000000	724230000	2072600000	1.2624	1.2248	1.2321	1.24	0.00276862	0.0516091
P28062	Proteasome subunit beta type-8	PSMB8	30.354	313130000	343420000	404440000	223580000	238780000	281320000	1.2807	1.218	1.2202	1.24	0.0086927	0.0664874
Q9Y3C8	Ubiquitin-fold modifier-conjugating enzyme 1	UFC1	19.458	140030000	182420000	36072000	112990000	157080000	26284000	1.2314	1.2649	1.222	1.239	0.00354709	0.0520853
Q9GZN8	UPF0687 protein C20orf27	C20orf27	19.291	112520000	123550000	234600000	77473000	98416000	156550000	1.2285	1.2159	1.2704	1.238	0.00571417	0.058322
O15144	Actin-related protein 2/3 complex subunit 2	ARPC2	34.333	2114100000	1987900000	2653400000	1370800000	1227900000	1793200000	1.1843	1.2455	1.284	1.238	0.0178926	0.0911613
P17858	ATP-dependent 6-phosphofructokinase, liver type	PFKL	85.018	1281100000	1405300000	1597800000	991820000	1090400000	1357100000	1.2185	1.2382	1.2542	1.237	0.00230779	0.0485415
O43866	CD5 antigen-like	CD5L	38.087	258140000	341510000	385070000	166830000	277200000	272300000	1.2075	1.2951	1.2075	1.237	0.0177244	0.0907499
P35443	Thrombospondin-4	THBS4	105.87	1542200000	1349400000	1855400000	994590000	960820000	1306900000	1.2288	1.2225	1.2565	1.236	0.00236275	0.0490349
P08603	Complement factor H	CFH	139.09	18823000000	20400000000	21686000000	12289000000	13140000000	14693000000	1.2155	1.226	1.2654	1.236	0.00498293	0.0574514
Q9Y3A6	Transmembrane emp24 domain-containing protein 5	TMED5	26.005	109440000	143870000	296990000	88615000	108320000	217830000	1.2069	1.2235	1.271	1.234	0.00806671	0.064888
Q9NVA2	Septin-11	SEPT11	49.398	2434500000	2373100000	3504900000	1718600000	1767700000	2733500000	1.2319	1.278	1.1906	1.234	0.0140071	0.0808981
P11277	Spectrin beta chain, erythrocytic	SPTB	246.47	5982200000	7291700000	10094000000	4974100000	5265400000	6839400000	1.2146	1.2744	1.2086	1.233	0.00969246	0.0692033
P62979	Ubiquitin-40S ribosomal protein S27a	RPS27A	17.965	8921100000	17368000000	10853000000	7202300000	13610000000	9689600000	1.2332	1.2815	1.1853	1.233	0.016951	0.0883895
P30043	Flavin reductase (NADPH)	BLVRB	22.119	2931900000	7364200000	8681200000	2324900000	5577600000	6549800000	1.2619	1.1833	1.2493	1.232	0.013575	0.0791369
P00450	Ceruloplasmin	CP	122.2	8612700000	8673000000	12451000000	6595700000	6662900000	9137200000	1.2156	1.2805	1.1992	1.232	0.0135667	0.0792367
Q14166	Tubulin--tyrosine ligase-like protein 12	TTLL12	74.403	96487000	114390000	138930000	67763000	78139000	95812000	1.2357	1.1933	1.2647	1.231	0.00976983	0.0689648
Q9UKS6	Protein kinase C and casein kinase substrate in neurons protein 3	PACSIN3	48.486	1845800000	2041900000	2859700000	1248200000	1425000000	2072400000	1.19	1.2496	1.2516	1.23	0.00946136	0.0686555
P40763	Signal transducer and activator of transcription 3	STAT3	88.067	715450000	782300000	1093200000	527630000	574040000	809930000	1.1916	1.2785	1.2161	1.229	0.0151763	0.0840638
Q16774	Guanylate kinase	GUK1	21.725	82116000	173820000	280210000	72469000	137090000	194490000	1.1842	1.2445	1.2514	1.227	0.0109175	0.0727754
P30050	60S ribosomal protein L12	RPL12	17.818	230210000	940990000	1599800000	153110000	730310000	1301000000	1.1934	1.2861	1.1986	1.226	0.0206937	0.0974575
P02654	Apolipoprotein C-I	APOC1	9.3318	2057000000	2200500000	2591800000	1470400000	1732700000	1940000000	1.2066	1.2232	1.246	1.225	0.00313806	0.0511454
P46940	Ras GTPase-activating-like protein IQGAP1	IQGAP1	189.25	4330200000	4342500000	5092700000	3260100000	3912900000	3782900000	1.2078	1.2214	1.2453	1.225	0.00289873	0.0518605
P17655	Calpain-2 catalytic subunit	CAPN2	79.994	2800300000	2763400000	3641100000	1955600000	1874200000	2503100000	1.213	1.2637	1.1925	1.223	0.0108097	0.0725226
P00488	Coagulation factor XIII A chain	F13A1	83.266	2969400000	3806400000	4526400000	2117200000	2926000000	3372700000	1.2094	1.2081	1.2461	1.221	0.00385048	0.0528041
Q5JRX3	Presequence protease, mitochondrial	PITRM1	117.41	1371000000	1547500000	2065700000	924110000	1055600000	1392800000	1.2608	1.1805	1.2202	1.221	0.0134092	0.0792085
Q14195	Dihydropyrimidinase-related protein 3	DPYSL3	61.963	7332100000	7680400000	9637700000	5903300000	6176400000	7872300000	1.2775	1.2036	1.1777	1.22	0.0218934	0.0996406
Q9NQC3	Reticulon-4	RTN4	129.93	4883800000	4133500000	6356600000	4013800000	3139300000	5116400000	1.2007	1.2397	1.2143	1.218	0.00335881	0.0510047
Q99959	Plakophilin-2	PKP2	97.414	5268200000	7206200000	8273100000	4605100000	6222900000	6599200000	1.2108	1.2022	1.2408	1.218	0.00351903	0.0519181
Q13045	Protein flightless-1 homolog	FLII	144.75	1500400000	1570000000	696860000	1064300000	1133700000	531130000	1.2067	1.2611	1.1852	1.218	0.0129412	0.0777719
Q9NZM1	Myoferlin	MYOF	234.71	825840000	1080000000	1158700000	617310000	771380000	927460000	1.191	1.2099	1.2469	1.216	0.00704311	0.063185
Q13630	GDP-L-fucose synthase	TSTA3	35.892	120780000	122020000	84743000	89213000	79061000	65263000	1.2446	1.2163	1.1768	1.213	0.010531	0.0720509
Q8N2S1	Latent-transforming growth factor beta-binding protein 4	LTBP4	173.43	811330000	884910000	989460000	739080000	698580000	787390000	1.2027	1.2459	1.1881	1.212	0.0081307	0.0652342
Q9Y4F1	FERM, ARHGEF and pleckstrin domain-containing protein 1	FARP1	118.63	123620000	154370000	132370000	84775000	95406000	92194000	1.2144	1.2074	1.2073	1.21	0.000155885	0.0323513
Q1KMD3	Heterogeneous nuclear ribonucleoprotein U-like protein 2	HNRNPUL2	85.104	500140000	256070000	718150000	462210000	193870000	612110000	1.232	1.1709	1.2262	1.21	0.0107514	0.0724438
Q9Y639	Neuroplastin	NPTN	44.387	609160000	691680000	800100000	455720000	486350000	591030000	1.2391	1.2081	1.179	1.209	0.00850794	0.0665457
Q2M389	WASH complex subunit 4	WASHC4	136.4	14854000	35681000	31180000	14166000	25068000	23663000		1.2083	1.2041	1.206	0.00836047	0.0665631
P15144	Aminopeptidase N	ANPEP	109.54	57561000	111510000	46200000	45685000	76710000	35529000	1.2102	1.2114	1.1913	1.204	0.00127285	0.0408492
Q15365	Poly(rC)-binding protein 1	PCBP1	37.497	3425100000	4305200000	6863500000	2730200000	3357300000	5279400000	1.1792	1.196	1.2367	1.204	0.00858169	0.0664547
Q01518	Adenylyl cyclase-associated protein 1	CAP1	51.901	5373800000	5312800000	10098000000	3725500000	3769700000	6642400000	1.2104	1.2087	1.1867	1.202	0.00179517	0.0443522
P51149	Ras-related protein Rab-7a	RAB7A	23.489	3619500000	3610300000	4309700000	2910100000	2902800000	3277600000	1.1768	1.2458	1.1792	1.201	0.0153312	0.0846205
Q13642	Four and a half LIM domains protein 1	FHL1	36.263	19798000000	23819000000	28852000000	20423000000	24267000000	31416000000	0.8422	0.84318	0.81085	0.832	0.00722911	0.063037
Q96FW1	Ubiquitin thioesterase OTUB1	OTUB1	31.284	810410000	897690000	1191400000	918920000	896360000	1286700000	0.80127	0.86052	0.83353	0.832	0.0182241	0.0919473
O75663	TIP41-like protein	TIPRL	31.444	461760000	569720000	575760000	583390000	825600000	854260000	0.83863	0.84192	0.80847	0.83	0.00708267	0.0629953
Q96AN5	Transmembrane protein 143	TMEM143	51.714	307380000	382780000	431980000	323490000	386480000	520460000	0.82001	0.85193	0.81884	0.83	0.00720478	0.0631788
O75489	NADH dehydrogenase [ubiquinone] iron-sulfur protein 3, mitochondrial	NDUFS3	30.241	7421400000	9728500000	11696000000	7642300000	9743300000	12051000000	0.83222	0.85564	0.80111	0.83	0.0152543	0.0843458
Q86U28	Iron-sulfur cluster assembly 2 homolog, mitochondrial	ISCA2	16.476	265610000	363800000	272660000	253130000	353520000	291370000	0.84285	0.79311	0.85386	0.83	0.0215055	0.0987412
Q8N3J5	Protein phosphatase 1K, mitochondrial	PPM1K	40.997	225090000	274680000	365940000	235130000	297630000	364040000	0.79884	0.84699	0.84173	0.829	0.0143561	0.0815521
Q99622	Protein C10	C12orf57	13.178	107410000	117400000	131320000	89025000	99257000	125440000	0.81004	0.8203	0.85269	0.828	0.00982465	0.0690387
O43813	LanC-like protein 1	LANCL1	45.283	763120000	649170000	1244200000	765080000	733730000	1602400000	0.841	0.84355	0.797	0.827	0.0138233	0.0802833
O14558	Heat shock protein beta-6	HSPB6	17.135	12069000000	11864000000	18440000000	13691000000	13722000000	22654000000	0.81944	0.81567	0.84192	0.826	0.00396271	0.0527177
P43490	Nicotinamide phosphoribosyltransferase	NAMPT	55.52	1082200000	1214100000	1745100000	1276100000	1351900000	1921300000	0.86521	0.80636	0.80742	0.826	0.0214716	0.0987315
O75380	NADH dehydrogenase [ubiquinone] iron-sulfur protein 6, mitochondrial	NDUFS6	13.711	12868000000	9058700000	14566000000	11586000000	7526000000	13939000000	0.82163	0.80023	0.85421	0.825	0.0142687	0.0813524
P07919	Cytochrome b-c1 complex subunit 6, mitochondrial	UQCRH	10.739	4222600000	3149100000	8105000000	4337400000	3374400000	8371900000	0.79388	0.86058	0.81644	0.824	0.0214426	0.0987439
Q9Y230	RuvB-like 2	RUVBL2	51.156	513490000	606730000	811370000	558180000	738570000	877360000	0.80995	0.82504	0.835	0.823	0.0030978	0.0510235
P31937	3-hydroxyisobutyrate dehydrogenase, mitochondrial	HIBADH	35.329	1279900000	1539400000	1921800000	1429500000	1880100000	2227600000	0.78779	0.83471	0.84761	0.823	0.019062	0.0937443
P16615	Sarcoplasmic/endoplasmic reticulum calcium ATPase 2	ATP2A2	114.76	39171000000	42650000000	59401000000	45623000000	47143000000	68337000000	0.796	0.84251	0.82603	0.822	0.0105503	0.072024
Q96MR6	Cilia- and flagella-associated protein 57	CFAP57	144.96	6312100000	7260100000	8883800000	6881000000	7592200000	9612700000	0.79611	0.86113	0.80846	0.822	0.021638	0.0989122
P51687	Sulfite oxidase, mitochondrial	SUOX	60.282	172900000	242000000	294590000	187550000	314880000	341960000	0.83593	0.78774	0.8365	0.82	0.0147131	0.0822293
P03928	ATP synthase protein 8	MT-ATP8	7.9916	2271500000	2982600000	3646500000	2644900000	3501200000	3899000000	0.83052	0.8267	0.79822	0.818	0.0058049	0.0584811
O43678	NADH dehydrogenase [ubiquinone] 1 alpha subcomplex subunit 2	NDUFA2	10.921	2054200000	2669500000	2625400000	2409600000	3105800000	3104400000	0.80948	0.81573	0.82583	0.817	0.00124276	0.0411564
P04075	Fructose-bisphosphate aldolase A	ALDOA	39.42	66257000000	46221000000	72175000000	72884000000	50511000000	77027000000	0.80326	0.82162	0.82475	0.817	0.00246876	0.0492644
Q9NPC6	Myozenin-2	MYOZ2	29.898	18812000000	13984000000	22379000000	22166000000	14875000000	24289000000	0.82254	0.79605	0.82964	0.816	0.00569858	0.0587407
P30533	Alpha-2-macroglobulin receptor-associated protein	LRPAP1	41.465	583910000	592920000	628560000	613280000	566690000	672820000	0.78568	0.85107	0.80983	0.816	0.0189328	0.0935522
O43674	NADH dehydrogenase [ubiquinone] 1 beta subcomplex subunit 5, mitochondrial	NDUFB5	21.75	2918000000	2857700000	2782100000	3650100000	6015800000	3314300000	0.78038	0.83202	0.83371	0.815	0.0164677	0.0868879
Q9Y2R0	Cytochrome c oxidase assembly factor 3 homolog, mitochondrial	COA3	11.731	722690000	730110000	853750000	771270000	887670000	940280000	0.84991	0.80642	0.78749	0.815	0.0175557	0.0901831
P30405	Peptidyl-prolyl cis-trans isomerase F, mitochondrial	PPIF	22.04	3500500000	3349100000	4412200000	4073000000	3824500000	4900800000	0.82634	0.81477	0.8011	0.814	0.002836	0.0519322
Q9NZJ7	Mitochondrial carrier homolog 1	MTCH1	41.544	221310000	207110000	307310000	223450000	200490000	320300000	0.82275	0.77875	0.837	0.813	0.0160611	0.086652
P36543	V-type proton ATPase subunit E 1	ATP6V1E1	26.145	205120000	196320000	105200000	210820000	198680000	93368000	0.79588	0.79813	0.84151	0.812	0.0111237	0.0732097
P30519	Heme oxygenase 2	HMOX2	36.032	463480000	305910000	514500000	470390000	335480000	554940000	0.83796	0.77746	0.82185	0.812	0.0169983	0.08834
Q6PCB7	Long-chain fatty acid transport protein 1	SLC27A1	71.107	385450000	613280000	681860000	395280000	613130000	651020000	0.82275	0.79027	0.82069	0.811	0.00575825	0.058389
P49327	Fatty acid synthase	FASN	273.42	9584300000	9197400000	12642000000	10803000000	10488000000	14559000000	0.79161	0.82729	0.81233	0.81	0.00549786	0.0580164
Q8IV38	Ankyrin repeat and MYND domain-containing protein 2	ANKMY2	49.298	123650000	150660000	209990000	117290000	214540000	251150000	0.83915	0.77023	0.82107	0.81	0.0215265	0.0986922
P02144	Myoglobin	MB	17.184	30327000000	32951000000	40767000000	32671000000	33788000000	44076000000	0.82313	0.80296	0.79813	0.808	0.0029265	0.0511808
P68032	Actin, alpha cardiac muscle 1	ACTC1	42.019	404930000000	262880000000	454400000000	429940000000	271290000000	477060000000	0.80737	0.81209	0.80133	0.807	0.000485398	0.0335787
P54296	Myomesin-2	MYOM2	164.89	50462000000	50169000000	66740000000	58988000000	57584000000	75506000000	0.8	0.82305	0.79753	0.807	0.00325333	0.0514093
Q9ULP9	TBC1 domain family member 24	TBC1D24	62.919	87227000	104650000	124860000	94796000	119010000	158220000	0.80989	0.80658	0.80035	0.806	0.000387286	0.0317269
Q96CM8	Acyl-CoA synthetase family member 2, mitochondrial	ACSF2	68.124	2344200000	2423800000	3692000000	2165400000	2334700000	3493100000	0.81517	0.80692	0.79693	0.806	0.00138289	0.0409993
P50454	Serpin H1	SERPINH1	46.44	2632100000	2806300000	3344500000	2951000000	3633200000	3492600000	0.79096	0.8144	0.80857	0.805	0.00244003	0.0490053
P45984	Mitogen-activated protein kinase 9	MAPK9	48.139	40976000	117370000	113170000	32896000	106620000	115290000	0.7838	0.81736	0.81111	0.804	0.00519173	0.058346
O95831	Apoptosis-inducing factor 1, mitochondrial	AIFM1	66.9	9726400000	11352000000	13621000000	10604000000	12866000000	16127000000	0.8081	0.8039	0.7923	0.801	0.00106656	0.0409902
P16949	Stathmin	STMN1	17.302	29989000	47534000	34572000	35176000	46574000	37899000	0.81592	0.80377	0.78211	0.801	0.00461582	0.0572472
P40925	Malate dehydrogenase, cytoplasmic	MDH1	36.426	31510000000	32743000000	53271000000	33666000000	36316000000	59059000000	0.80161	0.80494	0.79285	0.8	0.000612083	0.0359512
P52815	39S ribosomal protein L12, mitochondrial	MRPL12	21.348	637650000	716600000	867800000	693720000	720100000	868510000	0.78043	0.80715	0.81269	0.8	0.00468574	0.0569794
Q01995	Transgelin	TAGLN	22.611	13738000000	11221000000	14724000000	15446000000	12612000000	15721000000	0.81111	0.7653	0.82324	0.8	0.0145307	0.0817975
Q16698	2,4-dienoyl-CoA reductase, mitochondrial	DECR1	36.067	8618400000	8522600000	11085000000	9240200000	9591100000	12616000000	0.79455	0.78121	0.82216	0.799	0.00666774	0.0614103
O43809	Cleavage and polyadenylation specificity factor subunit 5	NUDT21	26.227	73374000	109040000	195900000	91070000	109280000	189980000	0.75574	0.81803	0.81985	0.798	0.0203268	0.0966066
P21399	Cytoplasmic aconitate hydratase	ACO1	98.398	4438700000	3264800000	5153600000	4899900000	3857900000	5514500000	0.79264	0.78365	0.81418	0.797	0.00370633	0.052684
Q9BYT8	Neurolysin, mitochondrial	NLN	80.651	116410000	110830000	191710000	134850000	115780000	219030000	0.80717	0.81311	0.76689	0.796	0.00956664	0.0689374
P09429	High mobility group protein B1	HMGB1	24.893	2929200000	2646900000	3650600000	3266500000	2878400000	4160600000	0.78313	0.82968	0.77655	0.796	0.0122485	0.076412
P09669	Cytochrome c oxidase subunit 6C	COX6C	8.7813	4075100000	8454500000	11020000000	4270500000	9492400000	12575000000	0.81324	0.75199	0.82076	0.795	0.0212064	0.0985307
Q9UHP9	Small muscular protein	SMPX	9.5589	156860000	172960000	922650000	150960000	173820000	1511900000	0.77912	0.77781	0.82201	0.793	0.00903331	0.0677607
P06576	ATP synthase subunit beta, mitochondrial	ATP5F1B	56.559	88503000000	92251000000	134160000000	104260000000	105650000000	151330000000	0.7894	0.78445	0.80097	0.792	0.00104422	0.0411476
P41240	Tyrosine-protein kinase CSK	CSK	50.704	205520000	170500000	232740000	231450000	177080000	280320000	0.77221	0.81827	0.78623	0.792	0.00798835	0.0647598
Q9BVK6	Transmembrane emp24 domain-containing protein 9	TMED9	27.277	478300000	570880000	642580000	584370000	620340000	734090000	0.7868	0.78312	0.79858	0.79	0.000930752	0.0391545
Q92614	Unconventional myosin-XVIIIa	MYO18A	233.11	532610000	612940000	777190000	548610000	762810000	815540000	0.7733	0.79833	0.7995	0.79	0.00318452	0.0513649
O00483	Cytochrome c oxidase subunit NDUFA4	NDUFA4	9.3697	4802200000	5491800000	8504700000	4554000000	5335300000	8472900000	0.8095	0.77917	0.77903	0.789	0.00432458	0.0556299
Q9NYK5	39S ribosomal protein L39, mitochondrial	MRPL39	38.711	246260000	212380000	319700000	265990000	230280000	286580000	0.76785	0.76339	0.8328	0.788	0.0200887	0.0960617
Q9NTX5	Ethylmalonyl-CoA decarboxylase	ECHDC1	33.698	536260000	544390000	854810000	608360000	565320000	974160000	0.77677	0.81676	0.76861	0.787	0.00906998	0.0678723
P40926	Malate dehydrogenase, mitochondrial	MDH2	35.503	41992000000	51401000000	47089000000	42483000000	59583000000	46049000000	0.81792	0.74459	0.79498	0.786	0.0192716	0.0941795
P53814	Smoothelin	SMTN	99.058	142010000	188130000	352530000	181310000	236400000	423310000	0.77707	0.76546	0.81064	0.784	0.00739365	0.0634061
O60220	Mitochondrial import inner membrane translocase subunit Tim8 A	TIMM8A	10.998	996470000	996920000	1033400000	1208700000	1088900000	1182200000	0.75046	0.78524	0.81234	0.783	0.0128514	0.0776824
Q9H9P8	L-2-hydroxyglutarate dehydrogenase, mitochondrial	L2HGDH	50.315	848070000	628180000	1049800000	774660000	694610000	1194900000	0.74073	0.81163	0.7924	0.782	0.0178912	0.091304
P46976	Glycogenin-1	GYG1	39.383	6242500000	6924700000	8793500000	6484600000	7451200000	9384100000	0.79123	0.76874	0.77868	0.78	0.00167734	0.0446288
Q9BT78	COP9 signalosome complex subunit 4	COPS4	46.268	1258600000	994120000	1223700000	1536300000	1242100000	1466600000	0.77405	0.81185	0.75473	0.78	0.0109176	0.0726208
P51911	Calponin-1	CNN1	33.17	2583000000	2915900000	2791700000	3491800000	3417700000	3714800000	0.79183	0.78657	0.74838	0.776	0.00726544	0.0631769
P18859	ATP synthase-coupling factor 6, mitochondrial	ATP5J	12.587	4637300000	7390500000	8747400000	5897200000	8184900000	9770000000	0.734	0.77098	0.81545	0.773	0.020229	0.0964362
P82664	28S ribosomal protein S10, mitochondrial	MRPS10	22.999	199850000	218020000	258260000	228880000	239990000	319890000	0.7881	0.7433	0.78441	0.772	0.00777837	0.0642283
Q9UPT5	Exocyst complex component 7	EXOC7	83.381	67929000	83061000	115980000	68219000	92847000	102390000	0.74971	0.81984	0.74368	0.771	0.020829	0.0976518
P00751	Complement factor B	CFB	85.532	7043200000	6870300000	9479800000	7844300000	8121300000	11627000000	0.77142	0.75694	0.78056	0.77	0.00174714	0.0445808
P19237	Troponin I, slow skeletal muscle	TNNI1	21.692	1129300000	1720300000	2139300000	1380300000	2151500000	2615300000	0.77399	0.78951	0.74639	0.77	0.00587083	0.0582035
Q9NY33	Dipeptidyl peptidase 3	DPP3	82.588	390700000	513660000	551450000	447130000	690540000	669780000	0.79261	0.74334	0.77231	0.769	0.00748025	0.0634497
P02655	Apolipoprotein C-II	APOC2	11.284	165170000	338510000	400520000	204310000	460110000	494400000	0.78636	0.73821	0.78122	0.769	0.00857488	0.0665676
O75880	Protein SCO1 homolog, mitochondrial	SCO1	33.814	185080000	232390000	242290000	181480000	238540000	283730000	0.74233	0.77244	0.78995	0.768	0.00703914	0.0635155
P48047	ATP synthase subunit O, mitochondrial	ATP5O	23.277	13834000000	15782000000	22632000000	14878000000	16695000000	24608000000	0.77137	0.80618	0.72728	0.768	0.0185543	0.0930105
Q9HCC0	Methylcrotonoyl-CoA carboxylase beta chain, mitochondrial	MCCC2	61.332	3394400000	3409400000	4823600000	4034600000	4122700000	6244500000	0.78248	0.74742	0.77121	0.767	0.00387397	0.0522063
P59666	Neutrophil defensin 3	DEFA3	10.245	905330000	1036600000	1252400000	929100000	931220000	1294900000	0.76936	0.74301	0.78254	0.765	0.0048208	0.0564178
P00739	Haptoglobin-related protein	HPR	39.029	122170000	267160000	186930000	154780000	301240000	222360000	0.75059	0.72963	0.81345	0.765	0.0212112	0.0984062
P15259	Phosphoglycerate mutase 2	PGAM2	28.766	15866000000	13922000000	15036000000	18555000000	17565000000	22268000000	0.79686	0.75405	0.74106	0.764	0.00973477	0.0693463
Q96I23	Protein preY, mitochondrial	PYURF	12.654	48282000	77016000	101030000	60789000	89522000	101340000	0.75605	0.77797	0.75473	0.763	0.00197248	0.0451496
P09972	Fructose-bisphosphate aldolase C	ALDOC	39.455	11656000000	8356700000	20096000000	12683000000	8741000000	24257000000	0.75521	0.7511	0.78352	0.763	0.00359562	0.0523045
Q9H019	Mitochondrial fission regulator 1-like	MTFR1L	31.957	225790000	242800000	361970000	255510000	279940000	454990000	0.77495	0.75265	0.75834	0.762	0.00155033	0.0430907
P05166	Propionyl-CoA carboxylase beta chain, mitochondrial	PCCB	58.215	4100400000	6169000000	8057500000	2571300000	2896900000	3970000000	0.76863	0.77119	0.74725	0.762	0.00203111	0.0454881
Q9Y3D6	Mitochondrial fission 1 protein	FIS1	16.937	398690000	508840000	598250000	564840000	683210000	754550000	0.7365	0.76133	0.78382	0.761	0.00640143	0.0605704
Q9H2U2	Inorganic pyrophosphatase 2, mitochondrial	PPA2	37.92	2143800000	2208800000	2841400000	2725000000	3168800000	3883200000	0.75317	0.74474	0.77989	0.759	0.00378437	0.0533066
O75891	Cytosolic 10-formyltetrahydrofolate dehydrogenase	ALDH1L1	98.828	341950000	364070000	586480000	399040000	419310000	652440000	0.7767	0.73555	0.76473	0.759	0.00512082	0.0581793
Q04760	Lactoylglutathione lyase	GLO1	20.777	1889200000	2113500000	3338200000	2259400000	2234600000	3946300000	0.76361	0.7316	0.77819	0.758	0.00642588	0.0606175
P15954	Cytochrome c oxidase subunit 7C, mitochondrial	COX7C	7.2454	6512400000	6308700000	914200000	7881600000	7513700000	1077600000	0.76753	0.72205	0.78424	0.758	0.011696	0.07461
Q9Y276	Mitochondrial chaperone BCS1	BCS1L	47.534	552480000	581970000	558190000	677610000	693830000	611430000	0.76104	0.76528	0.74532	0.757	0.00125222	0.0410332
Q9BVC6	Transmembrane protein 109	TMEM109	26.21	675010000	176200000	597640000	782740000	115370000	535730000	0.71706	0.76802	0.7775	0.754	0.0116892	0.0747199
P04271	Protein S100-B	S100B	10.713	150100000	273670000	262720000	172240000	296860000	337880000	0.7539	0.73545	0.76217	0.751	0.00202217	0.0456161
P15121	Aldose reductase	AKR1B1	35.853	16248000000	16845000000	20640000000	17358000000	19225000000	21678000000	0.76736	0.76014	0.72572	0.751	0.00538525	0.0582093
Q9Y5L4	Mitochondrial import inner membrane translocase subunit Tim13	TIMM13	10.5	674050000	813460000	977740000	827100000	963840000	1126700000	0.71892	0.74948	0.77803	0.749	0.00917424	0.0681609
P30041	Peroxiredoxin-6	PRDX6	25.035	18083000000	17068000000	26824000000	21057000000	19711000000	30178000000	0.73865	0.79662	0.71076	0.749	0.0193554	0.0941457
Q92506	Estradiol 17-beta-dehydrogenase 8	HSD17B8	26.973	257320000	255120000	263350000	314650000	303310000	331140000	0.71959	0.76057	0.76351	0.748	0.00643109	0.0604833
Q86TD4	Sarcalumenin	SRL	100.79	8144700000	9454900000	10948000000	11423000000	11924000000	13597000000	0.73713	0.74808	0.75538	0.747	0.000888544	0.0384172
Q5VST9	Obscurin	OBSCN	868.47	12791000000	13645000000	21505000000	15550000000	16409000000	24277000000	0.73426	0.7287	0.77946	0.747	0.00790807	0.0646137
O60662	Kelch-like protein 41	KLHL41	68.036	374520000	609590000	692370000	442160000	713250000	878450000	0.7399	0.75254	0.74163	0.745	0.000484459	0.0342755
P34949	Mannose-6-phosphate isomerase	MPI	46.655	413650000	483620000	633830000	534730000	591650000	793540000	0.75665	0.74517	0.73131	0.744	0.00166484	0.0450664
Q9BS26	Endoplasmic reticulum resident protein 44	ERP44	46.971	1914900000	1774000000	1633600000	1797100000	1811300000	1692700000	0.73551	0.70616	0.79141	0.744	0.0184669	0.0927218
Q92626	Peroxidasin homolog	PXDN	165.27	339190000	429440000	397110000	397590000	509550000	529360000	0.74086	0.75429	0.7343	0.743	0.00106007	0.0412499
Q9NYY8	FAST kinase domain-containing protein 2, mitochondrial	FASTKD2	81.462	36466000	41763000	38267000	37948000	37237000	32049000	0.7397	0.74366		0.742	0.00804232	0.0650279
P01034	Cystatin-C	CST3	15.799	889530000	418310000	550310000	1093100000	484730000	783250000	0.78005	0.72327	0.7183	0.741	0.0113507	0.0740772
P01859	Immunoglobulin heavy constant gamma 2	IGHG2	35.9	43930000000	25740000000	32128000000	49297000000	30421000000	38157000000	0.76578	0.69675	0.75915	0.741	0.0146898	0.0822471
P56385	ATP synthase subunit e, mitochondrial	ATP5I	7.9331	3557200000	3656000000	4482500000	4181800000	3963500000	4469000000	0.72747	0.76224	0.73058	0.74	0.00365211	0.0526344
P49789	Bis(5'-adenosyl)-triphosphatase	FHIT	16.858	96687000	155940000	302320000	120870000	172630000	317560000	0.78761	0.7361	0.69573	0.74	0.0204128	0.0968676
Q8WZA9	Immunity-related GTPase family Q protein	IRGQ	62.717	71838000	96537000	104000000	91181000	116110000	158520000	0.68606	0.74867	0.77157	0.735	0.0189958	0.0935662
P20338	Ras-related protein Rab-4A	RAB4A	24.389	82458000	92459000		85288000	96463000		0.73215	0.7319		0.732	0.000492841	0.0333525
Q9HCP6	Protein-cysteine N-palmitoyltransferase HHAT-like protein	HHATL	56.703	2057900000	2249900000	2837100000	2487200000	2773700000	3390700000	0.73452	0.74309	0.71818	0.732	0.00153849	0.0431469
P00568	Adenylate kinase isoenzyme 1	AK1	21.635	3936200000	7767800000	9649200000	5184300000	9723200000	10977000000	0.71416	0.75658	0.72292	0.731	0.00467663	0.0570916
P02786	Transferrin receptor protein 1	TFRC	84.87	205250000	227170000	375250000	232900000	312660000	476850000	0.74336	0.70118	0.74111	0.729	0.00533625	0.0578807
Q9H0R4	Haloacid dehalogenase-like hydrolase domain-containing protein 2	HDHD2	28.536	601830000	734440000	864470000	734120000	846900000	1001900000	0.7284	0.70556	0.74991	0.728	0.00457044	0.0569111
P13533	Myosin-6	MYH6	223.73	435800000000	405890000000	552400000000	547320000000	551880000000	745030000000	0.73688	0.73447	0.69642	0.723	0.00471636	0.0566874
Q9H2W6	39S ribosomal protein L46, mitochondrial	MRPL46	31.705	226100000	203150000	475580000	282120000	203240000	571140000	0.72205	0.70922	0.734	0.722	0.00138387	0.0406414
Q7Z3D6	D-glutamate cyclase, mitochondrial	DGLUCY	66.436	5971200000	7525200000	11132000000	6877000000	8595800000	12338000000	0.7247	0.70753	0.72043	0.718	0.000707308	0.0360959
Q92665	28S ribosomal protein S31, mitochondrial	MRPS31	45.318	360290000	197730000	337520000	462730000	249520000	461340000	0.7005	0.74146	0.71222	0.718	0.00386296	0.052743
Q9ULP0	Protein NDRG4	NDRG4	38.458	96989000	69022000	90553000	112110000	70215000	106520000	0.74036	0.67359	0.73594	0.717	0.012314	0.0765137
P09493	Tropomyosin alpha-1 chain	TPM1	32.708	149690000000	169070000000	277780000000	165810000000	190230000000	310600000000	0.72588	0.70745	0.70472	0.713	0.0011245	0.0402364
Q9Y2R9	28S ribosomal protein S7, mitochondrial	MRPS7	28.134	284470000	290080000	316720000	317160000	318510000	385770000	0.68999	0.7041	0.74135	0.712	0.00586129	0.0582946
O14548	Cytochrome c oxidase subunit 7A-related protein, mitochondrial	COX7A2L	12.615	444700000	241200000	856500000	528170000	308760000	996750000	0.75211	0.69262	0.69033	0.712	0.00999246	0.0699023
P00738	Haptoglobin	HP	45.205	15434000000	14864000000	24297000000	19661000000	18140000000	29267000000	0.68704	0.74218	0.70243	0.711	0.00667746	0.0613183
P14927	Cytochrome b-c1 complex subunit 7	UQCRB	13.53	4725400000	4313800000	3571200000	5746100000	5474300000	4797200000	0.71198	0.76056	0.65996	0.711	0.020757	0.0976081
P62072	Mitochondrial import inner membrane translocase subunit Tim10	TIMM10	10.333	91727000	187940000	269710000	129690000	240950000	349270000	0.70614	0.69721	0.72184	0.708	0.00129438	0.0411164
Q8WYQ3	Coiled-coil-helix-coiled-coil-helix domain-containing protein 10, mitochondrial	CHCHD10	14.149	483360000	695660000	597370000	580830000	602510000	813870000	0.67956	0.74514	0.69614	0.707	0.00931566	0.0687195
P05165	Propionyl-CoA carboxylase alpha chain, mitochondrial	PCCA	80.058	2001500000	2629300000	3080900000	2463500000	3588100000	4105600000	0.64971	0.72372	0.74565	0.706	0.0208364	0.0975393
Q9UBF2	Coatomer subunit gamma-2	COPG2	97.621	85639000	63770000	207750000	121060000	75640000	210790000	0.72519	0.70074	0.68858	0.705	0.0028218	0.0519779
Q8TB22	Spermatogenesis-associated protein 20	SPATA20	87.898	487710000	344840000	599200000	607320000	446250000	745420000	0.71576	0.68072	0.71855	0.705	0.00369675	0.0527889
Q13423	NAD(P) transhydrogenase, mitochondrial	NNT	113.89	34016000000	35563000000	41244000000	44964000000	46650000000	53565000000	0.70494	0.70402	0.70164	0.704	2.37147e-05	0.0738238
Q5SRE7	Phytanoyl-CoA dioxygenase domain-containing protein 1	PHYHD1	32.41	54583000	92961000	87720000	65792000	117980000	115540000	0.67519	0.69259	0.73989	0.703	0.00879488	0.0667768
O14949	Cytochrome b-c1 complex subunit 8	UQCRQ	9.9062	1083100000	977190000	1221500000	1407400000	1276100000	1616700000	0.74245	0.69167	0.66718	0.7	0.0114019	0.0742555
P41219	Peripherin	PRPH	53.65	126850000	132640000	165080000	169090000	204980000	226050000	0.71637	0.65104	0.72851	0.699	0.013907	0.0804692
P80303	Nucleobindin-2	NUCB2	50.222	313090000	355520000	465830000	372870000	435730000	590120000	0.74048	0.64281	0.7025	0.695	0.0186308	0.092945
P63316	Troponin C, slow skeletal and cardiac muscles	TNNC1	18.402	6394300000	7053800000	17664000000	8583000000	9661900000	21525000000	0.68035	0.6847	0.71108	0.692	0.00209538	0.0456148
Q3SXM5	Inactive hydroxysteroid dehydrogenase-like protein 1	HSDL1	37.001	80936000	176790000	113560000	115090000	222730000	156270000	0.72673	0.64364	0.70407	0.691	0.0141616	0.0814882
Q7Z406	Myosin-14	MYH14	227.87	793170000	842780000	1152400000	1061500000	1061100000	1625300000	0.67779	0.68704	0.70245	0.689	0.00117087	0.0404991
Q9BRT2	Ubiquinol-cytochrome-c reductase complex assembly factor 2	UQCC2	14.875	377500000	204270000	604320000	294420000	285050000	497660000	0.69648	0.723	0.64209	0.687	0.0127495	0.0776696
Q6UX53	Methyltransferase-like protein 7B	METTL7B	27.775	635080000	580860000	854200000	745030000	765010000	1027700000	0.65599	0.6749	0.72359	0.685	0.00872823	0.0665955
Q96Q06	Perilipin-4	PLIN4	134.43	14653000000	10759000000	15514000000	16446000000	14925000000	21431000000	0.69089	0.67606	0.67186	0.68	0.000719417	0.0361217
P14550	Alcohol dehydrogenase [NADP(+)]	AKR1A1	36.573	3242000000	3125400000	5457000000	4229600000	4416500000	7623500000	0.64081	0.69852	0.67216	0.67	0.00577093	0.0583276
Q01130	Serine/arginine-rich splicing factor 2	SRSF2	25.476	112480000	302480000	89953000	152750000	426890000	116190000	0.70399	0.64168	0.65484	0.667	0.0071213	0.062979
P09486	SPARC	SPARC	34.632	167640000	142220000	216180000	235120000	216710000	287070000	0.72931	0.62073	0.64683	0.666	0.0202907	0.0965824
[truncated: 41 more rows]

## Sheet: Q<0.1, fold change>1.3
Protein accession	Protein description	Gene name	MW [kDa]	AF-1	AF-2	AF-3	SR-1	SR-2	SR-3	AF-1/SR-1 Ratio	AF-2/SR-2 Ratio	AF-3/SR-3 Ratio	Ratio	P value	FDR
[truncated: 332 more rows]

[truncated: 2 more sheets: Q<0.1, fold change>1.5, Q<0.1, fold change>2]
